# Supplementary material for: Use of designed sequences in protein structure recognition
Source: Biol Direct. 2018 May 9;13:8. doi: 10.1186/s13062-018-0209-6 (PMC5960202; doi:10.1186/s13062-018-0209-6)
Supplement: Supplementary file 1 — Table S1. List of Pfam families and the associated SCOP fold annotations obtained through mapping onto PDB entries. (XLSX 125 kb) [file 13062_2018_209_MOESM1_ESM.xlsx]

## Sheet: SCOP_Pfam
Table S1 : List of Pfam families and the associated SCOP fold annotations obtained through mapping onto PDB entries.
Pfam Acc. Number	SCOP folds associated
PF00006	c.37
PF00012	a.8	b.130
PF00016	c.1
PF00018	b.34	d.93
PF00020	g.24
PF00040	d.92	g.14
PF00043	a.45
PF00044	c.2
PF00059	d.169	g.3
PF00072	a.4	c.23
PF00075	b.85	c.55	e.8
PF00086	g.28
PF00107	c.2
PF00108	c.95
PF00118	c.8
PF00133	b.51	c.26
PF00136	c.55
PF00140	a.177	a.4
PF00154	c.37	d.48
PF00183	d.122	d.14	d.271
PF00213	a.70
PF00240	a.7	d.15
PF00262	b.104
PF00278	b.49
PF00335	a.135
PF00355	b.33	f.23
PF00356	a.35	c.93
PF00373	a.11
PF00390	c.58
PF00392	a.4
PF00396	g.3
PF00412	g.39
PF00413	d.92	g.14
PF00419	b.2
PF00426	b.29	f.47
PF00429	b.20
PF00430	f.23
PF00435	a.7	b.34
PF00441	a.29	a.48
PF00476	e.8
PF00509	b.19
PF00512	a.30	d.122
PF00516	b.121	d.172
PF00519	c.37	d.89
PF00520	b.82	f.14
PF00521	b.86	e.11
PF00530	b.47	d.170
PF00540	a.61	a.73
PF00558	g.34
PF00571	c.1	d.37
PF00579	c.26	d.66
PF00585	d.58
PF00587	d.104
PF00594	g.3	g.32
PF00595	b.36	b.47
PF00600	a.16	d.299
PF00601	a.30
PF00604	d.361
PF00607	a.28	a.73
PF00608	b.21
PF00627	a.5	d.144
PF00631	a.137	a.91
PF00633	a.60	a.96	e.49
PF00641	d.58	g.41
PF00657	c.23
PF00672	a.274	a.30	f.17
PF00679	d.58
PF00691	d.79
PF00702	c.108	d.220
PF00703	b.1
PF00769	a.137
PF00816	a.155
PF00833	a.4
PF00850	c.42	d.165
PF00869	b.1	f.10
PF00888	a.118	e.40
PF00897	b.19
PF00906	a.62
PF00922	d.378
PF00932	b.1
PF00934	a.25
PF00937	b.148	d.254
PF00969	d.19
PF00970	b.43
PF00972	c.66
PF01000	d.181
PF01007	b.1
PF01028	d.121	d.163
PF01030	c.10
PF01031	c.37
PF01037	d.58
PF01044	a.24
PF01051	a.4
PF01057	c.37
PF01067	b.14
PF01068	d.142
PF01074	c.6
PF01077	d.134
PF01079	b.86	d.65
PF01118	c.2
PF01119	d.14
PF01123	b.40
PF01138	d.14
PF01177	c.78
PF01213	a.192
PF01225	c.98
PF01286	g.39
PF01287	b.40
PF01312	d.367
PF01315	d.41
PF01316	a.4	d.74
PF01326	d.142
PF01364	c.17
PF01379	c.94
PF01391	b.22	d.171	g.71
PF01408	c.2
PF01412	g.45
PF01430	d.193	g.81
PF01434	a.269	c.37
PF01437	g.16
PF01471	a.20
PF01472	b.122
PF01474	c.1
PF01477	b.12
PF01481	d.254
PF01488	c.2
PF01504	d.143
PF01541	d.226
PF01544	d.328
PF01545	d.52	f.59
PF01549	g.19
PF01556	g.54
PF01589	b.1
PF01642	c.1
PF01658	d.81
PF01665	e.34
PF01715	c.37
PF01751	c.136	e.10	e.11	e.49	e.78
PF01806	a.8
PF01835	b.1
PF01868	b.137
PF01873	d.241	g.59
PF01888	e.54
PF01938	b.40
PF01974	c.52
PF02002	a.4	g.41
PF02055	c.1
PF02093	a.73
PF02102	d.92
PF02151	a.2
PF02157	b.64
PF02171	c.44
PF02177	d.170	d.230
PF02195	a.4	d.268
PF02221	b.1	b.95
PF02233	c.31
PF02269	a.22
PF02270	a.4	b.65
PF02278	b.30
PF02291	a.22
PF02316	a.4	a.6
PF02348	c.108	c.68
PF02359	b.52
PF02375	b.82
PF02404	a.26
PF02430	g.61
PF02463	c.37	d.215
PF02480	b.1
PF02629	c.2
PF02728	d.17
PF02730	d.152
PF02736	b.34
PF02737	c.2
PF02738	d.133
PF02739	c.120
PF02742	a.76	b.34
PF02746	d.54
PF02749	d.41
PF02751	b.56
PF02774	d.81
PF02777	d.44
PF02779	c.36
PF02784	c.1
PF02786	d.142
PF02788	d.58
PF02790	f.17
PF02798	c.47
PF02799	d.108
PF02800	d.81
PF02806	b.71
PF02807	a.83
PF02812	c.58
PF02822	g.3
PF02836	c.1
PF02837	b.18
PF02838	d.92
PF02852	d.87
PF02873	d.146
PF02874	b.49
PF02875	c.59
PF02876	d.15
PF02880	c.84
PF02882	c.2
PF02894	d.81
PF02895	a.30	d.122
PF02903	b.1
PF02909	a.121
PF02912	a.2	d.104
PF02927	b.1	b.18
PF02931	b.96	f.36
PF02934	d.128
PF02942	a.16
PF02954	a.4	c.23
PF03012	d.293
PF03036	a.24
PF03055	b.69
PF03065	c.6
PF03120	b.40	d.142
PF03122	e.48
PF03129	c.51
PF03131	a.37
PF03143	b.44
PF03144	b.43
PF03153	a.32	b.56
PF03210	a.8
PF03261	a.74
PF03288	a.4
PF03453	b.103
PF03460	d.58
PF03463	b.38	c.55	d.91
PF03480	c.94
PF03498	b.42
PF03531	b.55
PF03573	f.4
PF03730	a.140
PF03764	d.14
PF03796	b.86	c.37
PF03836	d.332
PF03872	a.180
PF03911	f.17
PF03919	b.40
PF03936	a.128
PF03947	b.34
PF03949	c.2
PF03979	a.4
PF03997	a.2	a.24
PF04086	d.110
PF04265	b.82
PF04316	a.137
PF04348	c.93
PF04410	b.43
PF04514	b.147
PF04542	a.177	a.4
PF04545	a.4	d.236
PF04546	a.177	a.4
PF04612	d.67
PF04768	c.73
PF04814	a.34	a.35
PF04857	c.55
PF04873	a.140
PF05039	g.3
PF05051	a.17
PF05192	a.113
PF05221	c.23
PF05240	c.97
PF05261	a.241	a.55
PF05362	c.37	d.14
PF05551	d.4
PF05711	c.66
PF05739	a.47
PF05757	a.24
PF05793	a.4	b.65
PF05916	a.278
PF05963	b.1
PF05979	a.2
PF05983	a.252
PF05996	d.248
PF06003	b.34
PF06088	b.85
PF06373	g.3
PF06429	b.152
PF06482	d.169
PF06696	b.30
PF06720	a.251
PF06815	b.50	e.8
PF06827	g.39
PF06831	a.156
PF06876	g.3
PF07200	a.2
PF07404	b.40
PF07447	b.31
PF07478	d.142
PF07479	a.100
PF07496	g.50
PF07541	d.58
PF07555	c.1
PF07645	g.23	g.3
PF07650	d.52
PF07677	b.1
PF07679	b.1	d.144
PF07764	a.43
PF07804	d.144
PF07805	d.144
PF07885	b.82	f.14	f.15
PF07912	a.71	c.47
PF07951	b.42
PF08059	d.15	d.245
PF08124	a.102
PF08240	b.35
PF08321	a.118	d.159
PF08421	c.66
PF08423	a.60	c.37
PF08430	a.4
PF08441	b.69
PF08442	d.142
PF08466	b.1
PF08601	g.78
PF08699	b.34
PF08706	d.264
PF08715	c.50
PF08784	a.4	b.40
PF08931	b.21
PF08941	d.345
PF08993	a.120
PF08996	g.67
PF09008	b.80	b.90
PF09011	a.21	d.217
PF09020	a.24	d.198
PF09026	a.30
PF09030	a.153
PF09033	a.164
PF09052	a.196	a.257
PF09078	d.58
PF09103	b.40
PF09110	a.187
PF09173	b.44
PF09199	b.40
PF09240	a.26	b.1
PF09261	a.8
PF09334	g.41
PF09379	b.55	d.15
PF09448	d.58
PF09636	d.186
PF10411	d.17
PF10466	a.137
PF10600	b.36
PF10608	b.36
PF11498	a.137
PF11602	c.37
PF11648	b.88
PF11799	d.240
PF12052	b.34
PF12105	c.116
PF12169	c.37
PF12265	b.69
PF12336	a.21
PF12354	c.10
PF12468	c.10
PF12470	d.260
PF12557	c.37
PF12698	c.94
PF12796	b.34	d.211
PF13012	c.97
PF13361	c.37
PF13378	c.1
PF13409	c.47
PF13410	a.45
PF13412	a.4
PF13417	c.47
PF13500	c.98
PF13545	a.4
PF13583	d.92
PF13620	b.3
PF14200	b.42
PF14306	b.122	c.37
PF14396	c.37
PF14575	d.144
PF14748	a.100
PF14791	d.218
PF14833	a.100
PF14890	b.86	d.261
PF15714	b.129
PF16058	c.69
PF16164	c.62
PF16172	b.34
PF16182	a.14
PF16183	b.26
PF16193	a.80
PF16197	d.390
PF16320	a.108	d.45
PF16487	c.44
PF16488	b.34
PF16657	b.71
PF16777	a.43
PF00001	f.13
PF00004	c.37
PF00005	c.37
PF00007	g.17
PF00008	g.3
PF00009	c.37
PF00010	a.38
PF00011	b.15
PF00013	d.51
PF00014	g.8
PF00017	d.93
PF00019	g.17
PF00021	g.7
PF00022	c.55
PF00023	d.211
PF00024	g.10
PF00025	c.37
PF00026	b.50
PF00027	b.82
PF00028	b.1
PF00030	b.11
PF00031	d.17
PF00032	f.32
PF00033	f.21
PF00034	a.3
PF00035	d.50
PF00036	a.39
PF00037	d.58
PF00039	g.27
PF00041	b.1
PF00042	a.1
PF00045	b.66
PF00046	a.4
PF00047	b.1
PF00048	d.9
PF00049	g.1
PF00050	g.68
PF00051	g.14
PF00053	g.3
PF00054	b.29
PF00056	c.2
PF00057	g.12
PF00058	b.68
PF00060	c.94
PF00061	b.60
PF00062	d.2
PF00063	c.37
PF00064	b.68
PF00066	g.65
PF00067	a.104
PF00068	a.133
PF00069	d.144
PF00070	c.3
PF00071	c.37
PF00073	b.121
PF00074	d.5
PF00076	d.58
PF00077	b.50
PF00078	e.8
PF00079	e.1
PF00080	b.1
PF00081	a.2
PF00082	c.41
PF00084	g.18
PF00085	c.47
PF00087	g.7
PF00088	g.16
PF00089	b.47
PF00092	c.62
PF00093	g.27
PF00095	g.3
PF00096	g.37
PF00097	g.44
PF00098	g.40
PF00101	d.73
PF00102	c.45
PF00103	a.26
PF00104	a.123
PF00105	g.39
PF00106	c.2
PF00109	c.95
PF00111	d.15
PF00112	d.3
PF00113	c.1
PF00114	d.24
PF00115	f.24
PF00116	b.6
PF00117	c.23
PF00119	f.18
PF00120	d.128
PF00121	c.1
PF00122	b.82	c.108	f.33
PF00124	f.26
PF00125	a.22
PF00126	a.4
PF00127	b.6
PF00128	c.1
PF00129	d.19
PF00130	g.49
PF00131	g.46
PF00132	b.81
PF00134	a.74
PF00135	c.69
PF00137	f.17
PF00139	b.29
PF00141	a.93
PF00142	c.37
PF00143	a.26
PF00144	e.3
PF00145	c.66
PF00147	d.171
PF00148	c.92
PF00149	d.159
PF00150	c.1
PF00151	c.69
PF00152	d.104
PF00153	f.42
PF00155	c.67
PF00156	c.61
PF00157	a.35
PF00158	c.37
PF00160	b.62
PF00161	d.165
PF00162	c.86
PF00163	d.66
PF00164	b.40
PF00166	b.35
PF00167	b.42
PF00168	b.7
PF00169	b.55
PF00171	c.82
PF00172	g.38
PF00173	d.120
PF00174	d.176
PF00176	c.37
PF00177	a.75
PF00178	a.4
PF00179	d.20
PF00180	c.77
PF00181	b.40
PF00182	d.2
PF00184	b.9
PF00185	c.78
PF00186	c.71
PF00187	g.3
PF00188	d.111
PF00190	b.82
PF00191	a.65
PF00193	d.169
PF00194	b.74
PF00195	c.95
PF00196	a.4
PF00197	b.42
PF00198	c.43
PF00199	e.5
PF00200	g.20
PF00201	c.87
PF00202	c.67
PF00203	d.28
PF00204	d.14
PF00205	c.31
PF00206	a.127
PF00207	b.1
PF00208	c.2
PF00209	f.54
PF00210	a.25
PF00211	d.58
PF00215	c.1
PF00216	a.55
PF00217	d.128
PF00218	c.1
PF00219	g.3
PF00221	a.127
PF00223	f.29
PF00224	b.58	c.1	c.49
PF00225	c.37
PF00226	a.2
PF00227	d.153
PF00228	g.3
PF00229	b.22
PF00230	f.19
PF00231	c.49
PF00232	c.1
PF00233	a.211
PF00234	a.52
PF00235	d.110
PF00236	g.17
PF00237	d.55
PF00238	b.39
PF00239	c.53
PF00241	d.109
PF00243	g.17
PF00244	a.118
PF00245	c.76
PF00246	c.56
PF00248	c.1
PF00249	a.4
PF00250	a.4
PF00251	b.67
PF00252	d.41
PF00253	g.39
PF00254	d.26
PF00255	c.47
PF00258	c.23
PF00264	a.86
PF00265	c.37	g.39
PF00266	c.67
PF00267	f.4
PF00268	a.25
PF00270	c.37
PF00271	c.37
PF00274	c.1
PF00275	d.68
PF00276	d.12
PF00280	d.40
PF00281	d.77
PF00282	c.67
PF00283	f.23
PF00284	f.23
PF00285	a.103
PF00287	f.23
PF00288	d.14
PF00290	c.1
PF00291	c.79
PF00292	a.4
PF00293	d.113
PF00294	c.72
PF00295	b.80
PF00296	c.1
PF00297	b.43
PF00298	a.4
PF00299	g.3
PF00300	c.60
PF00301	g.41
PF00302	c.43
PF00303	d.117
PF00304	g.3
PF00306	a.69
PF00307	a.40
PF00308	a.4	c.37
PF00311	c.1
PF00312	a.16
PF00313	b.40
PF00314	b.25
PF00316	e.7
PF00318	c.23
PF00319	d.88
PF00320	g.39
PF00321	g.13
PF00323	g.9
PF00325	a.4
PF00326	c.69
PF00327	d.59
PF00328	c.60
PF00329	d.307
PF00331	c.1
PF00332	c.1
PF00333	d.50
PF00334	d.58
PF00337	b.29
PF00338	d.58
PF00339	b.1
PF00340	b.42
PF00341	g.17
PF00342	c.80
PF00343	c.87
PF00344	f.41
PF00345	b.1	b.7
PF00346	e.18
PF00348	a.128
PF00349	c.55
PF00350	c.37
PF00351	d.178
PF00352	d.129
PF00353	b.80
PF00354	b.29
PF00358	b.84
PF00359	d.112
PF00360	d.110
PF00362	b.1	c.62
PF00364	b.84
PF00365	c.89
PF00366	b.40
PF00367	d.95
PF00368	d.179	d.58
PF00370	c.55
PF00372	a.86
PF00374	e.18
PF00375	f.49
PF00376	a.6
PF00377	d.6
PF00378	c.14
PF00380	d.14
PF00381	d.94
PF00382	a.74
PF00383	c.97
PF00385	b.34
PF00386	b.22
PF00387	c.1
PF00388	c.1
PF00389	c.2	c.23
PF00391	c.8
PF00393	a.100
PF00394	b.6
PF00397	b.72
PF00398	c.66
PF00400	b.69
PF00401	a.2
PF00403	d.58
PF00404	a.139
PF00405	c.94
PF00406	c.37
PF00407	d.129
PF00408	d.129
PF00410	d.140
PF00411	c.55
PF00415	b.69
PF00416	a.156
PF00421	f.55
PF00423	b.68
PF00425	d.161
PF00431	b.23
PF00432	a.102
PF00433	d.144
PF00436	b.40
PF00437	c.37
PF00438	d.130
PF00439	a.29
PF00440	a.4
PF00443	d.3
PF00444	g.42
PF00445	d.124
PF00447	a.4
PF00448	c.37
PF00450	c.69
PF00452	f.1
PF00453	a.144
PF00454	d.144
PF00456	c.36
PF00457	b.29
PF00458	a.16
PF00459	e.7
PF00462	c.47
PF00463	c.1
PF00464	c.67
PF00465	e.22
PF00466	d.58
PF00467	b.34
PF00469	d.102
PF00471	g.41
PF00472	e.38
PF00475	d.14
PF00478	c.1
PF00479	c.2	d.81
PF00480	c.55
PF00481	d.219
PF00483	c.68
PF00484	c.53
PF00485	c.37
PF00486	a.4
PF00488	c.37
PF00489	a.26
PF00490	c.1
PF00491	c.42
PF00494	a.128
PF00496	c.94
PF00497	c.94
PF00498	b.26
PF00500	b.121
PF00501	e.23
PF00502	a.1
PF00503	a.66	c.37
PF00504	f.43
PF00505	a.21
PF00506	e.75
PF00508	b.91
PF00510	f.25
PF00511	d.58
PF00514	a.118
PF00515	a.118
PF00528	f.58
PF00529	f.46
PF00531	a.77
PF00532	c.93
PF00533	c.15
PF00534	c.87
PF00535	c.68
PF00536	a.60
PF00537	g.3
PF00538	a.4
PF00541	b.21
PF00542	d.45
PF00543	d.58
PF00544	b.80
PF00545	d.1
PF00547	d.8
PF00548	b.47
PF00549	c.23
PF00550	a.28
PF00551	c.65
PF00552	b.34
PF00553	b.2
PF00554	b.2
PF00555	b.77
PF00556	f.3
PF00557	d.127
PF00561	c.69
PF00562	e.29
PF00563	c.1
PF00564	d.15
PF00565	b.40
PF00566	a.69
PF00567	b.34
PF00568	b.55
PF00570	a.60
PF00572	c.21
PF00573	c.22
PF00574	c.14
PF00575	b.40
PF00576	b.3
PF00578	c.47
PF00580	c.37
PF00581	c.46
PF00582	c.26
PF00583	d.108
PF00584	f.23
PF00586	d.79
PF00588	c.116
PF00589	d.163
PF00590	c.90
PF00593	f.4
PF00596	c.74
PF00598	a.95
PF00603	c.52	e.77
PF00605	a.4
PF00606	e.76
PF00610	a.4
PF00611	a.238
PF00612	c.37
PF00613	a.118	d.144
PF00615	a.91
PF00616	a.116
PF00617	a.117
PF00618	a.117
PF00619	a.77
PF00620	a.116
PF00621	a.87
PF00622	b.29
PF00623	e.29
PF00625	c.37
PF00626	d.109
PF00628	g.50
PF00629	b.29
PF00630	b.1
PF00632	d.148
PF00635	b.1
PF00636	a.149
PF00637	a.118
PF00638	b.55
PF00639	d.26
PF00640	b.55
PF00643	g.43
PF00644	d.166
PF00645	g.39
PF00647	d.58
PF00648	d.3
PF00649	g.47
PF00650	c.13
PF00651	d.42
PF00652	b.42
PF00653	g.52
PF00654	f.20
PF00656	c.17
PF00658	a.144
PF00659	d.223
PF00665	c.55
PF00666	d.17
PF00667	b.43
PF00668	c.43
PF00669	e.32
PF00670	c.2
PF00673	d.77
PF00675	d.185
PF00676	c.36
PF00677	b.43
PF00680	e.8
PF00681	d.211
PF00682	c.1
PF00683	g.23
PF00684	g.54
PF00685	c.37
PF00686	b.3
PF00687	e.24
PF00692	b.85
PF00693	c.37
PF00694	c.8
PF00696	c.73
PF00697	c.1
PF00698	c.19	d.58
PF00699	b.85
PF00700	e.32
PF00701	c.1
PF00704	c.1
PF00705	d.131
PF00706	g.9
PF00707	d.68
PF00708	d.58
PF00709	c.37
PF00710	c.88
PF00711	g.9
PF00712	d.131
PF00714	a.26
PF00715	a.26
PF00716	b.57
PF00717	b.87
PF00718	b.121
PF00719	b.40
PF00720	d.84
PF00721	a.24
PF00722	b.29
PF00723	a.102
PF00724	c.1
PF00725	a.100
PF00726	a.26
PF00727	a.26
PF00728	c.1
PF00729	b.121
PF00730	a.96
PF00731	c.23
PF00732	c.3	d.16
PF00733	c.26
PF00734	g.3
PF00736	d.58
PF00737	f.23
PF00740	b.121
PF00742	c.2	d.81
PF00743	c.3
PF00747	e.58
PF00749	c.26
PF00750	c.26	d.67
PF00751	g.62
PF00752	c.120
PF00753	d.157
PF00754	b.18
PF00755	c.43
PF00756	c.69
PF00757	c.10	g.3
PF00758	a.26
PF00759	a.102
PF00760	b.121
PF00762	c.92
PF00764	c.26	d.210
PF00765	d.108
PF00766	c.31
PF00768	e.3
PF00770	d.3
PF00772	a.81
PF00773	b.40
PF00775	b.3
PF00778	d.15
PF00779	b.55
PF00781	e.52
PF00782	c.45
PF00786	a.68
PF00787	d.189
PF00788	d.15
PF00789	d.15
PF00790	a.118
PF00792	b.7
PF00793	c.1
PF00794	d.15
PF00795	d.160
PF00796	f.23
PF00797	d.3
PF00799	d.89
PF00800	c.94
PF00801	b.1
PF00804	a.47
PF00805	b.80
PF00806	a.118
PF00808	a.22
PF00809	c.1
PF00812	b.6
PF00814	c.55
PF00815	c.82
PF00817	e.8
PF00820	b.76
PF00821	c.109	c.91
PF00823	a.25
PF00825	d.14
PF00827	d.12
PF00828	c.12
PF00829	b.155
PF00831	a.2
PF00832	a.137
PF00834	c.1
PF00836	a.137
PF00838	b.88
PF00840	b.29
PF00842	b.49	c.1
PF00847	d.10
PF00848	d.129
PF00849	d.265
PF00852	c.87
PF00853	b.2
PF00854	f.38
PF00855	b.34
PF00856	b.85
PF00857	c.33
PF00861	c.55
PF00863	b.47
PF00866	d.17
PF00867	a.60	c.120
PF00868	b.1
PF00870	b.2
PF00871	c.55
PF00873	d.225	d.58	f.35
PF00877	d.3
PF00878	b.64
PF00881	d.90
PF00882	a.124
PF00883	c.56
PF00884	c.76
PF00885	c.16
PF00886	d.27
PF00887	a.11
PF00889	d.43
PF00890	a.7	c.3	d.168
PF00891	c.66
PF00899	c.111
PF00903	d.32
PF00905	e.3
PF00907	b.2
PF00908	b.82
PF00909	f.44
PF00912	d.2
PF00915	b.121
PF00917	b.8
PF00920	c.8	d.334
PF00921	a.154
PF00923	c.1
PF00924	b.38	d.58	f.34
PF00925	c.144
PF00926	d.115
PF00927	b.1
PF00928	b.2
PF00929	c.55
PF00930	b.70
PF00931	a.4	c.37
PF00933	c.1
PF00935	g.41
PF00936	d.58
PF00940	e.8
PF00941	d.145
PF00942	b.2
PF00944	b.47
PF00945	a.260
PF00947	b.47
PF00949	b.47
PF00956	d.305
PF00957	d.110
PF00958	d.52
PF00959	d.2
PF00960	b.1
PF00961	d.95
PF00962	c.1
PF00963	b.2
PF00964	a.134
PF00965	b.40
PF00967	b.52
PF00974	e.76
PF00975	c.69
PF00977	c.1
PF00979	d.196
PF00982	c.87
PF00983	b.121
PF00984	a.100
PF00988	c.8
PF00989	d.110
PF00990	c.23	d.58
PF00993	b.1	d.19
PF00994	c.57
PF00995	e.25
PF00996	c.3	d.16
PF00998	e.8
PF01003	a.190
PF01006	b.47
PF01008	c.124
PF01011	b.70
PF01012	c.26
PF01014	d.96
PF01016	b.84
PF01017	a.47
PF01019	d.153
PF01020	g.41
PF01022	a.4
PF01023	a.39
PF01024	f.1
PF01026	c.1
PF01029	a.79
PF01032	f.22
PF01033	g.64
PF01035	a.4
PF01036	f.13
PF01039	c.14
PF01041	c.67
PF01042	d.79
PF01047	a.4
PF01048	c.56
PF01052	b.139
PF01053	c.67
PF01055	b.150	b.30	b.71	c.1
PF01058	e.19
PF01063	e.17
PF01064	g.7
PF01065	b.121
PF01070	c.1
PF01071	d.142
PF01073	c.2
PF01075	c.87
PF01078	c.37
PF01081	c.1
PF01082	b.121
PF01083	c.69
PF01084	a.4
PF01085	d.65
PF01087	d.13
PF01088	d.3
PF01090	a.4
PF01091	g.5
PF01094	c.93
PF01095	b.80
PF01096	g.41
PF01097	g.3
PF01099	a.101
PF01106	d.52
PF01108	b.1
PF01109	a.26
PF01110	a.26
PF01111	d.97
PF01112	d.153
PF01113	c.2
PF01114	g.3
PF01115	e.43
PF01116	c.1
PF01117	f.8
PF01120	c.1
PF01121	c.37
PF01124	f.56
PF01126	a.132
PF01127	f.21
PF01128	c.68
PF01129	d.166
PF01131	e.10
PF01132	b.40
PF01133	d.330
PF01134	c.3
PF01135	c.66
PF01137	c.47	d.68
PF01139	d.261
PF01140	a.61
PF01142	d.265
PF01144	c.124
PF01147	a.163
PF01152	a.1
PF01154	c.95
PF01156	c.70
PF01157	b.34
PF01161	b.17
PF01163	d.144
PF01167	d.23
PF01168	c.1
PF01171	c.26
PF01172	d.235
PF01174	c.23
PF01175	e.51
PF01176	b.40
PF01179	b.30
PF01180	c.1
PF01182	c.124
PF01183	c.1
PF01187	d.80
PF01189	c.66
PF01191	d.78
PF01192	a.143
PF01193	d.181	d.74
PF01194	a.4
PF01195	c.56
PF01196	d.188
PF01198	d.29
PF01200	b.40
PF01202	c.37
PF01204	a.102
PF01205	d.14
PF01206	d.68
PF01208	c.1
PF01210	c.2
PF01212	c.67
PF01214	g.41
PF01215	g.41
PF01216	c.47
PF01217	d.110
PF01218	d.248
PF01220	c.23
PF01221	d.39
PF01223	d.4
PF01227	d.96
PF01228	c.7
PF01230	d.13
PF01231	a.266
PF01232	c.2
PF01233	d.108
PF01234	c.66
PF01237	d.338
PF01238	b.82
PF01239	a.118
PF01241	f.30
PF01242	d.96
PF01243	b.45
PF01244	c.1
PF01245	b.34
PF01246	g.39
PF01247	b.43
PF01248	d.79
PF01250	d.58
PF01253	d.64
PF01255	c.101
PF01256	c.72
PF01257	c.47
PF01258	a.2	g.39
PF01259	d.143
PF01261	c.1
PF01262	c.2	c.23
PF01263	b.30
PF01264	d.258
PF01266	c.3	c.4	d.16
PF01267	e.43
PF01268	c.37
PF01269	c.66
PF01270	a.102
PF01272	d.26
PF01273	d.83
PF01274	c.1
PF01276	c.67
PF01278	f.4
PF01280	a.94
PF01281	d.100
PF01282	d.12
PF01288	d.58
PF01289	f.9
PF01291	a.26
PF01292	f.21
PF01293	c.109	c.91
PF01297	c.92
PF01298	b.181	f.4
PF01300	d.115
PF01301	c.1
PF01302	b.34
PF01303	a.19
PF01306	f.38
PF01318	b.121
PF01320	a.28
PF01321	c.55
PF01322	a.24
PF01323	c.47
PF01324	b.2
PF01325	a.4
PF01327	d.167
PF01328	a.39
PF01329	d.74
PF01331	d.142
PF01333	b.2	b.84	f.23
PF01335	a.77
PF01336	b.40
PF01337	c.9
PF01338	d.103
PF01339	c.40
PF01340	a.43
PF01341	c.6
PF01342	d.217
PF01344	b.68
PF01346	d.26
PF01347	a.118	f.7
PF01351	c.55
PF01353	d.22
PF01355	g.35
PF01356	b.5
PF01357	b.7
PF01358	c.66
PF01361	d.80
PF01363	g.50
PF01365	a.118
PF01367	a.60
PF01368	c.107
PF01369	a.118
PF01370	c.2
PF01371	a.4
PF01373	c.1
PF01374	d.2
PF01375	d.166
PF01376	b.40
PF01378	d.15
PF01380	c.80
PF01381	a.35
PF01382	b.61
PF01383	d.30
PF01386	b.53
PF01387	c.94
PF01388	a.4
PF01389	f.4
PF01390	d.58
PF01392	a.141
PF01393	b.34
PF01394	b.69
PF01395	a.39
PF01397	a.102
PF01398	c.97
PF01400	d.92
PF01401	d.92
PF01402	a.43
PF01403	b.69
PF01404	b.18
PF01405	f.23
PF01406	c.26
PF01409	d.104
PF01411	b.43	d.67
PF01413	d.169
PF01416	d.265
PF01417	a.118
PF01418	a.4
PF01419	b.77
PF01421	d.92
PF01423	b.38
PF01424	d.68
PF01425	c.117
PF01426	b.34
PF01427	d.65
PF01429	d.10
PF01431	d.92
PF01432	d.92
PF01433	b.98	d.92
PF01436	b.68
PF01441	a.24
PF01442	a.24
PF01447	d.92
PF01450	a.100
PF01451	c.44
PF01453	b.78
PF01455	b.40
PF01457	d.92
PF01458	b.80
PF01462	c.10
PF01463	c.10
PF01464	d.2
PF01465	a.193
PF01466	a.157
PF01467	c.26
PF01470	c.56
PF01473	b.109
PF01475	a.4
PF01476	d.7
PF01479	d.66
PF01483	b.18
PF01487	c.1
PF01491	d.82
PF01493	b.80
PF01494	c.3	d.16
PF01497	c.92
PF01501	c.68
PF01502	b.168
PF01503	a.204
PF01507	c.26
PF01509	d.265
PF01510	d.118
PF01513	e.52
PF01515	c.77
PF01520	c.56
PF01521	b.124
PF01522	c.6
PF01523	d.283
PF01530	g.73
PF01532	a.102
PF01536	d.156
PF01537	b.1
PF01546	c.56
PF01547	c.94
PF01551	b.84
PF01555	c.66
PF01557	d.177
PF01564	c.66
PF01565	d.145
PF01568	b.52
PF01569	a.111
PF01575	d.38
PF01582	c.23
PF01583	c.37
PF01584	b.40
PF01586	a.38
PF01588	b.40
PF01590	d.110
PF01591	c.37
PF01592	d.224
PF01593	c.3	d.16
PF01596	c.66
PF01597	b.84
PF01599	g.41
PF01602	a.118
PF01603	a.118
PF01607	g.31
PF01608	a.216
PF01609	c.55
PF01612	c.55
PF01613	b.45
PF01614	d.110
PF01619	c.1
PF01620	a.24
PF01624	c.55	d.75
PF01625	d.58
PF01627	a.24
PF01628	d.110
PF01630	c.1
PF01633	d.144
PF01634	c.94
PF01636	d.144
PF01637	c.37
PF01638	a.4
PF01640	d.3
PF01641	b.88
PF01643	d.38
PF01645	c.1
PF01648	d.150
PF01649	a.7
PF01652	d.86
PF01653	d.142
PF01655	c.9
PF01656	c.37
PF01661	c.50
PF01663	c.76
PF01664	b.21	b.83
PF01667	g.41
PF01668	b.111
PF01670	b.29
PF01674	c.69
PF01676	c.105	c.76	d.327
PF01678	d.21
PF01680	c.1
PF01687	b.43
PF01693	d.100
PF01694	f.51
PF01700	e.28
PF01701	f.23
PF01702	c.1
PF01704	c.68
PF01706	a.118
PF01709	e.39
PF01712	c.37
PF01716	f.4
PF01717	c.1
PF01722	d.52
PF01725	c.51
PF01726	a.4
PF01728	c.66
PF01729	c.1
PF01731	b.68
PF01734	c.19
PF01735	c.19
PF01737	f.17
PF01738	c.69
PF01739	c.66
PF01740	c.13
PF01742	d.92
PF01743	a.173	d.218
PF01745	c.37
PF01746	c.116
PF01747	c.26
PF01749	a.118
PF01750	c.56
PF01753	g.85
PF01754	g.39
PF01756	a.29
PF01759	b.40
PF01761	e.22
PF01764	c.69
PF01765	d.67
PF01766	b.121
PF01780	g.41
PF01782	b.43
PF01783	g.41
PF01784	c.135
PF01788	f.23
PF01789	d.107
PF01791	c.1
PF01793	c.68
PF01795	a.60	c.66
PF01796	b.40
PF01797	d.58
PF01798	a.183
PF01799	a.56	d.15
PF01804	d.153
PF01807	g.41
PF01808	c.24	c.97
PF01812	c.124
PF01814	a.24
PF01815	a.30
PF01816	a.118
PF01817	a.130
PF01818	d.58
PF01819	d.85
PF01821	a.50
PF01826	g.22
PF01828	b.29
PF01829	b.121
PF01833	b.1
PF01834	b.18
PF01839	b.69
PF01840	b.63
PF01841	d.3
PF01842	d.58
PF01843	a.118
PF01845	b.34
PF01846	a.159
PF01847	b.3
PF01850	c.120
PF01852	d.129
PF01853	d.108
PF01855	c.36
PF01857	a.74
PF01858	a.74
PF01862	d.155
PF01869	c.55
PF01870	c.52
PF01871	d.309
PF01872	c.71
PF01876	c.6
PF01877	d.77
PF01878	b.122
PF01880	b.1
PF01883	d.52
PF01884	c.1
PF01885	d.166
PF01887	b.141	c.132
PF01890	c.151
PF01893	a.8
PF01894	d.273
PF01895	a.7
PF01896	d.264
PF01900	d.58
PF01902	c.26
PF01903	c.92
PF01904	c.1
PF01906	d.230
PF01907	g.41
PF01909	d.218
PF01910	d.58
PF01912	d.126
PF01915	b.179	c.23
PF01916	c.31
PF01918	d.68
PF01920	a.2
PF01921	a.97	c.26
PF01922	d.201
PF01923	a.25
PF01926	c.37
PF01928	d.63
PF01931	c.51
PF01933	c.143
PF01937	e.50
PF01946	c.3
PF01947	d.190
PF01948	d.58
PF01950	d.280
PF01951	d.208
PF01958	c.2	d.81
PF01960	d.154
PF01965	c.23
PF01966	a.211
PF01967	d.58
PF01975	c.106
PF01977	b.45	d.333
PF01978	a.4
PF01979	c.1
PF01980	e.56
PF01981	c.131
PF01982	b.43
PF01984	a.5
PF01985	d.68
PF01987	b.82
PF01989	c.8
PF01990	c.149
PF01991	d.81
PF01992	f.40
PF01993	c.127
PF01994	c.116
PF01996	d.340
PF01997	a.118
PF02005	c.66
PF02011	a.102
PF02012	b.68
PF02013	g.55
PF02015	b.52
PF02016	c.23	c.8
PF02017	d.15
PF02018	b.18
PF02020	a.118
PF02022	a.4
PF02023	a.28
PF02024	a.26
PF02025	a.26
PF02031	d.92
PF02033	d.52
PF02036	d.106
PF02037	a.140
PF02038	f.23
PF02041	b.82
PF02046	f.23
PF02056	c.2	d.162
PF02058	d.234
PF02059	a.26
PF02064	a.23
PF02065	b.30	c.1
PF02069	g.46
PF02073	e.60
PF02074	d.92
PF02075	c.55
PF02081	b.82
PF02082	a.4
PF02085	a.138
PF02086	c.66
PF02087	b.60
PF02089	c.69
PF02091	d.104
PF02098	b.60
PF02100	d.108
PF02110	c.72
PF02113	e.3
PF02114	c.47
PF02115	b.1
PF02121	d.129
PF02126	c.1
PF02127	b.49	c.56
PF02129	c.69
PF02130	d.92
PF02132	e.49
PF02135	g.53
PF02136	d.17
PF02142	c.24
PF02145	e.55
PF02146	c.31
PF02148	g.44
PF02149	d.129
PF02150	g.41
PF02152	d.96
PF02153	a.100	c.2
PF02156	c.1
PF02158	g.3
PF02159	g.39
PF02167	a.3	f.23
PF02170	b.34
PF02172	a.12
PF02174	b.55
PF02179	a.7
PF02180	f.1
PF02181	a.207
PF02182	b.122
PF02185	a.2
PF02186	a.4
PF02190	b.122
PF02196	d.15
PF02197	a.31
PF02198	a.60
PF02201	a.42
PF02203	a.24
PF02204	a.222
PF02209	a.14
PF02210	b.29
PF02211	b.34
PF02213	d.76
PF02214	d.42
PF02216	a.8
PF02217	d.89
PF02219	c.1
PF02222	d.142
PF02223	c.37
PF02224	c.37
PF02225	c.41
PF02226	b.121
PF02228	a.61
PF02229	d.18
PF02230	c.69
PF02232	d.180
PF02237	b.34
PF02238	f.23
PF02239	b.70
PF02240	d.58
PF02244	d.58
PF02245	b.46
PF02250	b.27
PF02251	a.24
PF02252	a.24
PF02253	f.4
PF02254	c.2
PF02255	a.7
PF02256	a.137
PF02257	a.4
PF02258	b.40
PF02261	b.52
PF02262	a.48
PF02263	c.37
PF02264	f.4
PF02265	a.124
PF02267	c.23
PF02268	a.32
PF02271	f.27
PF02272	c.107
PF02273	c.69
PF02274	d.126
PF02275	d.153
PF02276	a.138
PF02277	c.39
PF02281	c.55
PF02282	d.131
PF02283	c.37
PF02284	a.118
PF02285	f.23
PF02286	c.1
PF02287	a.23
PF02288	c.51
PF02289	d.147
PF02290	d.49
PF02294	b.34
PF02295	a.4
PF02297	a.51
PF02298	b.6
PF02300	f.21
PF02301	d.135
PF02302	c.44
PF02303	b.40
PF02305	b.121
PF02306	b.121
PF02310	c.23
PF02311	b.82
PF02312	b.54
PF02313	f.21
PF02315	a.137
PF02317	a.100	c.2
PF02318	g.50
PF02319	a.4
PF02320	f.28
PF02321	f.5
PF02327	b.75
PF02329	d.155
PF02330	d.25
PF02331	b.28
PF02332	a.25
PF02333	b.68
PF02334	a.4
PF02335	a.138
PF02336	b.121
PF02337	a.61
PF02341	a.280
PF02347	c.67
PF02350	c.87
PF02351	a.228
PF02353	c.66
PF02357	d.58
PF02358	c.108
PF02362	b.142
PF02365	b.143
PF02367	c.37
PF02368	b.1
PF02369	b.1
PF02372	a.26
PF02373	b.82
PF02374	c.37
PF02376	a.35
PF02380	g.92
PF02381	b.129
PF02384	c.66
PF02388	a.2	d.108
PF02390	c.66
PF02391	d.41
PF02406	d.137
PF02410	d.218
PF02412	b.29	g.75
PF02419	f.23
PF02420	b.80
PF02421	c.37
PF02423	c.2
PF02424	d.96
PF02426	d.58
PF02427	b.34
PF02428	g.69
PF02431	d.36
PF02435	b.67
PF02436	a.5	c.1
PF02437	a.6
PF02441	c.34
PF02445	c.145
PF02446	c.1
PF02449	c.1
PF02452	b.34
PF02458	c.43
PF02462	f.4
PF02464	c.51
PF02469	b.118
PF02475	c.66
PF02482	d.204
PF02491	c.55
PF02492	c.37
PF02493	b.76
PF02501	d.24
PF02502	c.121
PF02503	d.136	d.322
PF02504	c.77
PF02507	f.23
PF02509	d.13	d.216
PF02511	d.207
PF02515	c.123
PF02518	d.122
PF02522	c.140
PF02525	c.23
PF02527	c.66
PF02529	f.23
PF02531	d.187
PF02532	f.23
PF02533	f.23
PF02540	c.26
PF02541	c.55
PF02542	d.79
PF02545	c.51
PF02547	e.53
PF02548	c.1
PF02550	c.124
PF02551	d.38
PF02552	c.31
PF02556	d.33
PF02558	c.2
PF02559	b.34	c.37
PF02561	a.24
PF02566	d.227
PF02567	d.21
PF02568	c.26
PF02569	c.26
PF02570	c.23
PF02572	c.37
PF02574	c.1
PF02575	d.222
PF02576	b.38	d.52
PF02578	d.194
PF02579	c.55
PF02580	c.110
PF02581	c.1
PF02585	c.134
PF02586	d.303
PF02589	c.124
PF02590	c.116
PF02595	c.141
PF02597	d.15
PF02598	b.40	c.116
PF02599	b.151
PF02600	a.29
PF02602	c.113
PF02603	c.98
PF02604	d.306
PF02605	f.31
PF02609	a.7
PF02610	b.43	c.85
PF02611	d.13
PF02613	a.184
PF02614	c.1
PF02615	c.122
PF02617	d.45
PF02621	c.94
PF02622	d.310
PF02627	a.152
PF02630	c.47
PF02633	c.125
PF02634	c.97
PF02635	c.114
PF02636	c.66
PF02637	a.182
PF02641	d.58
PF02645	c.119
PF02657	d.224
PF02661	a.265
PF02663	d.81
PF02664	d.185
PF02665	f.21
PF02668	b.82
PF02670	c.2	d.81
PF02671	a.59
PF02675	d.156
PF02676	d.282
PF02678	b.82
PF02679	c.1
PF02680	d.58
PF02682	b.62	d.74
PF02685	c.55
PF02686	a.137
PF02700	d.284
PF02706	d.58
PF02709	c.68
PF02710	b.19
PF02727	d.17
PF02729	c.78
PF02732	c.52
PF02733	c.119
PF02734	a.208
PF02735	b.131
PF02740	g.3
PF02741	d.58
PF02743	d.110
PF02744	d.13
PF02745	d.58
PF02747	d.131
PF02748	g.41
PF02750	d.142
PF02752	b.1
PF02753	b.7
PF02758	a.77
PF02759	a.256
PF02760	b.40
PF02761	a.39
PF02762	d.93
PF02763	d.166
PF02764	b.2	f.1
PF02765	b.40
PF02767	d.131
PF02768	d.131
PF02770	a.29	e.6
PF02771	a.29	e.6
PF02772	d.130
PF02773	d.130
PF02775	c.36
PF02776	c.36
PF02781	c.2	d.81
PF02782	c.55
PF02783	d.58
PF02785	b.84
PF02789	c.50
PF02792	d.232
PF02796	a.4
PF02797	c.95
PF02801	c.95
PF02803	c.95
PF02805	g.48
PF02810	g.74
PF02811	c.6
PF02813	a.61
PF02815	b.42
PF02816	d.144
PF02817	a.9
PF02819	g.3
PF02820	b.34
PF02821	d.15
PF02823	b.93
PF02824	d.15
PF02826	c.2
PF02828	a.194
PF02829	d.94
PF02830	d.278
PF02831	d.186
PF02832	b.1
PF02833	c.107
PF02834	d.61
PF02839	b.72
PF02840	a.72
PF02841	a.114
PF02843	b.84
PF02845	a.5
PF02847	a.118
PF02854	a.118
PF02861	a.174
PF02863	d.74
PF02864	b.2
PF02865	a.90
PF02866	d.162
PF02867	c.7
PF02868	d.92
PF02870	c.55
PF02881	a.24
PF02883	b.1
PF02886	d.83
PF02887	c.49
PF02888	f.15
PF02893	b.55
PF02896	c.1
PF02897	b.69
PF02898	d.174
PF02899	d.163
PF02900	c.56
PF02901	c.7
PF02902	d.3
PF02905	d.58
PF02907	b.47
PF02910	a.7
PF02911	b.46
PF02913	d.58
PF02914	c.55
PF02915	a.25
PF02917	d.166
PF02918	b.40
PF02919	e.15
PF02920	d.10
[truncated: 2,060 more rows]
