# Supplementary material for: Use of designed sequences in protein structure recognition
Source: Biol Direct. 2018 May 9;13:8. doi: 10.1186/s13062-018-0209-6 (PMC5960202; doi:10.1186/s13062-018-0209-6)
Supplement: Supplementary file 4 — Table S2. List of Pfam family queries with structural fold annotation available and validated in the assessment of our approach. (XLSX 355 kb) [file 13062_2018_209_MOESM4_ESM.xlsx]

## Sheet: DIRECT_mapping_COMPLETE
Table S2 :List of Pfam family queries with structural fold annotation available and validated in the assessment of our approach
pfam_name	Clan_name	Family_description	SCOP_fold	target_id	query_len	hmm_start	hmm_end	query coverage	target_coverage	E_val
D7BPC7_ARCHD/99-563;PF01289	CL0293(CDC)	Thiol-activated cytolysin	f.9	Uni_27_P31831(5.0-465.0)	465	1	464	99.57	98.29	2.6e-207
Q5R8A6_PONAB/138-245;PF09294	CL0159(E-set)	Interferon-alpha/beta receptor, fibronectin type III	b.1	d2hfta2(1.0-112.0)	108	2	106	96.3	99.11	3.6e-30
G3VWZ5_SARHA/1-195;PF01110	CL0053(4H_Cytokine)	Ciliary neurotrophic factor	a.26	Uni_89_O02732(1.0-177.0)	195	11	188	90.77	99.44	4.9e-66
I0K686_9BACT/149-484;PF01112	CL0052(NTN)	Asparaginase	d.153	Uni_352_C8Q7L3(4.0-317.0)	336	2	336	99.4	98.12	2.8e-120
DAPB_PROMM/9-145;PF01113	CL0063(NADP_Rossmann)	Dihydrodipicolinate reductase, N-terminus	c.2	Uni_13888_Q31LA3(2.0-132.0)	137	1	137	99.27	81.25	7.4e-36
C6X9B5_METGS/4-330;PF01116	CL0036(TIM_barrel)	Fructose-bisphosphate aldolase class-II	c.1	Uni_66_A2SJK8(4.0-327.0)	327	1	326	99.39	97.88	2.4e-108
GAK24_HUMAN/578-613;PF14787	CL0511(Retroviral_zf)	GAG-polyprotein viral zinc-finger	g.40	Uni_1310_Q24BQ3(9.0-36.0)	36	3	36	91.67	49.09	4.2e-16
A7RHV5_NEMVE/122-199;PF02709	CL0110(GT-A)	N-terminal domain of galactosyltransferase	c.68	Uni_41_C3ZBD5(140.0-217.0)	78	1	78	98.72	28.84	1.4e-27
DLHH_ECOLI/42-266;PF01738	CL0028(AB_hydrolase)	Dienelactone hydrolase family	c.69	Int_1442427(15.0-258.0)	225	1	225	99.56	93.82	5.5e-45
Q931B6_RHIME/15-265;PF08450	CL0186(Beta_propeller)	SMP-30/Gluconolaconase/LRE-like region	b.68	Uni_9468_Q2BDA6(14.0-257.0)	251	1	251	99.6	83.51	2.9e-33
HOLA_HAEIN/21-192;PF06144	CL0023(P-loop_NTPase)	DNA polymerase III, delta subunit	c.37	Uni_313_A0M3T4(20.0-187.0)	172	1	172	99.42	81.46	8.8e-39
Q0SK49_RHOJR/18-157;PF09123	CL0012(Histone)	Domain of unknown function (DUF1931)	a.22	Uni_25_Q826G1(8.0-145.0)	140	1	140	99.29	92.57	3.6e-39
PON1_HUMAN/168-253;PF01731	CL0186(Beta_propeller)	Arylesterase	b.68	Uni_3695_B2IUV5(104.0-184.0)	86	1	86	98.84	28.57	3.6e-28
Q2GS92_CHAGB/73-327;PF01734	CL0323(Patatin)	Patatin-like phospholipase	c.19	Uni_34_A2QKJ5(7.0-277.0)	255	1	255	99.61	64.9	3.7e-77
C9ABD1_ENTCA/87-174;PF13599	CL0505(Pentapeptide)	Pentapeptide repeats (9 copies)	b.80	Uni_3747_Q10Z23(4.0-91.0)	88	1	88	98.86	44.85	3e-89
TC3A_CAEEL/3-52;PF11427	CL0123(HTH)	Tc3 transposase	a.4	d1tc3c_(2.0-51.0)	50	1	50	98	96.08	1.9e-31
F6FRH4_ISOV2/265-349;PF07497	CL0021(OB)	Rho termination factor, RNA-binding domain	b.40	Uni_79_A0JY79(3.0-83.0)	85	1	85	98.82	96.39	2.8e-32
A8G950_SERP5/559-646;PF11429	CL0640(Colicin_D_E5)	Colicin D	d.243	d1v74a_(14.0-101.0)	88	1	88	98.86	81.31	1.4e-36
NTH1_YEAST/148-296;PF00730	CL0198(HHH)	HhH-GPD superfamily base excision DNA repair protein	a.96	Int_463454(96.0-232.0)	149	1	149	99.33	50.56	3.1e-59
A8HXI4_CHLRE/156-258;PF13499	CL0220(EF_hand)	EF-hand domain pair	a.39	Uni_4943_UPI0001927331(5.0-106.0)	103	2	103	98.06	67.79	1.5e-33
PRCMA_TRYCC/78-420;PF05544	CL0288(DAP_epimerase)	Proline racemase	d.21	Uni_1341_Q2CGC3(7.0-329.0)	343	1	342	99.42	97.87	2.4e-96
Q9RZM2_DEIRA/100-362;PF01609	CL0219(RNase_H)	Transposase DDE domain	c.55	Uni_159_Q9R3J0(69.0-331.0)	263	1	263	99.62	67.88	1.4e-50
CPG1_CAEEL/214-266;PF01607	CL0155(CBM_14_19)	Chitin binding Peritrophin-A domain	g.31	Uni_823_UPI00015B51B0(8.0-62.0)	53	1	53	98.11	73.97	3.4e-18
COPG_SCHPO/19-561;PF01602	CL0020(TPR)	Adaptin N terminal region	a.118	Int_1937900(31.0-611.0)	543	2	542	99.45	84.92	3.9e-91
B6AEE9_CRYMR/233-676;PF01603	CL0020(TPR)	Protein phosphatase 2A regulatory B subunit (B56 family)	a.118	Uni_98_B6AEE9(1.0-414.0)	444	4	417	93.02	99.52	1e-101
DDPX_SYNY3/31-240;PF01427	CL0170(Peptidase_MD)	D-ala-D-ala dipeptidase	d.65	Uni_204_UPI0001B4E439(21.0-219.0)	210	3	200	93.81	88.39	8.5e-54
ADAM2_BOVIN/178-375;PF01421	CL0126(Peptidase_MA)	Reprolysin (M12B) family zinc metalloprotease	d.92	Uni_414_Q1PBD1(5.0-201.0)	198	1	198	99.49	97.51	3.8e-65
D2CMN7_AILME/19-97;PF01423	CL0527(Sm-like)	LSM domain	b.38	Uni_695_B8CE48(7.0-85.0)	79	1	79	98.73	86.67	2.4e-24
Q23590_CAEEL/323-398;PF01429	CL0081(MBD-like)	Methyl-CpG binding domain	d.10	Uni_176_UPI0000E4788B(1.0-75.0)	76	3	76	96.05	91.36	2e-23
Q9K4B3_STRCO/447-491;PF08238	CL0020(TPR)	Sel1 repeat	a.118	Uni_1917_A3UZG5(182.0-230.0)	45	1	45	97.78	11.4	5.1e-172
Q6WIF0_BPKVM/188-310;PF09293	CL0464(5_3_exonuc_C)	T4 RNase H, C terminal	a.60	Uni_1389_Q6WIF0(1.0-123.0)	123	1	123	99.19	99.19	6.7e-52
B9GMT7_POPTR/28-284;PF10275	CL0125(Peptidase_CA)	Peptidase C65 Otubain	d.3	Uni_76_B9G207(1.0-247.0)	257	7	257	97.28	99.19	9.4e-94
YJCQ_BACSU/8-92;PF09639	CL0123(HTH)	YjcQ protein	a.4	Int_365165(10.0-99.0)	85	1	84	97.65	75.42	1.7e-08
Q8JQG1_9VIRU/4-192;PF08724	CL0169(Rep)	Rep protein catalytic domain like	d.89	Int_1901038(4.0-189.0)	189	1	189	99.47	97.88	1e-58
Q5DZ51_VIBF1/81-206;PF05946	CL0327(Pilus)	Toxin-coregulated pilus subunit TcpA	d.24	Uni_19_Q8VQT9(45.0-173.0)	126	2	126	98.41	73.14	2.8e-35
A8DV03_NEMVE/329-399;PF08726	CL0220(EF_hand)	Ca2+ insensitive EF hand	a.39	Uni_3696_Q8T979(75.0-143.0)	71	1	70	97.18	47.22	5.4e-28
PRSS8_HUMAN/45-281;PF00089	CL0124(Peptidase_PA)	Trypsin	b.47	Int_660716(1.0-253.0)	237	1	237	99.58	99.6	8.2e-88
PDIA4_RAT/524-632;PF00085	CL0172(Thioredoxin)	Thioredoxin	c.47	Int_1231315(11.0-133.0)	109	1	109	99.08	91.73	5.5e-41
V8N389_OPHHA/3-65;PF00087	CL0117(uPAR_Ly6_toxin)	Snake toxin	g.7	Uni_171_Q53B56(2.0-64.0)	63	1	63	98.41	87.32	6.5e-21
LOR17_ARATH/24-215;PF04525	CL0395(Tubby_C)	LURP-one-related	d.23	Uni_47_A9NUX5(56.0-288.0)	192	1	191	98.96	77.85	1.6e-77
F1NJ45_CHICK/69-408;PF00648	CL0125(Peptidase_CA)	Calpain family cysteine protease	d.3	Uni_303_P20807(22.0-362.0)	340	1	340	99.71	90.91	4.4e-126
Q8X0P2_NEUCS/432-660;PF00644	CL0084(ADP-ribosyl)	Poly(ADP-ribose) polymerase catalytic domain	d.166	Uni_430_Q9N4H4(2.0-214.0)	229	3	229	98.69	97.25	2.9e-53
APBA2_MOUSE/373-531;PF00640	CL0266(PH)	Phosphotyrosine interaction domain (PTB/PID)	b.55	Uni_934_B4M1D5(30.0-202.0)	159	1	159	99.37	83.09	3.8e-60
NRAM_INBLE/1-466;PF00064	CL0434(Sialidase)	Neuraminidase	b.68	d1inva_(1.0-390.0)	466	77	466	83.48	99.74	1.6e-212
MYO1_YEAST/77-779;PF00063	CL0023(P-loop_NTPase)	Myosin head (motor domain)	c.37	Uni_640_A8K6E4(42.0-723.0)	703	1	703	99.86	85.34	4.6e-292
LYSC1_RAT/19-146;PF00062	CL0037(Lysozyme)	C-type lysozyme/alpha-lactalbumin family	d.2	d1ivma_(1.0-128.0)	128	1	128	99.22	97.69	5.3e-37
RABP2_XENLA/5-138;PF00061	CL0116(Calycin)	Lipocalin / cytosolic fatty-acid binding protein family	b.60	d2fs6a1(3.0-136.0)	134	1	134	99.25	97.79	1.1e-46
Q9VSV5_DROME/630-967;PF00060	CL0030(Ion_channel)	Ligand-gated ion channel	c.94	Uni_39872_UPI00015B4067(15.0-242.0)	338	82	309	67.16	93.8	1.1e-70
A8AQ79_CITK8/7-82;PF13693	CL0123(HTH)	Winged helix-turn-helix DNA-binding	a.35	Uni_1878_B4F2A2(5.0-70.0)	76	1	66	85.53	91.55	7.6e-35
Q8ZMP7_SALTY/31-215;PF06560	CL0029(Cupin)	Glucose-6-phosphate isomerase (GPI)	b.82	Uni_302_B4TE87(18.0-201.0)	185	2	185	98.92	91.04	1.5e-31
CTK1_YEAST/183-469;PF00069	CL0016(PKinase)	Protein kinase domain	d.144	Uni_18617_UPI0000ECA4B1(8.0-290.0)	287	1	287	99.65	92.16	4.5e-87
W4XV13_STRPU/41-171;PF00068	CL0629(PLA2)	Phospholipase A2	a.133	Uni_275_Q8JFG2(5.0-117.0)	131	2	130	97.71	88.19	1.2e-38
B4QUV3_DROSI/306-333;PF13912	CL0361(C2H2-zf)	C2H2-type zinc finger	g.37	Uni_74595_UPI0000F2B7E5(3.0-29.0)	28	1	28	96.43	33.33	3.9e-25
Q5CSG7_CRYPI/759-1165;PF00562	CL0410(LEF-8-like)	RNA polymerase Rpb2, domain 6	e.29	Uni_1006_Q5CSG7(747.0-1153.0)	407	1	407	99.75	32.12	7.9e-135
RSMA_HAEIN/8-271;PF00398	CL0063(NADP_Rossmann)	Ribosomal RNA adenine dimethylase	c.66	Uni_865_C9P2R1(7.0-262.0)	264	2	263	98.86	95.51	4.7e-41
NUSG_NEIMB/126-161;PF00467	CL0107(KOW)	KOW motif	b.34	Uni_395_C4CHF4(6.0-41.0)	36	1	36	97.22	62.5	1.7e-15
Q21YA2_RHOFT/56-251;PF07143	CL0116(Calycin)	CrtC N-terminal lipocalin domain	b.176	Uni_186_Q21YA2(23.0-218.0)	196	1	196	99.49	55.08	7.4e-61
Q9DLK1_FMDVP/202-285;PF08935	CL0055(Viral_ssRNA_CP)	Viral protein VP4 subunit	b.121	Uni_1033_Q1L748(1.0-84.0)	84	1	84	98.81	27.04	4.8e-37
A0ZMH7_NODSP/2-291;PF07832	CL0236(PDDEXK)	Cfr10I/Bse634I restriction endonuclease	c.52	Uni_5_Q9FDD9(5.0-289.0)	290	2	290	99.31	98.27	1.1e-140
A6R858_AJECN/138-381;PF00264	CL0205(Di-copper)	Common central domain of tyrosinase	a.86	Int_461334(48.0-306.0)	244	1	244	99.59	70.88	9.1e-67
Q8ZNS7_SALTY/27-398;PF00267	CL0193(MBB)	Gram-negative porin	f.4	Uni_35_A0KDR2(4.0-379.0)	372	1	372	99.73	98.94	1.4e-74
CSD_AERPE/21-399;PF00266	CL0061(PLP_aminotran)	Aminotransferase class-V	c.67	Uni_7841_C5D7I9(3.0-371.0)	379	1	379	99.74	97.61	6.3e-112
J9Z0Z0_9PROT/6-292;PF00268	CL0044(Ferritin)	Ribonucleotide reductase, small chain	a.25	Uni_1433_Q4UHR4(26.0-305.0)	287	2	287	99.3	88.01	1.5e-84
Q9RW33_DEIRA/47-326;PF09376	CL0219(RNase_H)	NurA domain	c.55	Uni_23_Q9RW33(19.0-298.0)	280	1	280	99.64	88.85	5.3e-70
A7SCW2_NEMVE/8-50;PF14555	CL0214(UBA)	UBA-like domain	a.5	Uni_16_A7SCW2(5.0-44.0)	43	1	40	90.7	88.64	3e-19
D1AMD1_SEBTE/38-122;PF14552	CL0082(MIF)	Tautomerase enzyme	d.80	Int_1897895(35.0-119.0)	85	1	85	98.82	69.42	9.5e-42
END7_BPT4/104-157;PF09124	CL0306(HeH)	T4 recombination endonuclease VII, dimerisation	a.140	d1e7la1(1.0-54.0)	54	1	54	98.15	98.15	3.4e-11
CMAS2_MYCTU/12-298;PF02353	CL0063(NADP_Rossmann)	Mycolic acid cyclopropane synthetase	c.66	Uni_1968_D0CVV4(3.0-267.0)	287	2	286	98.95	95.31	1e-71
E6VQS7_DESAO/452-640;PF11783	CL0317(Multiheme_cytos)	Cytochrome c bacterial	a.138	Uni_501_B3QNG0(270.0-441.0)	189	1	188	98.94	36.62	1.3e-66
A8J9G8_CHLRE/40-220;PF01931	CL0269(Maf)	Protein of unknown function DUF84	c.51	d1zwya1(8.0-167.0)	181	1	181	99.45	91.91	1.1e-33
Q6XDL5_9CALI/307-546;PF08435	CL0055(Viral_ssRNA_CP)	Calicivirus coat protein C-terminal	b.121	Uni_212_Q5F4T5(283.0-518.0)	240	1	236	97.92	45.37	3.9e-107
F6XJF0_XENTR/14-91;PF02244	CL0570(PPP-I)	Carboxypeptidase activation peptide	d.58	Int_3395296(4.0-84.0)	78	1	78	98.72	93.02	3.2e-18
A0B6N7_METTP/5-253;PF02240	CL0618(MCR)	Methyl-coenzyme M reductase gamma subunit	d.58	Uni_1_A0B6N7(4.0-252.0)	249	1	249	99.6	97.64	5.4e-114
NRPBC_ARATH/10-41;PF03604	CL0167(Zn_Beta_Ribbon)	DNA directed RNA polymerase, 7 kDa subunit	g.41	Uni_42_C4QWA8(3.0-34.0)	32	1	32	96.88	75.61	1.7e-07
Q9CKU0_PASMU/17-196;PF03602	CL0063(NADP_Rossmann)	Conserved hypothetical protein 95	c.66	Int_1350497(5.0-177.0)	180	2	178	97.78	67.45	4.7e-42
M1BZ15_SOLTU/32-301;PF12740	CL0028(AB_hydrolase)	Chlorophyllase enzyme	c.69	Uni_153_A3X5K9(43.0-319.0)	270	3	268	98.15	81.66	6.6e-22
B0UM57_METS4/7-70;PF12840	CL0123(HTH)	Helix-turn-helix domain	a.4	Int_356783(5.0-65.0)	64	1	64	98.44	69.77	2.2e-24
I1GF82_AMPQE/416-474;PF16186	CL0020(TPR)	Atypical Arm repeat	a.118	Uni_7318_UPI000186F032(419.0-468.0)	59	3	59	94.92	10.47	4.9e-23
G3XCY4_PSEAE/13-62;PF03869	CL0057(Met_repress)	Arc-like DNA binding domain	a.43	Uni_5_A4VJC0(1.0-50.0)	50	1	50	98	71.01	8.2e-21
B0C9P0_ACAM1/8-147;PF13302	CL0257(Acetyltrans)	Acetyltransferase (GNAT) domain	d.108	Int_1518332(9.0-135.0)	140	1	140	99.29	87.5	4.4e-30
A2F255_TRIVA/416-548;PF13306	CL0022(LRR)	Leucine rich repeats (6 copies)	c.10	Uni_362_A1Z9N6(112.0-243.0)	133	2	131	96.99	29.5	1.5e-67
A0L3U8_MAGMM/35-379;PF13304	CL0023(P-loop_NTPase)	AAA domain, putative AbiEii toxin, Type IV TA system	c.37	Uni_8701_B3QZ48(25.0-347.0)	345	1	345	99.71	87.74	1.1e-29
CBBR_RHIME/89-297;PF03466	CL0177(PBP)	LysR substrate binding domain	c.94	Uni_25782_C6NRZ4(2.0-210.0)	209	2	208	98.56	96.74	4.3e-49
G7E1D3_MIXOS/49-241;PF03467	CL0221(RRM)	Smg-4/UPF3 family	d.58	Uni_26_A9RK13(1.0-169.0)	193	3	124	62.69	99.41	3.1e-33
RF1_AERPE/142-276;PF03464	CL0267(S11_L18p)	eRF1 domain 2	c.55	Uni_209_C8S9Q3(6.0-136.0)	135	1	134	98.52	94.89	2.5e-37
U5Q3X6_9BACT/7-108;PF02641	CL0089(GlnB-like)	Uncharacterized ACR, COG1993	d.58	Uni_83_B4D572(3.0-98.0)	102	1	101	98.04	95	1.1e-30
TRMB_CAEEL/66-246;PF02390	CL0063(NADP_Rossmann)	Putative methyltransferase	c.66	Uni_2729_Q6CY47(41.0-220.0)	181	1	180	98.9	79.56	6.3e-26
DEGV_BACSU/2-281;PF02645	CL0245(EDD)	Uncharacterised protein, DegV family COG1307	c.119	Uni_86_A6CQC2(2.0-280.0)	280	1	280	99.64	99.29	4.8e-87
Q5YXT2_NOCFA/1-305;PF05138	CL0044(Ferritin)	Phenylacetic acid catabolic protein	a.25	Uni_441_B1J8D7(2.0-246.0)	305	43	300	84.26	99.19	1.5e-83
R4XFR4_TAPDE/31-121;PF13656	CL0509(RBP11-like)	RNA polymerase Rpb3/Rpb11 dimerisation domain	d.74	Uni_171_C5JYX4(31.0-105.0)	91	1	91	98.9	64.91	6.6e-31
PFD3_YEAST/48-179;PF02996	CL0200(Prefoldin)	Prefoldin subunit	a.2	Uni_160_B6QQT5(13.0-147.0)	132	1	130	97.73	91.16	2.1e-48
B5FW65_OTOGA/22-133;PF02025	CL0053(4H_Cytokine)	Interleukin 5	a.26	Uni_31_B5FW65(1.0-107.0)	112	3	109	94.64	99.07	1.1e-58
F6PLK2_ORNAN/23-167;PF02024	CL0053(4H_Cytokine)	Leptin	a.26	Uni_88_O02720(1.0-144.0)	145	2	145	98.62	99.31	4e-35
IIGP1_MOUSE/35-409;PF05049	CL0023(P-loop_NTPase)	Interferon-inducible GTPase (IIGP)	c.37	Uni_22548_Q4V797(22.0-396.0)	375	1	375	99.73	93.5	1.4e-75
U7Q467_SPOS1/743-845;PF02020	CL0020(TPR)	eIF4-gamma/eIF5/eIF2-epsilon	a.118	Uni_1452_Q5KTT5(81.0-169.0)	103	3	97	91.26	52.07	1.7e-12
G3NE20_GASAC/93-183;PF02023	CL0148(Viral_Gag)	SCAN domain	a.28	Uni_311_UPI0000D94788(6.0-92.0)	91	1	88	95.6	89.58	1.6e-35
Q9KBB4_BACHD/792-927;PF05737	CL0204(Adhesin)	Collagen binding domain	b.2	Uni_91_Q9KBB4(1.0-123.0)	136	2	134	97.06	93.13	3.8e-39
A0A0K0JH80_BRUMA/716-869;PF05044	CL0123(HTH)	Homeo-prospero domain	a.4	d1mija_(3.0-152.0)	154	1	150	96.75	98.03	2.5e-71
O61380_DROME/750-999;PF02854	CL0020(TPR)	MIF4G domain	a.118	Uni_229_A8DZ29(13.0-262.0)	250	1	250	99.6	87.37	1e-53
A9HLW5_GLUDA/289-464;PF12002	CL0604(post-AAA)	MgsA AAA+ ATPase C terminal	a.80	Uni_511_C4CRD6(17.0-182.0)	176	1	175	98.86	89.19	4e-72
A6WBT5_KINRD/16-105;PF13560	CL0123(HTH)	Helix-turn-helix domain	a.35	Uni_4714_C6DE64(8.0-82.0)	90	14	88	82.22	89.16	8.1e-16
Q9RBI1_ACIAD/237-531;PF00884	CL0088(Alk_phosphatase)	Sulfatase	c.76	Int_1501122(1.0-342.0)	295	1	295	99.66	93.68	3.8e-90
Q6CSQ8_KLULA/173-227;PF09288	CL0214(UBA)	Fungal ubiquitin-associated domain	a.5	Uni_1124_Q6CSQ8(1.0-55.0)	55	1	55	98.18	98.18	9.5e-28
A9B2X6_HERA2/7-225;PF00881	CL0529(FMN-dep-NRtase)	Nitroreductase family	d.90	Uni_1208_B2UFX2(18.0-210.0)	219	1	219	99.54	82.05	1.4e-44
CEP1_CAEEL/223-418;PF09287	CL0073(P53-like)	CEP-1, DNA binding	b.2	d1t4wa_(1.0-196.0)	196	1	196	99.49	99.49	7.5e-46
NAR1_HUMAN/39-274;PF01129	CL0084(ADP-ribosyl)	NAD:arginine ADP-ribosyltransferase	d.166	Uni_88_UPI00005A3F7B(3.0-238.0)	236	1	236	99.58	96.71	1.9e-79
ISPD_SYNY3/1-224;PF01128	CL0110(GT-A)	2-C-methyl-D-erythritol 4-phosphate cytidylyltransferase	c.68	Uni_5666_Q0B0S9(3.0-241.0)	224	1	224	99.55	96.75	9.5e-41
Q1XGB9_PHYPA/1-125;PF01127	CL0335(FumRed-TM)	Succinate dehydrogenase/Fumarate reductase transmembrane subunit	f.21	Int_3602317(3.0-137.0)	125	1	124	98.4	97.1	1.9e-31
A5N896_CLOK5/34-205;PF00882	CL0368(PhosC-NucP1)	Zinc dependent phospholipase C	a.124	Uni_51_A5N896(6.0-177.0)	172	1	172	99.42	83.41	2.5e-51
COAE_SYNY3/9-189;PF01121	CL0023(P-loop_NTPase)	Dephospho-CoA kinase	c.37	Int_1202103(4.0-204.0)	181	1	181	99.45	94.79	3.9e-38
B8PJ06_POSPM/63-460;PF05139	CL0572(TIKI)	Erythromycin esterase	c.150	Uni_156_Q2GWY0(31.0-418.0)	398	1	397	99.5	90.42	4.4e-147
C4R5Q6_PICPG/18-356;PF02733	CL0245(EDD)	Dak1 domain	c.119	Uni_144_B1QUV0(17.0-327.0)	339	1	339	99.71	93.94	1.4e-122
Q18DH2_HALWD/640-765;PF02732	CL0236(PDDEXK)	ERCC4 domain	c.52	Uni_138_B4DXD8(8.0-137.0)	126	1	125	98.41	91.49	9.1e-42
CAF1_YERPE/35-170;PF09255	CL0204(Adhesin)	Caf1 Capsule antigen	b.2	d1p5vb_(1.0-136.0)	136	1	136	99.26	99.26	1.9e-90
Q5Z9Z4_ORYSJ/15-86;PF00280	CL0367(CI-2)	Potato inhibitor I family	d.40	Uni_45_B9S4U9(6.0-68.0)	72	1	72	98.61	91.18	2.8e-25
Q8IEV1_PLAF7/111-324;PF05424	CL0195(DBL)	Duffy binding domain	a.264	Uni_629_Q8I495(52.0-265.0)	214	1	214	99.53	52.21	1.3e-68
B5I7L6_9ACTN/78-363;PF05426	CL0372(Hy-ly_N)	Alginate lyase	a.102	Uni_106_C0AA53(32.0-310.0)	286	2	286	99.3	77.44	1.6e-34
B4S9K6_PROA2/32-168;PF10502	CL0299(Peptidase_SF)	Signal peptidase, peptidase S26	b.87	Uni_753_Q8Y0I3(29.0-202.0)	137	2	136	97.81	80.47	8.3e-45
B2B0F2_PODAN/145-172;PF01239	CL0020(TPR)	Protein prenyltransferase alpha subunit repeat	a.118	Uni_7587_C4R8S8(94.0-121.0)	28	1	28	96.43	8.97	3e-35
Q5K8K6_CRYNJ/41-142;PF09138	CL0072(Ubiquitin)	Urm1 (Ubiquitin related modifier)	d.15	Uni_319_Q5K8K6(4.0-105.0)	102	1	102	99.02	96.19	2.5e-26
MPI_EMENI/5-409;PF01238	CL0029(Cupin)	Phosphomannose isomerase type I	b.82	Uni_27_A2QRK4(5.0-409.0)	405	1	405	99.75	90.38	4.4e-129
N0AKX3_9BACI/4-133;PF11436	CL0643(YqbG)	Protein of unknown function (DUF3199)	a.229	Uni_3_B4AH48(3.0-128.0)	130	1	130	99.23	96.15	2.5e-52
A0A023Z559_ECOLX/1-95;PF11439	CL0628(EspA_CesA)	Type III secretion system filament chaperone CesA	a.231	Uni_16_O69412(2.0-87.0)	95	3	91	92.63	53.12	2.6e-26
RECR_PELPB/83-177;PF13662	CL0413(Toprim-like)	Toprim domain	e.49	Uni_452_C6PF41(78.0-169.0)	95	1	95	98.95	46.43	1.1e-38
G1UB72_HAEDU/21-260;PF01389	CL0193(MBB)	OmpA-like transmembrane domain	f.4	Uni_1179_P96774(2.0-240.0)	240	1	239	99.17	98.35	3.3e-40
G8B8C9_CANPC/181-289;PF01388	CL0123(HTH)	ARID/BRIGHT DNA binding domain	a.4	Int_338697(6.0-124.0)	109	1	109	99.08	90.08	9.1e-23
Q6K9X1_ORYSJ/50-242;PF00722	CL0004(Concanavalin)	Glycosyl hydrolases family 16	b.29	Uni_467_A9NKN9(1.0-188.0)	193	1	193	99.48	94.92	3e-39
AMYG_AMORE/40-459;PF00723	CL0059(6_Hairpin)	Glycosyl hydrolases family 15	a.102	Uni_140_A7EZ51(25.0-443.0)	420	2	419	99.29	90.87	6.5e-84
J8Q439_SACAR/16-368;PF00724	CL0036(TIM_barrel)	NADH:flavin oxidoreductase / NADH oxidase family	c.1	Uni_9364_Q3KDG9(3.0-347.0)	353	1	353	99.72	92.97	4e-103
ECHP_CAVPO/481-585;PF00725	CL0106(6PGD_C)	3-hydroxyacyl-CoA dehydrogenase, C-terminal domain	a.100	Uni_2421_Q3ACK8(2.0-98.0)	105	1	105	99.05	97.96	7.4e-35
IL10_BOVIN/5-174;PF00726	CL0053(4H_Cytokine)	Interleukin 10	a.26	Uni_144_P43480(1.0-151.0)	170	20	170	88.24	97.4	3.4e-71
G3QSC0_GORGO/26-149;PF00727	CL0053(4H_Cytokine)	Interleukin 4	a.26	d2b8ua1(2.0-125.0)	124	1	124	99.19	95.35	1.2e-28
GFA1_YEAST/565-700;PF01380	CL0067(SIS)	SIS domain	c.80	Uni_1382_C6XNF7(216.0-348.0)	136	1	136	99.26	36.16	3.9e-68
D4JB08_9FIRM/31-98;PF13463	CL0123(HTH)	Winged helix DNA-binding domain	a.4	Int_2200786(17.0-84.0)	68	1	68	98.53	65.05	1.2e-21
A5FVJ3_ACICJ/33-208;PF13462	CL0172(Thioredoxin)	Thioredoxin	c.47	Uni_909_A9A5S2(7.0-184.0)	176	3	176	98.3	94.15	3.6e-43
HXLR_BACSU/19-110;PF01638	CL0123(HTH)	HxlR-like helix-turn-helix	a.4	Uni_438_A8UU79(12.0-101.0)	92	1	91	97.83	87.25	1.6e-23
K9SSS8_9SYNE/177-299;PF07688	CL0637(KaiA_RbsU)	KaiA C-terminal domain	a.186	Uni_36_Q79PF6(1.0-110.0)	123	13	123	89.43	98.2	1e-48
A5VGY9_SPHWW/136-222;PF08535	CL0123(HTH)	KorB domain	a.4	Uni_985_C9PY55(28.0-111.0)	87	1	84	95.4	74.11	3.2e-24
Q1LXC3_DANRE/57-397;PF01630	CL0058(Glyco_hydro_tim)	Hyaluronidase	c.1	Uni_10_A9EDG0(3.0-319.0)	341	9	335	95.6	98.75	6.6e-109
CK2_ARATH/66-269;PF01633	CL0016(PKinase)	Choline/ethanolamine kinase	d.144	Int_1556225(49.0-308.0)	204	1	204	99.51	81.7	5.3e-58
E9E3Y1_METAQ/44-243;PF01634	CL0177(PBP)	ATP phosphoribosyltransferase	c.94	Uni_4403_A4RN67(51.0-252.0)	200	1	200	99.5	77.91	2.5e-64
KHSE_RALSO/26-268;PF01636	CL0016(PKinase)	Phosphotransferase enzyme family	d.144	Int_3285310(29.0-346.0)	243	2	243	99.18	79.25	2.3e-58
Q1GY98_METFK/9-176;PF08714	CL0329(S5)	Formaldehyde-activating enzyme (Fae)	d.14	Uni_46_C6XB75(4.0-170.0)	168	1	167	98.81	97.65	1.9e-67
UBIC_PSEAE/1-175;PF04345	CL0122(UTRA)	Chorismate lyase	d.190	Uni_50_C4UXI0(9.0-161.0)	175	3	168	94.29	92.12	9.6e-47
G4V0D2_NEUT9/15-151;PF01417	CL0009(ENTH_VHS)	ENTH domain	a.118	Int_222602(19.0-145.0)	137	1	136	98.54	86.3	1.9e-28
JAL17_ARATH/306-445;PF01419	CL0568(Man_lectin)	Jacalin-like lectin domain	b.77	Uni_518_Q9ZU19(17.0-150.0)	140	2	140	98.57	88.67	9.5e-38
HEXR_ECOLI/1-77;PF01418	CL0123(HTH)	Helix-turn-helix domain, rpiR family	a.4	Uni_1081_C9XUK0(1.0-76.0)	77	1	76	97.4	96.15	2.1e-23
Q97MV8_CLOAB/85-197;PF02452	CL0624(CcdB_PemK)	PemK-like, MazF-like toxin of type II toxin-antitoxin system	b.34	Uni_342_C2FRK1(7.0-114.0)	113	1	113	99.12	90.68	1.2e-36
R7YMZ6_CONA1/19-131;PF10262	CL0172(Thioredoxin)	Rdx family	c.47	Int_1234432(20.0-130.0)	113	3	106	91.15	83.97	3.8e-06
DNLJ_CLOBB/504-570;PF12826	CL0198(HHH)	Helix-hairpin-helix motif	a.60	Uni_583_C6NX67(105.0-171.0)	67	1	67	98.51	36.46	1.6e-31
AIR1_YEAST/173-190;PF00098	CL0511(Retroviral_zf)	Zinc knuckle	g.40	Uni_1191_P05895(14.0-31.0)	18	1	18	94.44	30.91	5.3e-15
G2Z0P2_FLABF/31-278;PF04231	CL0263(His-Me_finger)	Endonuclease I	d.4	Uni_66_A6GXK1(2.0-217.0)	248	2	245	97.98	99.08	2.1e-44
C7QJR2_CATAD/32-225;PF03067	CL0159(E-set)	Lytic polysaccharide mono-oxygenase, cellulose-degrading	b.1	Uni_4000_Q9J8B0(1.0-232.0)	194	1	194	99.48	97.88	6.9e-63
CO6A3_CHICK/444-618;PF00092	CL0128(vWA-like)	von Willebrand factor type A domain	c.62	Uni_666_B9ML47(4.0-168.0)	175	1	173	98.29	92.13	1.2e-36
GLI1_XENLA/283-310;PF00096	CL0361(C2H2-zf)	Zinc finger, C2H2 type	g.37	Uni_67630_UPI0000E1FC3D(5.0-34.0)	28	1	28	96.43	46.77	6.8e-25
ICP0_BHV1J/13-51;PF00097	CL0229(RING)	Zinc finger, C3HC4 type (RING finger)	g.44	Uni_1530_A7SIX4(46.0-87.0)	39	1	39	97.44	43.16	4.1e-15
NDUV2_ARATH/57-214;PF01257	CL0172(Thioredoxin)	Thioredoxin-like [2Fe-2S] ferredoxin	c.47	Uni_169_B9S4S0(10.0-166.0)	158	2	158	98.73	85.25	6.2e-48
G4VDL3_SCHMA/3-434;PF01704	CL0110(GT-A)	UTP--glucose-1-phosphate uridylyltransferase	c.68	Uni_4053_P78811(25.0-437.0)	432	1	432	99.77	89.37	1.7e-100
E3F3X7_KETVY/218-332;PF01706	CL0436(FliG)	FliG C-terminal domain	a.118	Uni_230_B0SHX2(104.0-210.0)	115	1	114	98.26	49.77	1.8e-45
Q8I6Y2_GEOCY/158-414;PF00656	CL0093(Peptidase_CD)	Caspase domain	c.17	Uni_775_UPI0000E48CD8(10.0-276.0)	257	1	257	99.61	95	2.3e-88
ZBT7B_HUMAN/24-145;PF00651	CL0033(POZ)	BTB/POZ domain	d.42	Uni_1639_C4QTA3(6.0-112.0)	122	1	121	98.36	93.81	6.9e-36
NAM8_YEAST/165-236;PF00076	CL0221(RRM)	RNA recognition motif. (a.k.a. RRM, RBD, or RNP domain)	d.58	Uni_822_A3QQP3(4.0-74.0)	72	1	72	98.61	36.27	4e-46
Q9TTD4_SHEEP/142-241;PF00077	CL0129(Peptidase_AA)	Retroviral aspartyl protease	b.50	Uni_4202_Q6R166(70.0-161.0)	100	2	100	98	55.83	6.4e-36
YPT52_YEAST/5-195;PF00071	CL0023(P-loop_NTPase)	Ras family	c.37	Uni_27037_UPI0000E2206B(14.0-175.0)	191	1	191	99.48	74.54	8.7e-48
POLG_HRV14/614-787;PF00073	CL0055(Viral_ssRNA_CP)	picornavirus capsid protein	b.121	Int_2310064(32.0-214.0)	174	1	174	99.43	74.9	2.2e-80
ACO12_MOUSE/198-275;PF03061	CL0050(HotDog)	Thioesterase superfamily	d.38	Int_1665790(18.0-94.0)	78	1	77	97.44	75.25	1.9e-22
POL4_DROME/357-523;PF00078	CL0027(RdRP)	Reverse transcriptase (RNA-dependent DNA polymerase)	e.8	Uni_556_A0MIB3(79.0-254.0)	167	2	167	98.8	41.67	6.3e-64
E0SQ07_IGNAA/14-188;PF06557	CL0257(Acetyltrans)	Protein of unknown function (DUF1122)	d.108	d2arha1(19.0-178.0)	175	2	172	97.14	81.12	9.8e-39
A8J3U2_CHLRE/78-125;PF12799	CL0022(LRR)	Leucine Rich repeats (2 copies)	c.10	Int_762973(235.0-283.0)	48	1	47	95.83	13.41	4.5e-129
Q5AY03_EMENI/1-117;PF08661	CL0021(OB)	Replication factor A protein 3	b.40	Uni_1459_B8NKX8(1.0-118.0)	117	1	117	99.15	98.32	1.4e-37
Q7NR94_CHRVO/277-337;PF08666	CL0489(AFP_III-like)	SAF domain	b.85	Uni_398_Q7NR94(9.0-69.0)	61	1	61	98.36	86.96	9.8e-44
Q30WC1_DESAG/87-282;PF08668	CL0237(HD_PDEase)	HDOD domain	a.211	Uni_521_Q0AX44(16.0-212.0)	196	1	196	99.49	71.01	1.4e-50
Q4KMC6_DANRE/109-237;PF00386	CL0100(C1q_TNF)	C1q domain	b.22	Uni_387_Q4S576(7.0-133.0)	129	1	129	99.22	94.03	4.6e-41
CLR4_SCHPO/8-60;PF00385	CL0049(Tudor)	Chromo (CHRromatin Organisation MOdifier) domain	b.34	Uni_1328_Q2UPL3(10.0-60.0)	53	1	53	98.11	68.49	7.7e-19
Q55162_SYNY3/3-106;PF00383	CL0109(CDA)	Cytidine and deoxycytidylate deaminase zinc-binding region	c.97	Uni_1503_C0ZH80(3.0-103.0)	104	2	104	98.08	65.36	9e-36
M2PLT3_CERS8/180-357;PF00380	CL0329(S5)	Ribosomal protein S9/S16	d.14	Uni_3889_UPI000187D1B6(4.0-156.0)	178	1	178	99.44	97.44	9.4e-44
C1DM79_AZOVD/132-195;PF03459	CL0021(OB)	TOBE domain	b.40	Uni_21_A0L8E6(70.0-133.0)	64	1	64	98.44	47.37	4.4e-42
A2QEJ2_ASPNC/86-262;PF00388	CL0384(PLC)	Phosphatidylinositol-specific phospholipase C, X domain	c.1	Uni_179_C7ZJB8(2.0-180.0)	177	1	177	99.44	50.71	4e-52
G7DVH8_MIXOS/52-549;PF00478	CL0036(TIM_barrel)	IMP dehydrogenase / GMP reductase domain	c.1	Uni_2598_C5DFK7(7.0-474.0)	498	1	489	97.99	98.32	3.8e-112
Q7DDI3_NEIMB/21-264;PF07239	CL0193(MBB)	Outer membrane protein OpcA	f.4	d2vdfa1(1.0-239.0)	244	6	244	97.54	96.36	3e-34
F9CZV1_PREDD/216-334;PF00472	CL0337(RF)	RF-1 domain	e.38	Uni_431_B0B9D0(203.0-313.0)	119	1	119	99.16	32.07	9.1e-43
C0S6K4_PARBP/274-494;PF13688	CL0126(Peptidase_MA)	Metallo-peptidase family M12	d.92	Uni_303_C8VFX9(3.0-207.0)	221	2	221	99.1	88.7	9.8e-42
SASA_NOSS1/24-105;PF07689	CL0172(Thioredoxin)	KaiB domain	c.47	Int_1235770(26.0-111.0)	82	1	82	98.78	75.22	7.2e-32
K5WC65_PHACS/5-178;PF08982	CL0209(Bet_V_1_like)	Domain of unknown function (DUF1857)	d.129	Uni_21_B6H3M9(8.0-157.0)	174	2	172	97.7	94.9	3.5e-08
CRSH_ARATH/309-434;PF04607	CL0260(NTP_transf)	Region found in RelA / SpoT proteins	d.218	Uni_366_B0K970(44.0-154.0)	126	1	125	98.41	54.73	1.8e-40
F1SSQ2_PIG/39-103;PF14835	CL0229(RING)	zf-RING of BARD1-type protein	g.44	Int_1921688(1.0-74.0)	65	2	65	96.92	82.95	1.8e-21
G0W3Z8_NAUDC/14-186;PF04603	CL0619(Mog1p_PsbP)	Ran-interacting Mog1 protein	d.107	Uni_49_C5FL57(5.0-185.0)	173	1	173	99.42	80	2.4e-39
D0IYA1_COMT2/1-182;PF07152	CL0236(PDDEXK)	YaeQ protein	c.52	Uni_139_Q0EYY7(1.0-173.0)	182	2	182	98.9	96.09	1.2e-75
Q5JIU6_THEKO/30-106;PF12643	CL0231(MazG)	MazG-like family	a.204	Uni_748_C9AA85(23.0-92.0)	77	1	76	97.4	69.7	3.9e-18
Q12HF3_POLSJ/1-159;PF03358	CL0042(Flavoprotein)	NADPH-dependent FMN reductase	c.23	Int_1156939(1.0-145.0)	159	1	158	98.74	78.26	8.1e-53
C3Y9A4_BRAFL/1324-1427;PF05826	CL0629(PLA2)	Phospholipase A2	a.133	Uni_47_C7B2L3(3.0-97.0)	104	1	103	98.08	69.12	1.2e-23
DDX23_HUMAN/415-616;PF00270	CL0023(P-loop_NTPase)	DEAD/DEAH box helicase	c.37	Int_1223405(61.0-274.0)	202	1	201	99.01	75.27	6.3e-74
MAK5_YEAST/450-574;PF00271	CL0023(P-loop_NTPase)	Helicase conserved C-terminal domain	c.37	Uni_8197_A7E449(21.0-131.0)	125	2	125	98.4	64.33	2.8e-40
Q4UG57_THEAN/6-377;PF00274	CL0035(Peptidase_MH)	Fructose-bisphosphate aldolase class-I	c.1	d1zaia1(14.0-363.0)	372	1	372	99.73	96.14	4.3e-174
MURA_HAEIN/6-408;PF00275	CL0290(EPT_RTPC)	EPSP synthase (3-phosphoshikimate 1-carboxyvinyltransferase)	d.68	Uni_1781_Q67Q46(5.0-410.0)	403	1	403	99.75	96.43	4.7e-133
Q7NQ94_CHRVO/9-194;PF06821	CL0028(AB_hydrolase)	Serine hydrolase	c.69	Int_1476508(23.0-248.0)	186	1	185	98.92	84.91	1.6e-48
Q7SGP4_NEUCR/171-727;PF06824	CL0059(6_Hairpin)	Protein of unknown function (DUF1237)	a.102	Int_1927452(4.0-445.0)	557	53	537	86.89	98.44	9.5e-31
Q17PQ5_AEDAE/51-297;PF05822	CL0137(HAD)	Pyrimidine 5'-nucleotidase (UMPH-1)	c.108	Uni_1057_Q17PQ5(43.0-288.0)	247	1	246	99.19	85.07	1e-26
B1Y6X4_LEPCP/12-120;PF13806	CL0516(ISP-domain)	Rieske-like [2Fe-2S] domain	b.33	Uni_3765_Q47NF1(1.0-99.0)	109	1	109	99.08	95.15	1.3e-23
MTND1_ORYSJ/14-168;PF03079	CL0029(Cupin)	ARD/ARD' family	b.82	Uni_60_A9NPM8(2.0-156.0)	155	1	155	99.35	88.51	9.9e-47
CADH1_BOVIN/27-116;PF08758	CL0159(E-set)	Cadherin prodomain like	b.1	Uni_704_A7RQ21(60.0-141.0)	90	2	89	96.67	53.64	8.6e-28
MGAT1_ARATH/13-443;PF03071	CL0110(GT-A)	GNT-I family	c.68	Uni_13_A9SP30(1.0-341.0)	431	92	429	78.19	98.84	1.1e-86
PQQC_GLUOX/10-222;PF03070	CL0230(HO)	TENA/THI-4/PQQC family	a.132	Uni_795_UPI0001B4EB68(3.0-215.0)	213	1	213	99.53	98.6	2.4e-22
Q8CK41_STRCO/41-117;PF06737	CL0037(Lysozyme)	Transglycosylase-like domain	d.2	Uni_199_C9Z1C8(3.0-78.0)	77	2	77	97.4	90.36	8.6e-23
K9FNG1_PEND2/59-198;PF10374	CL0020(TPR)	Telomerase activating protein Est1	a.118	Uni_5524_B0Y3E6(48.0-172.0)	140	1	139	98.57	24.31	7.8e-36
E8RH03_DESPD/146-214;PF14522	CL0317(Multiheme_cytos)	Cytochrome c7 and related cytochrome c	a.138	Uni_1329_Q74AY9(77.0-141.0)	69	1	69	98.55	14.85	2.1e-54
I1G3B1_AMPQE/193-332;PF14521	CL0126(Peptidase_MA)	Lysine-specific metallo-endopeptidase	d.92	Int_1901796(8.0-149.0)	140	2	140	98.57	94	3.7e-27
D3EIN8_GEOS4/5-156;PF14526	CL0319(SHS2)	Integron-associated effector binding protein	d.60	Uni_854_UPI000178A882(5.0-156.0)	152	1	152	99.34	94.97	3.6e-89
U7Q0X6_SPOS1/28-238;PF16010	CL0559(CBD9-like)	Cytochrome domain of cellobiose dehydrogenase	b.1	Uni_15_A4R811(5.0-199.0)	211	1	209	98.58	96.52	1.9e-50
A7S491_NEMVE/45-125;PF02257	CL0123(HTH)	RFX DNA-binding domain	a.4	Uni_204_UPI0000E4628F(2.0-75.0)	81	5	80	92.59	97.33	2.8e-34
A9CJ22_AGRFC/3-126;PF02254	CL0063(NADP_Rossmann)	TrkA-N domain	c.2	Int_1197194(1.0-132.0)	124	1	124	99.19	88.51	2.7e-28
D8M3B1_BLAHO/366-443;PF03671	CL0072(Ubiquitin)	Ubiquitin fold modifier 1 protein	d.15	Uni_42_UPI000186EE39(5.0-79.0)	78	1	78	98.72	86.05	3.2e-35
A0QWD2_MYCS2/19-160;PF13577	CL0051(NTF2)	SnoaL-like domain	d.17	Int_1631186(2.0-150.0)	142	1	142	99.3	98.67	1.8e-35
MAZG_MYCTU/107-182;PF03819	CL0231(MazG)	MazG nucleotide pyrophosphohydrolase domain	a.204	Uni_479_C0AEE9(23.0-95.0)	76	1	75	97.37	70.59	1.7e-41
C1FHQ2_MICSR/189-330;PF08536	CL0609(sPC4_like)	Whirly transcription factor	d.18	Uni_21_C1FHQ2(8.0-148.0)	142	1	141	98.59	85.37	1.8e-40
G1UB01_CANAL/34-100;PF03810	CL0020(TPR)	Importin-beta N-terminal domain	a.118	Uni_3262_C4JTA5(21.0-86.0)	67	1	66	97.01	6.92	1.7e-27
Q4XZL5_PLACH/752-850;PF03815	CL0513(LCCL-domain)	LCCL domain	d.209	Uni_153_Q4V9Y5(5.0-102.0)	99	1	97	96.97	89.81	1.7e-22
A1R5Q3_ARTAT/20-150;PF02657	CL0233(SufE_NifU)	Fe-S metabolism associated domain	d.224	Uni_190_B4VYV4(16.0-136.0)	131	1	131	99.24	87.59	6.1e-26
CD1D1_MOUSE/1-200;PF16497	CL0343(MHC)	MHC-I family domain	d.19	Uni_2290_Q3ZC45(6.0-183.0)	200	21	200	89.5	95.16	1.1e-40
A1KWU2_STAAU/47-247;PF03496	CL0084(ADP-ribosyl)	ADP-ribosyltransferase exoenzyme	d.166	d1ojqa_(12.0-212.0)	201	1	201	99.5	94.34	6.7e-38
JMT_ARATH/38-387;PF03492	CL0063(NADP_Rossmann)	SAM dependent carboxyl methyltransferase	c.66	Int_1359429(23.0-350.0)	350	1	348	99.14	92.63	1.2e-28
ACCA_CHLCH/6-163;PF03255	CL0127(ClpP_crotonase)	Acetyl co-enzyme A carboxylase carboxyltransferase alpha subunit	c.14	Uni_4733_Q47HT1(3.0-145.0)	158	2	158	98.73	45.51	1.6e-66
C1MIJ6_MICPC/13-210;PF03256	CL0202(GBD)	Anaphase-promoting complex, subunit 10 (APC10)	b.18	Uni_920_C1MIJ6(1.0-178.0)	198	1	178	89.39	99.44	2.6e-41
MRAZ_BACSU/72-142;PF02381	CL0132(AbrB)	MraZ protein, putative antitoxin-like	b.129	Uni_572_UPI0001789959(2.0-68.0)	71	2	70	95.77	47.83	2e-43
O33298_MYCTU/176-503;PF02384	CL0063(NADP_Rossmann)	N-6 DNA Methylase	c.66	Uni_858_C2EVG2(141.0-462.0)	328	1	328	99.7	64.07	2.4e-68
HLGC_STAA8/60-306;PF07968	CL0636(Leukocidin)	Leukocidin/Hemolysin toxin family	f.6	Uni_11_A8Z265(33.0-278.0)	247	1	246	99.19	85.07	2.3e-81
Q98JV6_RHILO/92-173;PF07615	CL0360(MTH1187-YkoF)	YKOF-related Family	d.58	Uni_13_C8SRI8(1.0-82.0)	82	1	82	98.78	40.7	1.3e-38
SNPA_STRCO/80-212;PF02031	CL0126(Peptidase_MA)	Streptomyces extracellular neutral proteinase (M7) family	d.92	Uni_781_UPI000058506E(17.0-164.0)	133	1	132	98.5	86.98	1.3e-33
SCP2_YARLI/14-123;PF02036	CL0311(SCP2)	SCP-2 sterol transfer family	d.106	Uni_331_O42484(5.0-111.0)	110	2	110	98.18	91.38	2.3e-33
MKL2_HUMAN/389-423;PF02037	CL0306(HeH)	SAP domain	a.140	Uni_160_Q504C3(3.0-36.0)	35	1	34	94.29	89.19	3.8e-15
M1VUM0_CLAP2/128-274;PF13207	CL0023(P-loop_NTPase)	AAA domain	c.37	Int_1204182(6.0-139.0)	147	1	147	99.32	77.78	1.8e-31
CDKN3_HUMAN/1-168;PF05706	CL0031(Phosphatase)	Cyclin-dependent kinase inhibitor 3 (CDKN3)	c.45	Uni_175_UPI0000F2B275(21.0-187.0)	168	2	168	98.81	72.17	7.8e-34
R7LAL5_9BACT/6-202;PF02811	CL0034(Amidohydrolase)	PHP domain	c.6	Uni_788_B0P4J9(5.0-178.0)	197	1	197	99.49	67.84	1.5e-65
B7VNP0_VIBTL/2-84;PF02303	CL0021(OB)	Helix-destabilising protein	b.40	Uni_1_A1ESZ7(2.0-83.0)	83	1	82	97.59	95.29	7.8e-29
V5IRE4_NEUCR/369-558;PF02815	CL0066(Trefoil)	MIR domain	b.42	Uni_383_Q2KFF9(20.0-203.0)	190	1	184	96.32	90.15	7e-65
MHCKD_DICDI/360-574;PF02816	CL0016(PKinase)	Alpha-kinase family	d.144	Uni_13_B3SCX4(64.0-252.0)	215	1	215	99.53	73.15	2.7e-51
TOG4A_AGEAP/4-48;PF02819	CL0083(Omega_toxin)	Spider toxin	g.3	d1agga_(4.0-48.0)	45	1	45	97.78	91.67	4.7e-30
E6N974_9ARCH/5-85;PF14947	CL0123(HTH)	Winged helix-turn-helix	a.4	Int_2200706(1.0-83.0)	81	1	80	97.53	85.42	2e-17
A1A1W0_BIFAA/192-274;PF13242	CL0137(HAD)	HAD-hyrolase-like	c.108	Int_742201(127.0-198.0)	83	1	83	98.8	34.98	1e-16
C6XQH1_HIRBI/20-273;PF13621	CL0029(Cupin)	Cupin-like domain	b.82	Int_732088(8.0-256.0)	254	2	254	99.21	84.64	1.4e-69
Q28LV6_JANSC/13-159;PF05099	CL0414(TerB)	Tellurite resistance protein TerB	a.287	Uni_104_A9EL44(2.0-140.0)	147	3	147	97.96	94.52	1.1e-40
F6FVD8_ISOV2/36-189;PF13523	CL0257(Acetyltrans)	Acetyltransferase (GNAT) domain	d.108	Uni_16970_Q8YZR4(19.0-162.0)	154	2	154	98.7	82.18	2.1e-27
A4HHW0_LEIBR/230-254;PF13516	CL0022(LRR)	Leucine Rich repeat	c.10	Uni_1008_A4HHW0(96.0-120.0)	25	1	25	96	15.38	3.6e-15
Q9LKK8_SOLCH/68-424;PF05147	CL0059(6_Hairpin)	Lanthionine synthetase C-like protein	a.102	Uni_346_UPI0001791D75(20.0-379.0)	357	3	356	98.88	94.23	2.4e-49
H1Y8V0_9SPHI/2-100;PF04940	CL0622(Acylphosphatase)	Sensors of blue-light using FAD	d.58	Uni_226_Q25BV7(2.0-93.0)	99	1	99	98.99	67.41	5.3e-29
PIMT_DROME/8-226;PF01135	CL0063(NADP_Rossmann)	Protein-L-isoaspartate(D-aspartate) O-methyltransferase (PCMT)	c.66	Uni_584_A7SXL3(10.0-219.0)	219	3	217	97.72	93.3	1.1e-32
Q6D5P5_PECAS/101-190;PF12106	CL0640(Colicin_D_E5)	Colicin E5 ribonuclease domain	d.243	Uni_7_Q6D5P5(1.0-88.0)	90	3	90	96.67	93.55	2.1e-35
A9CF55_AGRFC/39-113;PF05899	CL0029(Cupin)	Protein of unknown function (DUF861)	b.82	Int_704094(140.0-214.0)	75	2	75	97.33	33.04	1.1e-36
Q8EDI3_SHEON/300-522;PF04389	CL0035(Peptidase_MH)	Peptidase family M28	c.56	Uni_2772_B0TPW1(11.0-232.0)	223	1	222	99.1	92.08	5.8e-56
G7YU88_CLOSI/238-374;PF01392	CL0644(Fz)	Fz domain	a.141	Uni_558_UPI000180B0AF(3.0-137.0)	137	1	136	98.54	85.35	1.7e-25
E4Y0K3_OIKDI/124-190;PF01393	CL0049(Tudor)	Chromo shadow domain	b.34	Uni_763_B5X5R0(6.0-69.0)	67	2	67	97.01	86.3	1.9e-31
C9ZGQ9_STRSW/14-238;PF13672	CL0238(PP2C)	Protein phosphatase 2C	d.219	Uni_356_A5L6B6(14.0-241.0)	225	2	224	98.67	91.16	2.1e-33
C7RTE8_ACCPU/337-490;PF13671	CL0023(P-loop_NTPase)	AAA domain	c.37	Int_1205738(4.0-153.0)	154	1	153	98.7	82.32	9.3e-42
Q2J5A8_FRASC/18-127;PF13676	CL0173(STIR)	TIR domain	c.23	Int_1145894(11.0-135.0)	110	1	110	99.09	77.99	1.5e-24
CSN5_YEAST/66-190;PF01398	CL0366(JAB)	JAB1/Mov34/MPN/PAD-1 ubiquitin protease	c.97	Uni_216_C4QV92(1.0-111.0)	125	5	125	96	82.09	1.6e-19
IL2_MOUSE/7-165;PF00715	CL0053(4H_Cytokine)	Interleukin 2	a.26	Uni_110_Q07885(2.0-126.0)	159	35	159	77.99	96.12	5.3e-69
Q8CGS0_CAVPO/15-154;PF00714	CL0053(4H_Cytokine)	Interferon gamma	a.26	Uni_239_Q8CGS0(1.0-128.0)	140	9	136	90.71	99.22	7.6e-52
Q89K52_BRADU/39-127;PF00717	CL0299(Peptidase_SF)	Peptidase S24-like	b.87	Uni_574_O69160(9.0-97.0)	89	1	89	98.88	39.64	5.8e-32
SCAF_EHV2/58-381;PF00716	CL0201(Peptidase_SH)	Assemblin (Peptidase family S21)	b.57	Uni_18_P52369(19.0-230.0)	324	1	212	65.12	91.74	2e-104
DEFB1_BOVIN/1-36;PF00711	CL0075(Defensin)	Beta defensin	g.9	d1fd3a_(6.0-39.0)	36	3	36	91.67	80.49	2.7e-18
RL18_AQUAE/5-124;PF00861	CL0267(S11_L18p)	Ribosomal L18 of archaea, bacteria, mitoch. and chloroplast	c.55	Uni_1783_Q890Q1(4.0-115.0)	120	2	118	96.67	96.52	8.2e-42
DPO3B_CAUCR/1-121;PF00712	CL0060(DNA_clamp)	DNA polymerase III beta subunit, N-terminal domain	d.131	Uni_2216_Q2JF20(1.0-166.0)	121	1	120	98.35	97.63	8.7e-36
SYFA_STRCO/93-354;PF01409	CL0040(tRNA_synt_II)	tRNA synthetases class II core domain (F)	d.104	Uni_5875_C0E979(2.0-248.0)	262	2	262	99.24	99.19	3.2e-102
M4ABH7_XIPMA/20-214;PF01404	CL0202(GBD)	Ephrin receptor ligand binding domain	b.18	Uni_4_A3KN21(2.0-175.0)	195	1	195	99.49	98.3	1e-76
NIKR1_METTH/3-42;PF01402	CL0057(Met_repress)	Ribbon-helix-helix protein, copG family	a.43	Uni_68_B9ZGA3(3.0-42.0)	40	1	40	97.5	88.64	8.8e-16
BMPH_STRPU/108-306;PF01400	CL0126(Peptidase_MA)	Astacin (Peptidase family M12A)	d.92	Uni_466_Q4H2P2(8.0-201.0)	199	1	198	98.99	95.07	5e-65
E9G1N7_DAPPU/76-712;PF01401	CL0126(Peptidase_MA)	Angiotensin-converting enzyme	d.92	Uni_2216_UPI00016EA067(5.0-582.0)	637	2	637	99.69	97.63	2.6e-249
EPHA3_DANRE/907-972;PF07647	CL0003(SAM)	SAM domain (Sterile alpha motif)	a.60	Int_445091(9.0-75.0)	66	2	66	96.97	86.84	7.6e-22
D2VG92_NAEGR/4-73;PF01246	CL0175(TRASH)	Ribosomal protein L24e	g.39	Uni_274_Q9VGN9(1.0-53.0)	70	3	60	81.43	98.11	9.9e-23
A4H5Y9_LEIBR/33-138;PF01247	CL0575(EFTPs)	Ribosomal protein L35Ae	b.43	Uni_125_Q90YT3(1.0-100.0)	106	1	106	99.06	99	3.3e-40
K9YDC0_HALP7/53-297;PF01716	CL0193(MBB)	Manganese-stabilising protein / photosystem II polypeptide	f.4	Uni_51_B8HTW9(2.0-241.0)	245	3	245	98.78	98.35	2.6e-106
B3EK81_CHLPB/12-149;PF01242	CL0334(THBO-biosyn)	6-pyruvoyl tetrahydropterin synthase	d.96	Uni_337_B4UA13(3.0-160.0)	138	1	138	99.28	98.12	2e-41
Q7X7Z9_ORYSJ/123-340;PF04548	CL0023(P-loop_NTPase)	AIG1 family	c.37	Uni_11708_C0C145(3.0-217.0)	218	1	216	98.62	69.71	3e-27
NHP2_CAEEL/53-148;PF01248	CL0101(PELOTA)	Ribosomal protein L7Ae/L30e/S12e/Gadd45 family	d.79	Uni_894_Q6NTV9(18.0-112.0)	96	1	96	98.96	75.81	1.5e-23
SC51_SHEEP/30-131;PF00666	CL0121(Cystatin)	Cathelicidin	d.17	Uni_456_Q80ZN5(9.0-108.0)	102	3	102	97.06	91.67	1.6e-21
EPHA1_HUMAN/334-431;PF00041	CL0159(E-set)	Fibronectin type III domain	b.1	Uni_22867_UPI0000E48847(2.0-86.0)	98	1	97	97.96	43.3	4.5e-38
HBB0_MOUSE/8-112;PF00042	CL0090(Globin)	Globin	a.1	Uni_1473_Q45XH3(8.0-112.0)	105	1	105	99.05	70.75	6.2e-25
ABDB_DROME/388-444;PF00046	CL0123(HTH)	Homeobox domain	a.4	Uni_8477_Q0N4B8(2.0-58.0)	57	1	57	98.25	93.33	2.5e-25
INS_LOPAM/29-115;PF00049	CL0239(Insulin)	Insulin/IGF/Relaxin family	g.1	Uni_116_P69045(16.0-102.0)	87	1	87	98.85	83.5	2e-31
B1I6N8_DESAP/4-71;PF08679	CL0123(HTH)	Dissimilatory sulfite reductase D (DsrD)	a.4	Uni_15_C8WZS3(3.0-66.0)	68	1	68	98.53	87.5	8.7e-24
IF2_ALCBS/1-53;PF04760	CL0123(HTH)	Translation initiation factor IF-2, N-terminal region	a.6	Uni_113_Q0VSS1(1.0-48.0)	53	3	50	88.68	97.92	1.1e-22
U9TPH3_RHIID/169-232;PF08672	CL0123(HTH)	Anaphase promoting complex (APC) subunit 2	a.4	Uni_589_UPI000186E13D(12.0-71.0)	64	1	64	98.44	81.94	3.2e-23
Q2RIF8_MOOTA/7-86;PF08673	CL0637(KaiA_RbsU)	Phosphoserine phosphatase RsbU, N-terminal domain	a.186	Uni_18_Q2RIF8(3.0-81.0)	80	2	80	97.5	95.12	1.6e-21
G8B6I6_CANPC/16-165;PF00447	CL0123(HTH)	HSF-type DNA-binding	a.4	Uni_106_A5E351(4.0-152.0)	150	1	150	99.33	97.37	4.6e-38
UBP15_YEAST/205-533;PF00443	CL0125(Peptidase_CA)	Ubiquitin carboxyl-terminal hydrolase	d.3	Uni_128_A1C513(15.0-335.0)	329	1	329	99.7	86.25	2.9e-96
O77312_PLAF7/122-281;PF08389	CL0020(TPR)	Exportin 1-like protein	a.118	Uni_4384_Q0UT11(86.0-236.0)	160	1	160	99.38	16.2	1.9e-42
RUVA_MYCLE/149-200;PF07499	CL0214(UBA)	RuvA, C-terminal domain	a.5	d1bvsa1(2.0-53.0)	52	1	52	98.08	91.07	7.4e-34
53DR_CHLTE/15-200;PF06941	CL0137(HAD)	5' nucleotidase, deoxy (Pyrimidine), cytosolic type C protein (NT5C)	c.108	Int_745280(2.0-207.0)	186	1	184	98.39	98.09	5.2e-58
Q930I2_RHIME/95-233;PF07702	CL0122(UTRA)	UTRA domain	d.190	Uni_943_B5HWE8(33.0-171.0)	139	1	139	99.28	76.67	4.8e-33
J9K961_ACYPI/2-175;PF07700	CL0210(HNOX-like)	Haem-NO-binding	d.278	Uni_161_UPI0000F327BE(1.0-162.0)	174	1	174	99.43	83.85	1.3e-44
A6TSM3_ALKMQ/302-367;PF06969	CL0123(HTH)	HemN C-terminal domain	c.1	Uni_692_B9MJZ4(300.0-365.0)	66	1	66	98.48	17.38	1.1e-15
ITPR_CAEEL/78-317;PF08709	CL0066(Trefoil)	Inositol 1,4,5-trisphosphate/ryanodine receptor	b.42	Uni_272_C4YN04(12.0-162.0)	240	63	214	62.92	77.72	2.6e-06
A7I9Q3_METB6/147-265;PF13426	CL0183(PAS_Fold)	PAS domain	d.110	Int_3260500(3.0-110.0)	119	1	119	99.16	97.27	1.6e-38
Q2G6A0_NOVAD/197-587;PF10412	CL0023(P-loop_NTPase)	Type IV secretion-system coupling protein DNA-binding domain	c.37	Uni_8587_C5ANN5(36.0-420.0)	391	2	391	99.49	88.48	2.4e-68
G3N4W2_GASAC/15-128;PF08917	CL0117(uPAR_Ly6_toxin)	Transforming growth factor beta receptor 2 ectodomain	g.7	Uni_233_UPI0000448856(1.0-106.0)	114	1	109	94.74	99.06	4.4e-40
Q9CFH1_LACLA/4-305;PF04616	CL0143(B_Fructosidase)	Glycosyl hydrolases family 43	b.67	Uni_34_A1A0H6(2.0-303.0)	302	1	302	99.67	94.36	1.1e-69
K5UNT2_PHACS/288-368;PF11895	CL0617(Peroxidase)	Fungal peroxidase extension region	a.93	Uni_536_B3IWB3(259.0-337.0)	81	1	81	98.77	23.08	2.2e-32
PLYA_DICD3/85-318;PF00544	CL0268(Pec_lyase-like)	Pectate lyase	b.80	Int_677324(31.0-270.0)	234	2	234	99.15	71.77	8.8e-32
C5YIF0_SORBI/141-213;PF00013	CL0007(KH)	KH domain	d.51	Uni_6802_UPI00016E5F76(9.0-73.0)	73	2	73	97.26	72.73	2.3e-19
Q4N1R0_THEPA/28-91;PF12678	CL0229(RING)	RING-H2 zinc finger domain	g.44	Uni_1530_A7SIX4(16.0-88.0)	64	1	64	98.44	75.79	6.9e-17
DDC_BOVIN/35-414;PF00282	CL0061(PLP_aminotran)	Pyridoxal-dependent decarboxylase conserved domain	c.67	Uni_2130_B9JG37(35.0-404.0)	380	1	380	99.74	78.34	2e-59
SPIKE_ADE02/401-578;PF00541	CL0326(Reo_sigma)	Adenoviral fibre protein (knob domain)	b.21	Uni_96_Q76DN6(14.0-188.0)	178	1	178	99.44	90.62	7.4e-70
A1WDS2_ACISJ/297-355;PF06613	CL0206(TRB)	KorB C-terminal beta-barrel domain	b.34	Uni_1_A1WDS2(2.0-60.0)	59	1	59	98.31	96.67	2.6e-29
E5SER1_TRISP/754-825;PF10557	CL0123(HTH)	Cullin protein neddylation domain	a.4	Uni_242_C3Y4H3(18.0-80.0)	72	1	72	98.61	70.45	3.4e-25
ACEA1_SOYBN/3-534;PF00463	CL0151(PK_TIM)	Isocitrate lyase family	c.1	Uni_1290_P45456(3.0-518.0)	532	1	516	96.8	99.42	3.1e-153
Q751W5_ASHGO/19-86;PF00462	CL0172(Thioredoxin)	Glutaredoxin	c.47	Int_1236145(24.0-91.0)	68	1	68	98.53	59.29	9.3e-20
A8LQA5_DINSH/30-325;PF16868	CL0177(PBP)	NMT1-like family	c.94	Uni_1659_A1U2C5(6.0-295.0)	296	1	296	99.66	97.31	6.2e-77
CSE1_YEAST/150-520;PF08506	CL0020(TPR)	Cse1	a.118	Uni_6370_UPI0000D57705(154.0-524.0)	371	1	371	99.73	38.58	2.1e-84
V6KTQ6_STRRC/164-260;PF06722	CL0113(GT-B)	Protein of unknown function (DUF1205)	c.87	Uni_3513_Q83WE1(206.0-301.0)	97	1	97	98.97	23.4	3.8e-32
Q8DWB9_STRMU/468-881;PF00465	CL0224(DHQS)	Iron-containing alcohol dehydrogenase	e.22	Uni_1079_B2C7U8(1.0-390.0)	414	1	414	99.76	98.73	1.8e-128
Q8YSZ6_NOSS1/326-407;PF06725	CL0199(DPBB)	3D domain	b.52	Uni_116_B4WK03(251.0-349.0)	82	1	82	98.78	27.84	6.1e-30
A0QVM1_MYCS2/20-157;PF14530	CL0044(Ferritin)	Domain of unknown function (DUF4439)	a.25	Int_282294(29.0-173.0)	138	1	135	97.1	77.84	4.7e-19
GLYC_HUMAN/26-425;PF00464	CL0061(PLP_aminotran)	Serine hydroxymethyltransferase	c.67	Uni_1294_B1YEH3(2.0-377.0)	400	2	400	99.5	95.66	2.1e-91
A8GEK8_SERP5/4-112;PF14534	CL0051(NTF2)	Domain of unknown function (DUF4440)	d.17	Int_1607907(6.0-116.0)	109	2	109	98.17	90.91	2.1e-28
B3E5J8_GEOLS/30-116;PF14537	CL0317(Multiheme_cytos)	Cytochrome c3	a.138	Uni_819_C5V1D7(60.0-146.0)	87	1	87	98.85	42.16	9.3e-14
SCC13_ARATH/633-687;PF04824	CL0157(Kleisin)	Conserved region of Rad21 / Rec8 like protein	a.4	Uni_106_Q9FQ19(20.0-74.0)	55	1	55	98.18	72	4e-18
E0VSZ6_PEDHC/63-170;PF16179	CL0159(E-set)	Rel homology dimerisation domain	b.1	Uni_630_Q4H348(5.0-108.0)	108	1	108	99.07	82.4	3.4e-37
R8BPG1_TOGMI/63-194;PF06058	CL0266(PH)	Dcp1-like decapping family	b.55	Uni_1_A3GFW8(1.0-140.0)	132	4	131	96.21	89.68	8.5e-55
3HAO_YEAST/1-155;PF06052	CL0029(Cupin)	3-hydroxyanthranilic acid dioxygenase	b.82	Uni_65_C5DCA1(2.0-156.0)	155	2	155	98.71	87.5	5e-38
A7TT67_VANPO/40-72;PF14852	CL0020(TPR)	Fis1 N-terminal tetratricopeptide repeat	a.118	Uni_15462_Q0UQS3(38.0-70.0)	33	1	33	96.97	25.6	1.9e-17
A2FY83_TRIVA/6-113;PF10416	CL0123(HTH)	Transcription-initiator DNA-binding domain IBD	a.4	d1pp7u_(2.0-108.0)	108	2	108	98.15	92.98	4.4e-42
Q5E3J7_VIBF1/18-152;PF03892	CL0317(Multiheme_cytos)	Nitrate reductase cytochrome c-type subunit (NapB)	a.138	Uni_556_B5FGW0(1.0-115.0)	135	21	135	84.44	95	6e-52
Q6D309_PECAS/2-93;PF03807	CL0063(NADP_Rossmann)	NADP oxidoreductase coenzyme F420-dependent	c.2	Int_2963380(3.0-113.0)	92	1	92	98.91	65.48	1.2e-19
Q9S5X2_THEMA/575-638;PF09083	CL0369(GHD)	Domain of unknown function (DUF1923)	b.71	d1gjwa1(1.0-64.0)	64	1	64	98.44	98.44	1.4e-42
O40946_HHV8/148-253;PF09080	CL0065(Cyclin)	K cyclin, C terminal	a.74	d1g3nc2(1.0-106.0)	106	1	106	99.06	99.06	1.2e-67
D7EA89_METEZ/19-351;PF03320	CL0171(Phospoesterase)	Bacterial fructose-1,6-bisphosphatase, glpX-encoded	e.7	Uni_291_Q46BG5(6.0-337.0)	333	2	333	99.4	97.07	3.6e-66
A4XBR9_SALTO/25-303;PF02621	CL0177(PBP)	Menaquinone biosynthesis	c.94	Uni_25063_C6CS72(1.0-264.0)	279	1	279	99.64	94.6	3.7e-77
Q930M4_RHIME/308-395;PF02627	CL0423(AhpD-like)	Carboxymuconolactone decarboxylase family	a.152	Uni_101_C1DP42(12.0-96.0)	88	1	88	98.86	40.38	8.2e-38
F7DGH7_MACMU/16-151;PF03487	CL0053(4H_Cytokine)	Interleukin-13	a.26	Uni_165_Q7TNZ2(4.0-110.0)	136	19	135	85.29	93.81	1.8e-44
NADE_AQUAE/293-542;PF02540	CL0039(HUP)	NAD synthase	c.26	Uni_5719_O67091(1.0-250.0)	250	1	250	99.6	93.61	1.1e-62
SKP1_HUMAN/2-67;PF03931	CL0033(POZ)	Skp1 family, tetramerisation domain	d.42	Uni_1940_P63208(2.0-67.0)	66	1	66	98.48	58.04	2.2e-29
CUTC_VIBCH/3-206;PF03932	CL0036(TIM_barrel)	CutC family	c.1	Uni_35_A7B643(1.0-200.0)	204	2	203	98.53	81.56	9.5e-46
D5A4Z8_ARTPN/1-143;PF08814	CL0236(PDDEXK)	XisH protein	c.52	Uni_39_B4W188(1.0-130.0)	143	4	143	97.2	95.56	6.1e-56
Q9CGA8_LACLA/9-229;PF03328	CL0151(PK_TIM)	HpcH/HpaI aldolase/citrate lyase family	c.1	Int_1067081(8.0-318.0)	221	1	221	99.55	95.68	4.6e-54
C7RST1_ACCPU/19-188;PF08857	CL0248(ParBc)	Putative ParB-like nuclease	d.268	Uni_37_C7RST1(6.0-175.0)	170	1	170	99.41	74.45	4.6e-20
C4LB11_TOLAT/20-96;PF17209	CL0527(Sm-like)	Hfq protein	b.38	Uni_329_Q493V9(3.0-63.0)	77	2	66	83.12	92.31	3.8e-25
B8CC29_THAPS/216-360;PF17207	CL0021(OB)	MCM OB domain	b.40	Uni_649_Q5KDY4(102.0-231.0)	145	1	145	99.31	50.99	3.2e-38
J7SKW3_MORMO/1-36;PF17206	CL0057(Met_repress)	SeqA protein N-terminal domain	a.43	Uni_27_B2Q1L8(1.0-35.0)	36	1	35	94.44	97.14	3.1e-23
G2R3C4_THITE/484-720;PF02545	CL0269(Maf)	Maf-like protein	c.51	Uni_1210_Q7SFW5(4.0-218.0)	237	1	237	99.58	97.72	4.3e-71
H3CF76_TETNG/472-557;PF14887	CL0114(HMG-box)	HMG (high mobility group) box 5	a.21	Uni_2423_Q8JFU0(2.0-84.0)	86	2	85	96.51	97.62	1.5e-46
Q8ZVU2_PYRAE/9-78;PF14438	CL0527(Sm-like)	Ataxin 2 SM domain	b.38	Uni_305_A8J2L7(7.0-79.0)	70	2	70	97.14	88.89	7.6e-18
Q3JCP2_NITOC/167-444;PF13447	CL0317(Multiheme_cytos)	Seven times multi-haem cytochrome CxxCH	a.138	Uni_1259_Q3JCP2(139.0-416.0)	278	1	278	99.64	55.07	5.2e-56
Q1LJM4_CUPMC/24-208;PF02283	CL0023(P-loop_NTPase)	Cobinamide kinase / cobinamide phosphate guanyltransferase	c.37	Uni_13097_Q3ZL86(2.0-180.0)	185	1	185	99.46	98.34	2.4e-63
Q5YUP4_NOCFA/48-322;PF04069	CL0177(PBP)	Substrate binding domain of ABC-type glycine betaine transport system	c.94	Uni_21190_C2AJ48(7.0-277.0)	275	1	275	99.64	95.74	2e-60
P91300_CAEEL/283-399;PF00917	CL0389(TRAF)	MATH domain	b.8	Uni_573_O17297(4.0-117.0)	117	1	117	99.15	92.62	6.4e-19
CAPSD_VESVA/137-421;PF00915	CL0055(Viral_ssRNA_CP)	Calicivirus coat protein	b.121	Uni_25_A5GZD6(4.0-264.0)	285	30	285	89.47	67.89	1.2e-63
MIOX_DICDI/39-292;PF05153	CL0237(HD_PDEase)	Myo-inositol oxygenase	a.211	Uni_119_UPI00015B4CB7(14.0-261.0)	254	2	254	99.21	94.64	3.8e-45
Q6AGH8_LEIXX/97-302;PF00912	CL0037(Lysozyme)	Transglycosylase	d.2	Uni_1490_C6CH33(11.0-198.0)	206	2	206	99.03	84.23	1.5e-77
Q9DLK1_FMDVP/1-201;PF05408	CL0125(Peptidase_CA)	Foot-and-mouth virus L-proteinase	d.3	Uni_67_B7Z4Q8(66.0-292.0)	201	2	201	99	71.97	1.2e-52
G3RNR7_GORGO/565-617;PF03943	CL0214(UBA)	TAP C-terminal domain	a.5	Uni_135_Q9GZY0(5.0-53.0)	53	1	53	98.11	87.27	8.9e-24
A9WPN0_RENSM/90-188;PF13508	CL0257(Acetyltrans)	Acetyltransferase (GNAT) domain	d.108	Uni_656_C8W7R7(209.0-300.0)	99	2	99	97.98	30.33	1.2e-26
U5RYQ6_9CLOT/2-207;PF13614	CL0023(P-loop_NTPase)	AAA domain	c.37	Uni_10878_C6PP70(1.0-204.0)	206	1	204	98.54	79.92	7e-40
NAL13_HUMAN/16-99;PF02758	CL0041(Death)	PAAD/DAPIN/Pyrin domain	a.77	Int_457994(8.0-84.0)	84	2	83	96.43	85.39	8.6e-22
SYN2_HUMAN/214-416;PF02750	CL0179(ATP-grasp)	Synapsin, ATP binding domain	d.142	Int_1553087(33.0-247.0)	203	4	202	97.54	83.27	2.5e-59
Q984Q7_RHILO/32-280;PF04378	CL0063(NADP_Rossmann)	Ribosomal RNA large subunit methyltransferase D, RlmJ	c.66	Uni_93_B2T2J5(25.0-270.0)	249	1	247	98.8	89.74	5.3e-22
Q2SHW7_HAHCH/59-213;PF13847	CL0063(NADP_Rossmann)	Methyltransferase domain	c.66	Int_1348742(27.0-177.0)	155	1	154	98.71	53.96	1.3e-51
B6HRM8_PENRW/26-411;PF04371	CL0197(GME)	Porphyromonas-type peptidyl-arginine deiminase	d.126	Int_3267965(5.0-409.0)	386	2	386	99.48	98.06	2.6e-106
C8VZG4_DESAS/2-142;PF09393	CL0504(Phage_barrel)	Phage tail tube protein	b.106	Uni_11_A6TQV7(1.0-135.0)	141	5	141	96.45	97.81	4.5e-35
A5N5Q1_CLOK5/6-140;PF09391	CL0305(PTH2)	Protein of unknown function (DUF2000)	c.131	Uni_174_B9DZ87(2.0-134.0)	135	1	133	97.78	98.51	4.6e-47
D0MI04_RHOM4/37-360;PF01653	CL0078(DNA_ligase)	NAD-dependent DNA ligase adenylation domain	d.142	Uni_33_A1TZT9(8.0-322.0)	324	2	324	99.38	97.52	4.4e-125
L8WYF9_THACA/125-339;PF01652	CL0625(eIF4e)	Eukaryotic initiation factor 4E	d.86	Uni_269_B8P9S7(35.0-239.0)	215	1	214	99.07	76.69	2.4e-58
A7ASJ8_BABBO/7-95;PF00708	CL0622(Acylphosphatase)	Acylphosphatase	d.58	Uni_46_A1RU25(5.0-90.0)	89	1	89	98.88	93.41	2.6e-23
R4W2T4_9EURY/3-465;PF00709	CL0023(P-loop_NTPase)	Adenylosuccinate synthetase	c.37	Uni_14865_Q3A8S5(3.0-420.0)	463	1	463	99.78	97.89	2.1e-185
MPRI_BOVIN/1040-1187;PF00878	CL0226(M6PR)	Cation-independent mannose-6-phosphate receptor repeat	b.64	Uni_701_Q95MJ3(2.0-120.0)	148	29	148	80.41	71.52	2.5e-34
COBQ_MYCTU/4-243;PF01656	CL0023(P-loop_NTPase)	CobQ/CobB/MinD/ParA nucleotide binding domain	c.37	Uni_14834_Q39YE6(4.0-239.0)	240	1	240	99.58	98.33	7e-61
P73_HUMAN/113-309;PF00870	CL0073(P53-like)	P53 DNA-binding domain	b.2	Uni_13_B0S576(2.0-196.0)	197	3	197	98.48	98.98	5.1e-88
O97403_PHACE/26-384;PF00704	CL0058(Glyco_hydro_tim)	Glycosyl hydrolases family 18	c.1	Uni_1683_Q23737(11.0-352.0)	359	1	359	99.72	91.42	3.2e-117
PME51_ARATH/240-544;PF01095	CL0268(Pec_lyase-like)	Pectinesterase	b.80	Uni_190_B0L3S3(6.0-304.0)	305	1	305	99.67	93.71	7.1e-82
GRM_DROME/72-523;PF01094	CL0144(Periplas_BP)	Receptor family ligand binding region	c.93	Uni_10496_P91685(35.0-486.0)	452	1	452	99.78	86.23	7.8e-153
DEFI_ANOGA/72-101;PF01097	CL0054(Knottin_1)	Arthropod defensin	g.3	Uni_6_B0W2M6(10.0-39.0)	30	1	30	96.67	72.5	7.2e-16
Q4QDH9_LEIMA/107-149;PF01096	CL0167(Zn_Beta_Ribbon)	Transcription factor S-II (TFIIS)	g.41	Uni_763_Q4QDH9(18.0-60.0)	43	1	43	97.67	67.74	3e-18
Q99AV6_PRRSV/1716-2013;PF05579	CL0124(Peptidase_PA)	Equine arteritis virus serine endopeptidase S32	b.47	Uni_514_A3VLW0(2.0-239.0)	298	48	258	70.47	98.34	4.3e-54
B3S2U3_TRIAD/573-620;PF13639	CL0229(RING)	Ring finger domain	g.44	Uni_1530_A7SIX4(44.0-88.0)	48	1	48	97.92	46.32	7.5e-19
A2BH64_MOUSE/25-92;PF01099	CL0370(Uteroglobin)	Uteroglobin family	a.101	Uni_43_UPI00004299C3(2.0-69.0)	68	1	68	98.53	97.1	7e-37
D4ZE48_SHEVD/96-143;PF01479	CL0492(S4)	S4 domain	d.66	Int_1891113(3.0-49.0)	48	2	48	95.83	74.19	3.1e-23
RLMF_VIBCH/43-350;PF05971	CL0063(NADP_Rossmann)	Protein of unknown function (DUF890)	c.66	Uni_1276_Q0FGB0(19.0-269.0)	308	10	304	95.45	92.94	1.3e-26
B4EFV9_BURCJ/32-92;PF12802	CL0123(HTH)	MarR family	a.4	Int_2175446(1.0-66.0)	61	1	61	98.36	91.55	1.9e-20
MTSSL_HUMAN/15-239;PF08397	CL0145(Golgi-transport)	IRSp53/MIM homology domain	a.238	Uni_221_Q4SUD9(16.0-237.0)	225	1	225	99.56	89.47	2.7e-17
Q6MCM2_PARUW/7-170;PF05974	CL0044(Ferritin)	Domain of unknown function (DUF892)	a.25	Int_282256(22.0-174.0)	164	2	162	97.56	82.16	5.3e-26
Q98FG2_RHILO/59-238;PF07931	CL0023(P-loop_NTPase)	Chloramphenicol phosphotransferase-like protein	c.37	Int_1217810(2.0-201.0)	180	1	180	99.44	98.51	2.4e-34
PCP_THELN/2-209;PF01470	CL0379(PgaPase)	Pyroglutamyl peptidase	c.56	Uni_211_C2W9D5(3.0-204.0)	208	1	207	99.04	95.71	4.7e-67
Q9ZXH8_9VIRU/389-432;PF01476	CL0187(LysM)	LysM domain	d.7	Uni_2816_C9BAJ5(4.0-46.0)	44	1	44	97.73	89.36	3.2e-17
FUR_HAEDU/11-133;PF01475	CL0123(HTH)	Ferric uptake regulator family	a.4	Uni_276_A5I4Z1(1.0-124.0)	123	1	123	99.19	96.09	4.2e-31
A2RNT7_LACLM/4-232;PF08713	CL0020(TPR)	DNA alkylation repair enzyme	a.118	Int_22996(1.0-241.0)	229	1	229	99.56	98.77	1.3e-38
A2SJ32_METPP/6-183;PF04289	CL0336(FMN-binding)	Protein of unknown function (DUF447)	b.45	Uni_52_C6XEF3(3.0-176.0)	178	1	178	99.44	96.65	8.6e-35
A7TK21_VANPO/1114-1193;PF11408	CL0426(HRDC-like)	Sgs1 RecQ helicase	a.60	Uni_387_C5E4R8(1.0-79.0)	80	1	79	97.5	97.5	1e-10
Q16CY5_ROSDO/72-220;PF04280	CL0051(NTF2)	Tim44-like domain	d.17	Uni_151_B9GS13(32.0-182.0)	149	2	148	97.99	79.37	5.2e-23
F112_SSV1/3-112;PF09645	CL0123(HTH)	F-112 protein	a.4	d2vqca1(1.0-70.0)	110	2	71	62.73	98.57	6.1e-37
ODPA1_ARATH/64-361;PF00676	CL0254(THDP-binding)	Dehydrogenase E1 component	c.36	Int_1201662(18.0-321.0)	298	1	298	99.66	87.83	2.7e-100
A8PSK4_MALGO/122-240;PF00677	CL0076(FAD_Lum_binding)	Lumazine binding domain	b.43	Uni_1325_D0RNV2(8.0-91.0)	119	1	119	99.16	80.58	4.7e-24
SAHH1_ARATH/240-403;PF00670	CL0063(NADP_Rossmann)	S-adenosyl-L-homocysteine hydrolase, NAD binding domain	c.2	Uni_4310_C2A4Y4(2.0-164.0)	164	1	164	99.39	98.78	3e-49
U1M6U5_ASCSU/36-392;PF16363	CL0063(NADP_Rossmann)	GDP-mannose 4,6 dehydratase	c.2	Uni_19918_Q1LAV7(5.0-348.0)	357	1	357	99.72	91.71	8.8e-74
B2WJJ0_PYRTR/188-479;PF10373	CL0020(TPR)	Est1 DNA/RNA binding domain	a.118	Uni_1013_A1C9Y1(183.0-465.0)	292	1	291	99.32	52.71	8.9e-29
D5QCJ9_KOMHA/28-361;PF01270	CL0059(6_Hairpin)	Glycosyl hydrolases family 8	a.102	Uni_96_A8Y450(4.0-335.0)	334	4	333	98.5	70.88	1.6e-36
GREA_PELCD/77-157;PF01272	CL0487(FKBP)	Transcription elongation factor, GreA/GreB, C-term	d.26	Uni_559_B9TE78(2.0-75.0)	81	2	80	96.3	97.33	1.1e-19
MASY_MAIZE/16-548;PF01274	CL0151(PK_TIM)	Malate synthase	c.1	Uni_329_Q47UK9(164.0-721.0)	533	6	530	98.31	76.83	2.6e-212
OMPT_ECOLI/28-317;PF01278	CL0193(MBB)	Omptin family	f.4	d1i78a_(8.0-297.0)	290	1	290	99.66	97.31	9e-69
SPCS_HUMAN/61-459;PF05889	CL0061(PLP_aminotran)	O-phosphoseryl-tRNA(Sec) selenium transferase, SepSecS	c.67	d3bc8a1(39.0-436.0)	399	1	398	99.5	89.21	1.5e-74
CYSD_PSEAE/28-260;PF01507	CL0039(HUP)	Phosphoadenosine phosphosulfate reductase family	c.26	Uni_982_B6BUR7(3.0-237.0)	233	1	232	99.14	97.91	3.7e-68
HIS2_METJA/3-94;PF01503	CL0231(MazG)	Phosphoribosyl-ATP pyrophosphohydrolase	a.204	Uni_742_Q82WM7(3.0-89.0)	92	1	91	97.83	94.51	1.7e-31
LDLR_HUMAN/439-483;PF00058	CL0186(Beta_propeller)	Low-density lipoprotein receptor repeat class B	b.68	Uni_6891_C3Z1K1(218.0-258.0)	45	1	45	97.78	13.29	1.2e-66
LDH2_BIFLO/9-148;PF00056	CL0063(NADP_Rossmann)	lactate/malate dehydrogenase, NAD binding domain	c.2	Uni_5146_Q5L8Z8(2.0-143.0)	140	1	140	99.29	97.24	4e-33
AGRIN_CHICK/1682-1817;PF00054	CL0004(Concanavalin)	Laminin G domain	b.29	Int_2425392(37.0-177.0)	136	1	136	99.26	77.78	2.2e-32
LAMA1_MOUSE/404-463;PF00053	CL0001(EGF)	Laminin EGF domain	g.3	Uni_4354_Q5TQ35(8.0-59.0)	60	1	60	98.33	25.37	6e-36
HGFA_HUMAN/286-367;PF00051	CL0602(Kringle)	Kringle domain	g.14	Uni_668_Q4RX92(7.0-85.0)	82	1	82	98.78	61.42	2.3e-36
F0XF31_GROCL/393-564;PF08603	CL0391(CAP_C-like)	Adenylate cyclase associated (CAP) C terminal	b.80	Uni_97_P36621(1.0-156.0)	172	2	172	98.84	99.36	3.1e-57
I3KLB3_ORENI/44-147;PF00452	CL0551(BCLiA)	Apoptosis regulator proteins, Bcl-2 family	f.1	Uni_187_Q90Z98(35.0-133.0)	104	1	104	99.04	54.44	1.9e-34
SCP31_ARATH/55-485;PF00450	CL0028(AB_hydrolase)	Serine carboxypeptidase	c.69	Uni_100_A4FVT3(12.0-441.0)	431	2	431	99.54	95.76	2e-79
C9RK54_FIBSS/46-247;PF00457	CL0004(Concanavalin)	Glycosyl hydrolases family 11	b.29	Uni_323_Q21G61(13.0-186.0)	202	1	201	99.01	91.05	1e-74
E1VUF8_ARTAR/45-184;PF17203	CL0165(Cache)	Single cache domain 3	d.110	Uni_301_C9Z6W7(3.0-133.0)	140	4	137	95	97.74	6.1e-35
D0NMW4_PHYIT/6-60;PF00458	CL0600(S15_NS1)	WHEP-TRS domain	a.16	Uni_170_Q5ZJ86(6.0-57.0)	55	2	55	96.36	89.47	1.6e-23
Q9VUW1_DROME/7-280;PF00459	CL0171(Phospoesterase)	Inositol monophosphatase family	e.7	Uni_1073_B4KYI3(4.0-274.0)	274	1	272	98.91	98.18	5.1e-76
DPH4_YARLI/91-159;PF05207	CL0167(Zn_Beta_Ribbon)	CSL zinc finger	g.41	Uni_133_Q6C6T1(5.0-72.0)	69	1	68	97.1	87.01	1.1e-18
PGFRA_RAT/592-952;PF07714	CL0016(PKinase)	Protein tyrosine kinase	d.144	Uni_13593_Q4RKW2(37.0-379.0)	361	1	360	99.45	89.76	4e-78
A3RKP2_9GAMM/1-78;PF06442	CL0610(ETAP)	R67 dihydrofolate reductase	b.34	Uni_5_Q8VNN1(1.0-57.0)	78	21	77	71.79	98.25	4.3e-32
Q2H163_CHAGB/17-156;PF06441	CL0028(AB_hydrolase)	Epoxide hydrolase N terminus	c.69	Uni_4957_Q2H163(13.0-152.0)	140	1	140	99.29	38.61	7.6e-38
CENPB_HUMAN/2-56;PF04218	CL0123(HTH)	CENP-B N-terminal DNA-binding domain	a.4	d1bw6a_(2.0-56.0)	55	1	55	98.18	96.43	5.2e-29
I3KIR0_ORENI/1-96;PF16470	CL0570(PPP-I)	Peptidase S8 pro-domain	d.58	Uni_172_UPI0001927306(4.0-74.0)	96	1	89	91.67	94.59	1.1e-18
Q6BRP5_DEBHA/8-164;PF04628	CL0212(SNARE)	Sedlin, N-terminal conserved region	d.110	Uni_41_A6RVB7(6.0-160.0)	157	1	157	99.36	95.06	4.8e-46
Q8NLP8_CORGL/11-274;PF08282	CL0137(HAD)	haloacid dehalogenase-like hydrolase	c.108	Int_2570162(3.0-257.0)	264	1	264	99.62	98.07	4.2e-52
ITR2B_CUCSA/1-30;PF00299	CL0096(Pept_Inhib_IE)	Squash family serine protease inhibitor	g.3	Uni_20_P83397(2.0-29.0)	30	2	30	93.33	93.1	8.7e-17
PA1L_PSEAE/2-122;PF07828	CL0202(GBD)	PA-IL-like protein	b.18	d1l7la_(1.0-118.0)	121	1	118	96.69	96.69	2.4e-44
ADK_RAT/41-358;PF00294	CL0118(Ribokinase)	pfkB family carbohydrate kinase	c.72	Uni_3276_C6T7F3(23.0-338.0)	318	1	318	99.69	92.38	1.1e-70
S0EGK1_GIBF5/43-372;PF00295	CL0268(Pec_lyase-like)	Glycosyl hydrolases family 28	b.80	Int_2508133(37.0-450.0)	330	1	329	99.39	89.01	6.7e-76
RL3_BOVIN/1-375;PF00297	CL0575(EFTPs)	Ribosomal protein L3	b.43	Uni_891_Q5UAT8(1.0-371.0)	375	5	375	98.67	99.73	2e-171
TRP_YEAST/9-272;PF00290	CL0036(TIM_barrel)	Tryptophan synthase alpha chain	c.1	Uni_2251_C1N2K9(8.0-265.0)	264	1	258	97.35	93.8	2.2e-48
O69994_STRCO/52-198;PF00293	CL0261(NUDIX)	NUDIX domain	d.113	Uni_2895_O69994(20.0-165.0)	147	2	147	98.64	79.67	1.2e-33
B8Y9T0_BOVIN/232-271;PF00039	CL0451(FnI-like)	Fibronectin type I domain	g.27	d2rkya1(4.0-43.0)	40	1	40	97.5	84.78	2.7e-18
A0JSV0_ARTS2/16-104;PF01895	CL0297(PhoU)	PhoU domain	a.7	Uni_238_A7GGA9(14.0-102.0)	89	1	89	98.88	40.93	5.1e-45
A6UUV4_META3/12-206;PF04017	CL0040(tRNA_synt_II)	Domain of unknown function (DUF366)	d.104	Uni_6_A6UUV4(5.0-198.0)	195	1	194	98.97	96.02	1.5e-17
Q6BRU1_DEBHA/140-384;PF01896	CL0243(AEP)	DNA primase small subunit	d.264	Uni_163_Q6BRU1(103.0-347.0)	245	1	245	99.59	63.71	5.4e-98
Y1132_METJA/1-93;PF01893	CL0646(T3SS)	Uncharacterised protein family UPF0058	a.8	Uni_35_Q58532(1.0-90.0)	93	1	90	95.7	96.74	3.7e-29
Q9U0G6_PLAF7/1479-1628;PF03011	CL0195(DBL)	PFEMP DBL domain	a.264	Uni_692_Q8ID12(134.0-240.0)	150	1	111	73.33	44.17	5.4e-50
SQUS_ECOLI/32-387;PF07221	CL0059(6_Hairpin)	N-acylglucosamine 2-epimerase (GlcNAc 2-epimerase)	a.102	Int_7888(31.0-399.0)	356	1	356	99.72	90.86	2.9e-72
Q9CG14_LACLA/69-235;PF12695	CL0028(AB_hydrolase)	Alpha/beta hydrolase family	c.69	Int_1443907(18.0-224.0)	167	1	164	97.6	81.42	1.8e-31
F4LR07_TEPAE/76-310;PF14503	CL0177(PBP)	YhfZ C-terminal domain	c.94	Uni_10820_B0K1N3(2.0-236.0)	235	1	235	99.57	99.15	1.9e-95
L9JA37_TUPCH/769-910;PF02947	CL0053(4H_Cytokine)	flt3 ligand	a.26	d1etea_(7.0-133.0)	142	1	142	99.3	94.03	1.2e-71
D4IXV5_BUTFI/25-172;PF14437	CL0109(CDA)	MafB19-like deaminase	c.97	Uni_1067_B5CPF0(12.0-158.0)	148	2	148	98.65	89.02	1.1e-53
D8PPA1_SCHCM/4-233;PF06283	CL0014(Glutaminase_I)	Trehalose utilisation	c.23	Uni_196_C9ZD77(1.0-212.0)	230	1	230	99.57	94.2	6.9e-77
T1KPS4_TETUR/14-74;PF02828	CL0614(L27)	L27 domain	a.194	Uni_40_B7P7Q2(7.0-56.0)	61	1	57	91.8	85.96	3.2e-28
H2PZM2_PANTR/778-955;PF07744	CL0616(SPOC)	SPOC domain	b.131	Uni_85_UPI000175845F(5.0-167.0)	178	3	177	97.75	97.01	1.6e-43
D6D5W5_9BACE/49-143;PF11396	CL0320(PepSY)	Putative beta-lactamase-inhibitor-like, PepSY-like	d.98	Uni_104_C6IG02(38.0-135.0)	95	1	95	98.95	71.85	4.2e-34
A4S3S0_OSTLU/9-100;PF16561	CL0369(GHD)	Glycogen recognition site of AMP-activated protein kinase	b.1	Uni_98_A7SRX9(2.0-85.0)	92	1	90	96.74	94.32	5.1e-27
A0A0D1BVU7_USTMA/17-87;PF11976	CL0072(Ubiquitin)	Ubiquitin-2 like Rad60 SUMO-like	d.15	Uni_1367_B8LK71(32.0-102.0)	71	1	71	98.59	65.42	2.9e-35
I0IFX9_PHYMF/32-139;PF06262	CL0172(Thioredoxin)	Zinicin-like metallopeptidase	d.92	d3e11a1(10.0-113.0)	108	2	108	98.15	91.15	3.5e-32
C0ZWU0_RHOE4/37-298;PF13350	CL0031(Phosphatase)	Tyrosine phosphatase family	c.45	Uni_302_C7YNH4(2.0-254.0)	262	6	261	97.33	99.21	9.6e-34
FASC_STRPU/16-130;PF06268	CL0066(Trefoil)	Fascin domain	b.42	Int_652883(11.0-127.0)	115	2	115	98.26	91.34	1.8e-30
B4E656_BURCJ/105-203;PF10400	CL0123(HTH)	Virulence activator alpha C-term	a.4	Uni_766_C1AVU2(91.0-174.0)	99	1	98	97.98	47.16	1.4e-25
A8B8L1_DANRE/246-428;PF10401	CL0357(SMAD-FHA)	Interferon-regulatory factor 3	b.26	Uni_3_A8B8L1(2.0-183.0)	183	1	182	98.91	83.8	8.8e-64
PMM_CAEEL/30-252;PF03332	CL0137(HAD)	Eukaryotic phosphomannomutase	c.108	Int_2558241(24.0-247.0)	223	1	222	99.1	87.11	4.5e-42
Q59VR4_CANAL/3-249;PF01876	CL0034(Amidohydrolase)	RNase P subunit p30	c.6	Uni_57_A7NZ94(4.0-242.0)	247	1	242	97.57	96.36	5.1e-79
RIB7_AQUAE/4-215;PF01872	CL0387(DHFred)	RibD C-terminal domain	c.71	Uni_1398_C9KJZ3(4.0-213.0)	212	1	211	99.06	95	1.7e-69
HJC_METTH/7-100;PF01870	CL0236(PDDEXK)	Archaeal holliday junction resolvase (hjc)	c.52	Uni_19_B0R7F3(4.0-97.0)	94	1	94	98.94	69.92	2.8e-29
D1BHD9_SANKS/579-667;PF13193	CL0531(AMP-binding_C)	AMP-binding enzyme C-terminal domain	e.23	Uni_8118_Q9RAH2(503.0-578.0)	89	1	89	98.88	12.14	1.2e-27
D3DK71_HYDTT/2-79;PF13192	CL0172(Thioredoxin)	Thioredoxin domain	c.47	Uni_4328_Q6KIE8(9.0-87.0)	78	1	77	97.44	87.64	8.6e-14
Q7S515_NEUCR/88-252;PF01878	CL0178(PUA)	EVE domain	b.122	Uni_469_UPI000006BD02(6.0-166.0)	165	1	164	98.79	92.49	4.6e-67
M9LX19_PSEA3/698-736;PF13923	CL0229(RING)	Zinc finger, C3HC4 type (RING finger)	g.44	Uni_146_A0CJI5(3.0-41.0)	39	1	39	97.44	88.37	1.8e-14
Q8EYI7_LEPIN/228-369;PF17186	CL0116(Calycin)	Lipocalin-like domain	b.176	Uni_111_B8ED88(222.0-355.0)	142	2	141	97.89	37.36	1.9e-44
EPS8_MOUSE/64-194;PF08416	CL0266(PH)	Phosphotyrosine-binding domain	b.55	Uni_1728_Q0P4Q6(16.0-146.0)	131	1	131	99.24	86.67	7e-24
I1GF72_AMPQE/58-508;PF05761	CL0137(HAD)	5' nucleotidase family	c.108	Uni_9_A7NTC3(3.0-492.0)	451	1	451	99.78	99.19	1.1e-102
RRP44_YEAST/252-399;PF17216	CL0021(OB)	Rrp44-like cold shock domain	b.40	Uni_2387_A5DHJ0(2.0-148.0)	148	2	148	98.65	98.65	2.3e-38
Q7V2Q9_PROMP/2-91;PF05768	CL0172(Thioredoxin)	Glutaredoxin-like domain (DUF836)	c.47	Uni_8403_Q10X65(1.0-86.0)	90	2	90	97.78	95.51	8.8e-19
A2DSW4_TRIVA/295-476;PF13229	CL0268(Pec_lyase-like)	Right handed beta helix region	b.80	Uni_108_B4AIU6(130.0-318.0)	182	2	182	98.9	46.08	2e-25
X1WX65_ACYPI/14-108;PF13927	CL0011(Ig)	Immunoglobulin domain	b.1	Int_2348465(4.0-89.0)	95	1	95	98.95	85.86	2.9e-25
ACTP2_ACTEQ/38-213;PF06369	CL0293(CDC)	Sea anemone cytotoxic protein	b.97	Uni_8_P61914(1.0-175.0)	176	2	176	98.86	98.86	4.6e-77
Q9N4C3_CAEEL/688-823;PF03835	CL0125(Peptidase_CA)	Rad4 transglutaminase-like domain	d.3	Uni_42_B3RRV6(176.0-291.0)	136	21	135	83.82	37.83	8.5e-45
G3AGH7_SPAPN/118-245;PF03834	CL0236(PDDEXK)	Binding domain of DNA repair protein Ercc1 (rad10/Swi10)	c.52	Uni_107_B0E108(2.0-115.0)	128	1	128	99.22	87.6	3.2e-38
Q87HX4_VIBPA/1011-1048;PF02839	CL0535(CBM)	Carbohydrate binding domain	b.72	Uni_88_C5BNA7(16.0-54.0)	38	1	38	97.37	63.33	7e-20
BCB1_ARATH/33-117;PF02298	CL0026(CU_oxidase)	Plastocyanin-like domain	b.6	Uni_4162_Q9SK27(14.0-99.0)	85	1	85	98.82	78.7	8.9e-29
E1Z2Y0_CHLVA/4-104;PF08803	CL0032(Dim_A_B_barrel)	Putative mono-oxygenase ydhR	d.58	Uni_20_B6XHA7(1.0-94.0)	101	1	100	98.02	98.94	1.4e-39
CX6B1_PONAB/19-83;PF02297	CL0351(CHCH)	Cytochrome oxidase c subunit VIb	a.51	Uni_96_Q6DH63(12.0-76.0)	65	1	65	98.46	81.01	2.1e-32
DN71_SULSO/3-61;PF02294	CL0049(Tudor)	7kD DNA-binding domain	b.34	d1bf4a_(2.0-59.0)	59	1	58	96.61	90.48	2.3e-32
DSRAD_HUMAN/135-201;PF02295	CL0123(HTH)	Adenosine deaminase z-alpha domain	a.4	Int_2201206(14.0-84.0)	67	1	66	97.01	55.12	6.7e-21
G1XB47_ARTOA/6-161;PF02290	CL0623(SRP9_14)	Signal recognition particle 14kD protein	d.49	Uni_66_C4YH75(4.0-141.0)	156	1	156	99.36	97.16	1.3e-25
A9KJB4_CLOPH/1-237;PF11599	CL0063(NADP_Rossmann)	RRNA methyltransferase AviRa	c.66	Uni_994_A7SB91(3.0-237.0)	237	3	232	96.62	86.35	1.4e-31
EXT1_DROME/477-741;PF09258	CL0110(GT-A)	Glycosyl transferase family 64 domain	c.68	Uni_131_UPI0000E21A18(4.0-251.0)	265	6	265	97.74	97.63	1.5e-38
G1RGT9_NOMLE/8-45;PF09257	CL0607(TNF_receptor)	BCMA, TALL-1 binding	g.24	d1xu2r_(1.0-36.0)	38	1	36	92.11	97.22	7.6e-24
G3U9C5_LOXAF/16-45;PF09256	CL0607(TNF_receptor)	BAFF-R, TALL-1 binding	g.24	d1oqek_(1.0-30.0)	30	1	30	96.67	93.55	5.8e-20
APG12_DROME/25-111;PF04110	CL0072(Ubiquitin)	Ubiquitin-like autophagy protein Apg12	d.15	Uni_365_UPI000186D689(1.0-87.0)	87	1	87	98.85	98.85	4.5e-28
FIBER_BPP22/116-665;PF09251	CL0268(Pec_lyase-like)	Salmonella phage P22 tail-spike	b.80	d1tywa_(3.0-551.0)	550	1	549	99.64	98.92	1e-213
A8J9Y1_CHLRE/34-72;PF08802	CL0300(TAT)	Cytochrome B6-F complex Fe-S subunit	f.23	Uni_35_B1WVX3(2.0-39.0)	39	1	38	94.87	94.87	1.2e-22
D6XZS5_BACIE/48-344;PF04960	CL0013(Beta-lactamase)	Glutaminase	e.3	Uni_180_B8HTA8(25.0-308.0)	297	1	297	99.66	91.59	1e-63
NUDC_EMENI/32-114;PF04969	CL0190(HSP20)	CS domain	b.15	Uni_261_B6JYS9(1.0-78.0)	83	1	83	98.8	91.67	1.2e-18
A7HRC7_PARL1/30-258;PF13531	CL0177(PBP)	Bacterial extracellular solute-binding protein	c.94	Uni_35390_Q465Z4(7.0-230.0)	229	2	229	99.13	96.96	8.2e-46
G3XD46_PSEAE/247-547;PF00905	CL0013(Beta-lactamase)	Penicillin binding protein transpeptidase domain	e.3	Uni_10280_Q3AF76(31.0-408.0)	301	1	301	99.67	90.84	2.9e-94
G4V6J6_SCHMA/480-693;PF00907	CL0073(P53-like)	T-box	b.2	Uni_295_Q70TF6(5.0-205.0)	214	2	212	98.13	97.56	5.7e-56
Q7U8X9_SYNPX/4-131;PF05168	CL0291(KNTase_C)	HEPN domain	a.24	Uni_100_B1YDQ9(4.0-125.0)	128	1	127	98.44	94.53	1.1e-34
LGUL_BRAJU/27-171;PF00903	CL0104(Glyoxalase)	Glyoxalase/Bleomycin resistance protein/Dioxygenase superfamily	d.32	Uni_4634_C4R936(165.0-306.0)	145	1	145	99.31	46.08	2.8e-53
C4LLA7_CORK4/19-202;PF00908	CL0029(Cupin)	dTDP-4-dehydrorhamnose 3,5-epimerase	b.82	Uni_672_C4LLA7(3.0-185.0)	184	1	183	98.91	88.35	5.3e-37
DINB_BACSU/1-172;PF05163	CL0310(DinB)	DinB family	a.213	Uni_15_A2S2X3(8.0-176.0)	172	2	166	95.35	93.33	6.2e-24
IFRH_ARATH/8-301;PF05368	CL0063(NADP_Rossmann)	NmrA-like family	c.2	Uni_4303_A6QAJ4(3.0-436.0)	294	1	293	99.32	95.16	1.3e-76
A4J5D7_DESRM/14-139;PF01321	CL0356(AMP_N-like)	Creatinase/Prolidase N-terminal domain	c.55	Uni_1369_C4L3G1(4.0-128.0)	126	1	126	99.21	96.88	6.4e-28
A5WGG0_PSYWF/34-354;PF13393	CL0040(tRNA_synt_II)	Histidyl-tRNA synthetase	d.104	Uni_9894_Q17JC2(8.0-354.0)	321	1	319	99.07	97.19	2.9e-100
G2Q674_MYCTT/329-554;PF09414	CL0078(DNA_ligase)	RNA ligase	d.142	Uni_155_Q7S877(27.0-216.0)	226	1	226	99.56	85.91	1e-17
A7IIU2_XANP2/32-385;PF13458	CL0144(Periplas_BP)	Periplasmic binding protein	c.93	Uni_8807_C6QL96(2.0-346.0)	354	1	353	99.44	93.22	2.6e-70
B2V5X8_SULSY/6-85;PF13459	CL0344(4Fe-4S)	4Fe-4S single cluster domain	d.58	Uni_483_C4FI91(2.0-81.0)	80	1	80	98.75	95.18	5.2e-16
R6FRD8_9BACT/152-363;PF01640	CL0125(Peptidase_CA)	Peptidase C10 family	d.3	Uni_763_B3CH73(137.0-327.0)	212	1	212	99.53	52.63	9.4e-66
I4B805_TURPD/49-187;PF01641	CL0080(Beta-tent)	SelR domain	b.88	Uni_653_C5DZ26(7.0-131.0)	139	1	139	99.28	93.23	1.5e-41
Q12GJ2_POLSJ/25-199;PF04115	CL0029(Cupin)	Ureidoglycolate lyase	b.82	Uni_102_B5J963(2.0-160.0)	175	2	175	98.86	98.75	8.7e-53
DRE2E_ARATH/68-127;PF00847	CL0081(MBD-like)	AP2 domain	d.10	Uni_432_A9XBG4(1.0-59.0)	60	2	60	96.67	86.57	1.8e-26
CUT2_MYCTU/44-229;PF01083	CL0028(AB_hydrolase)	Cutinase	c.69	Int_3203902(28.0-243.0)	186	2	184	97.85	81.13	1.3e-44
Q88P29_PSEPK/29-224;PF01081	CL0036(TIM_barrel)	KDPG and KHG aldolase	c.1	Uni_970_A4XX28(9.0-202.0)	196	2	195	98.47	91.47	1.6e-21
F1SJ10_PIG/27-189;PF01085	CL0170(Peptidase_MD)	Hedgehog amino-terminal signalling domain	d.65	Uni_29_O43323(1.0-145.0)	163	19	163	88.34	96.64	2.9e-62
B2W8C9_PYRTR/129-375;PF01088	CL0125(Peptidase_CA)	Ubiquitin carboxyl-terminal hydrolase, family 1	d.3	Uni_80_B2W8C9(4.0-250.0)	247	1	247	99.6	93.18	3.3e-68
PLRP4_BOVIN/26-239;PF00103	CL0053(4H_Cytokine)	Somatotropin hormone family	a.26	Uni_344_Q920I0(1.0-214.0)	214	12	214	94.39	99.53	1.1e-61
R1A_CVHSA/3269-3559;PF05409	CL0124(Peptidase_PA)	Coronavirus endopeptidase C30	b.47	Uni_318_P0C6U8(29.0-303.0)	291	1	275	94.16	90.13	8.1e-135
MURG_ENTFA/188-355;PF04101	CL0113(GT-B)	Glycosyltransferase family 28 C-terminal domain	c.87	Int_1504186(217.0-384.0)	168	1	168	99.4	43.26	8.8e-52
MLTC_ECOLI/194-322;PF01464	CL0037(Lysozyme)	Transglycosylase SLT domain	d.2	Uni_2540_Q2NRB3(4.0-132.0)	129	1	129	99.22	76.19	1.2e-31
COAD_ALLVD/5-134;PF01467	CL0039(HUP)	Cytidylyltransferase-like	c.26	Uni_48_A0Q101(5.0-134.0)	130	1	130	99.23	88.36	2e-35
Q7NNP9_GLOVI/260-735;PF00593	CL0193(MBB)	TonB dependent receptor	f.4	Uni_408_A3ISB9(185.0-658.0)	476	1	476	99.79	71.78	2.7e-97
D7BWG7_STRBB/47-117;PF09076	CL0333(gCrystallin)	Beta/Gamma crystallin	b.11	d1f53a_(14.0-83.0)	71	1	70	97.18	82.14	2.1e-30
C5MA70_CANTT/6-277;PF13476	CL0023(P-loop_NTPase)	AAA domain	c.37	Uni_2536_A4IM68(5.0-265.0)	272	1	271	99.26	74.5	9.4e-81
Y2485_BACHD/2-102;PF04297	CL0123(HTH)	Putative helix-turn-helix protein, YlxM / p13 like	a.4	Uni_67_B7IUK5(1.0-100.0)	101	1	100	98.02	90.83	1e-30
D3Z4U9_MOUSE/11-125;PF00605	CL0123(HTH)	Interferon regulatory factor transcription factor	a.4	Uni_65_P70434(3.0-116.0)	115	1	114	98.26	97.41	8.9e-38
I4YEX1_WALMC/312-952;PF01268	CL0023(P-loop_NTPase)	Formate--tetrahydrofolate ligase	c.37	Uni_10519_C5X255(1.0-614.0)	641	3	635	98.6	99.51	6e-292
FBRL_ASHGO/89-323;PF01269	CL0063(NADP_Rossmann)	Fibrillarin	c.66	Uni_66_A5E805(5.0-236.0)	235	3	234	98.3	97.47	2.2e-22
O94124_RHIST/13-358;PF01263	CL0103(Gal_mutarotase)	Aldose 1-epimerase	b.30	Uni_802_C1WGU1(17.0-349.0)	346	1	346	99.71	94.05	2.7e-105
CHIP_ARATH/200-272;PF04564	CL0229(RING)	U-box domain	g.44	Uni_370_A7P8P6(1.0-73.0)	73	1	73	98.63	97.3	2.3e-20
APN1_CAEEL/134-355;PF01261	CL0036(TIM_barrel)	Xylose isomerase-like TIM barrel	c.1	Int_2857219(19.0-243.0)	222	1	222	99.55	77.78	3.2e-63
PTAS_BORBU/10-350;PF01515	CL0270(Iso_DH)	Phosphate acetyl/butaryl transferase	c.77	Uni_1383_Q0SMR9(3.0-340.0)	341	1	338	98.83	98.83	2.9e-75
DSC1_BOVIN/357-462;PF00028	CL0159(E-set)	Cadherin domain	b.1	Uni_7682_Q7YWB9(12.0-112.0)	106	1	105	98.11	83.33	3.3e-16
NADK_PYRFU/2-261;PF01513	CL0240(PFK)	ATP-NAD kinase	e.52	Uni_629_C0ZC12(2.0-266.0)	260	1	260	99.62	94.29	1.7e-64
O93617_DANRE/83-137;PF00023	CL0465(Ank)	Ankyrin repeat	d.211	Uni_14489_UPI0000E461AB(32.0-97.0)	55	1	55	98.18	16.05	1.1e-205
ARP4_ORYSJ/4-443;PF00022	CL0108(Actin_ATPase)	Actin	c.55	Uni_1822_A7PGQ2(1.0-271.0)	440	171	440	61.14	99.63	4.2e-91
UPAR_RAT/216-295;PF00021	CL0117(uPAR_Ly6_toxin)	u-PAR/Ly-6 domain	g.7	Uni_112_P49616(5.0-84.0)	80	1	80	98.75	92.94	9.8e-46
CATD_CHICK/77-397;PF00026	CL0129(Peptidase_AA)	Eukaryotic aspartyl protease	b.50	Uni_1291_C5G7D8(65.0-378.0)	321	1	321	99.69	82.59	5.5e-105
ARL4A_HUMAN/8-186;PF00025	CL0023(P-loop_NTPase)	ADP-ribosylation factor family	c.37	Uni_6420_B0DK44(5.0-175.0)	179	3	179	98.32	88.08	1e-32
Q90978_CHICK/30-120;PF00024	CL0168(PAN)	PAN domain	g.10	Uni_40_Q788Q2(1.0-89.0)	91	3	91	96.7	96.7	4.2e-28
Q6FX88_CANGA/16-90;PF09235	CL0003(SAM)	Ste50p, sterile alpha motif	a.60	Uni_238_A8WV90(1.0-70.0)	75	1	74	97.33	94.52	2.6e-19
T1EJ12_HELRO/1-459;PF04587	CL0118(Ribokinase)	ADP-specific Phosphofructokinase/Glucokinase conserved region	c.72	Uni_55_Q54K22(5.0-459.0)	459	2	458	99.35	97.01	1.5e-64
Q1A708_STRPU/152-465;PF07565	CL0340(PTase-anion_tr)	Band 3 cytoplasmic domain	d.112	Uni_53_Q1A708(32.0-344.0)	314	1	313	99.36	86.67	1.5e-99
MARH7_HUMAN/552-607;PF12906	CL0229(RING)	RING-variant domain	g.44	Uni_662_Q4XEK6(1.0-63.0)	56	1	56	98.21	89.86	3.3e-19
GAGA_DROME/319-372;PF09237	CL0361(C2H2-zf)	GAGA factor	g.37	Uni_64418_UPI0000D9ED8C(18.0-64.0)	54	7	53	85.19	68.66	1.1e-22
Q4KBK2_PSEF5/28-386;PF10282	CL0186(Beta_propeller)	Lactonase, 7-bladed beta-propeller	b.69	Uni_2255_B4CZ00(2.0-344.0)	359	1	359	99.72	99.13	1.6e-55
A4KUB9_STRHI/22-332;PF02668	CL0029(Cupin)	Taurine catabolism dioxygenase TauD, TfdA family	b.82	Int_2546123(3.0-277.0)	311	6	309	97.43	98.21	7.7e-85
A5FTP2_ACICJ/9-159;PF05014	CL0498(Nribosyltransf)	Nucleoside 2-deoxyribosyltransferase	c.23	Uni_20_A5FTP2(4.0-154.0)	151	1	151	99.34	94.34	3.5e-36
TRPG_HALVD/5-198;PF00117	CL0014(Glutaminase_I)	Glutamine amidotransferase class-I	c.23	Uni_5313_C5T9L5(4.0-192.0)	194	1	193	98.97	96.91	1.5e-53
COX2_CANGA/115-239;PF00116	CL0026(CU_oxidase)	Cytochrome C oxidase subunit II, periplasmic domain	b.6	Uni_356_A6YEA4(11.0-135.0)	125	1	125	99.2	91.18	2.3e-51
P77912_NEIGO/36-165;PF00114	CL0327(Pilus)	Pilin (bacterial filament)	d.24	Uni_627_Q59609(29.0-155.0)	130	1	130	99.23	78.75	1e-46
CYSP2_DICDI/123-375;PF00112	CL0125(Peptidase_CA)	Papain family cysteine protease	d.3	Uni_1904_P04989(97.0-349.0)	253	1	253	99.6	72.21	7.8e-80
BENC_ACIAD/19-98;PF00111	CL0486(Fer2)	2Fe-2S iron-sulfur cluster binding domain	d.15	Int_3314311(8.0-82.0)	80	2	80	97.5	86.05	9.5e-26
Q8RGR7_FUSNN/4-224;PF07722	CL0014(Glutaminase_I)	Peptidase C26	c.23	Uni_8702_Q8R6T5(4.0-220.0)	221	1	221	99.55	88.52	6.6e-58
LEG8_HUMAN/18-151;PF00337	CL0004(Concanavalin)	Galactoside-binding lectin	b.29	Uni_629_UPI000155D928(8.0-141.0)	134	1	134	99.25	93.01	6.8e-46
E13B_SOLLC/27-339;PF00332	CL0058(Glyco_hydro_tim)	Glycosyl hydrolases family 17	c.1	Uni_2841_B3TLW9(1.0-310.0)	313	1	313	99.68	99.68	4.1e-43
B3PC74_CELJU/34-376;PF00331	CL0058(Glyco_hydro_tim)	Glycosyl hydrolase family 10	c.1	Uni_3145_B5JHG2(10.0-359.0)	343	2	343	99.42	96.14	1.2e-49
A6Q2L1_NITSB/120-200;PF14841	CL0436(FliG)	FliG middle domain	a.118	Int_127291(1.0-87.0)	81	1	81	98.77	39.27	2.3e-19
RIC19_CAEEL/27-255;PF06456	CL0145(Golgi-transport)	Arfaptin-like domain	a.238	Uni_140_A7UR68(6.0-228.0)	229	4	227	97.38	78.45	4.2e-37
Q81QE2_BACAN/6-132;PF06983	CL0104(Glyoxalase)	3-demethylubiquinone-9 3-methyltransferase	d.32	Int_1661784(1.0-124.0)	127	1	127	99.21	84.25	3.6e-39
B5HEJ4_STRPR/58-266;PF13472	CL0264(SGNH_hydrolase)	GDSL-like Lipase/Acylhydrolase family	c.23	Int_2941397(5.0-211.0)	209	1	209	99.52	92.79	5.9e-58
A8XJU5_CAEBR/167-350;PF03762	CL0568(Man_lectin)	Vitelline membrane outer layer protein I (VOMI)	b.77	Uni_147_A8XJU5(3.0-186.0)	184	1	184	99.46	97.86	2.7e-74
E9CVT6_COCPS/11-108;PF08567	CL0266(PH)	TFIIH p62 subunit, N-terminal domain	b.55	Int_666531(6.0-91.0)	98	1	98	98.98	93.41	2.2e-22
C7NC96_LEPBD/357-427;PF08299	CL0123(HTH)	Bacterial dnaA protein helix-turn-helix	a.4	Uni_789_Q2S2T8(3.0-71.0)	71	1	71	98.59	71.58	5.5e-27
Q89MK4_BRADU/83-298;PF07859	CL0028(AB_hydrolase)	alpha/beta hydrolase fold	c.69	Int_1447980(9.0-249.0)	216	1	216	99.54	89.55	7.1e-55
EPHG_MYCTU/15-135;PF07858	CL0051(NTF2)	Limonene-1,2-epoxide hydrolase catalytic domain	d.17	Int_3334684(3.0-137.0)	121	1	120	98.35	94.37	1.6e-28
C5ACC1_BURGB/29-459;PF08013	CL0036(TIM_barrel)	Tagatose 6 phosphate kinase	c.1	Uni_113_Q2T0P9(2.0-453.0)	431	2	431	99.54	99.56	4.5e-178
G8C1X2_TETPH/45-136;PF16589	CL0459(BRCT-like)	BRCT domain, a BRCA1 C-terminus domain	c.15	Uni_823_Q96WQ7(1.0-86.0)	92	4	92	95.65	97.7	9.3e-42
Q9YAG0_AERPE/19-97;PF01883	CL0232(NifU)	Domain of unknown function DUF59	d.52	Uni_743_D0RPD6(9.0-82.0)	79	1	79	98.73	70.87	4e-24
Q12XN7_METBU/38-161;PF01880	CL0503(SOR)	Desulfoferrodoxin	b.1	Uni_176_Q12XN7(14.0-137.0)	124	1	124	99.19	87.86	3.6e-41
GGGPS_METTH/8-242;PF01884	CL0036(TIM_barrel)	PcrB family	c.1	Int_2611650(5.0-256.0)	235	2	235	99.15	96.91	2.9e-21
H6BWZ5_EXODN/33-322;PF01885	CL0084(ADP-ribosyl)	RNA 2'-phosphotransferase, Tpt1 / KptA family	d.166	Uni_6_A1CF45(1.0-262.0)	290	4	290	98.62	89.69	1.9e-93
Q80IX5_PRVFL/54-754;PF03566	CL0055(Viral_ssRNA_CP)	Peptidase family A21	b.121	d1ohfc_(5.0-599.0)	701	108	699	84.31	99	3.4e-174
GLPQ_HAEIN/40-355;PF03009	CL0384(PLC)	Glycerophosphoryl diester phosphodiesterase family	c.1	Uni_1500_C9PPH8(8.0-323.0)	316	1	316	99.68	94.88	2.1e-75
B1XJ97_SYNP2/70-303;PF12727	CL0177(PBP)	PBP superfamily domain	c.94	Uni_12269_B1XJ97(27.0-260.0)	234	1	234	99.57	77.15	2.1e-71
E1B9E4_BOVIN/5-175;PF14513	CL0220(EF_hand)	Diacylglycerol kinase N-terminus	a.39	Uni_6525_UPI000069E5A3(2.0-159.0)	171	1	171	99.42	94.58	1.1e-59
B7KFK2_CYAP7/314-512;PF14511	CL0236(PDDEXK)	Type II restriction endonuclease EcoO109I	c.52	Uni_9_B7KFK2(1.0-199.0)	199	1	199	99.5	83.19	2.5e-75
E7QJ85_YEASZ/1-282;PF14519	CL0223(MACRO)	Macro-like domain	c.50	d1njra_(1.0-264.0)	282	16	279	93.26	99.62	8.5e-93
Q6BZT0_YARLI/136-263;PF11969	CL0265(HIT)	Scavenger mRNA decapping enzyme C-term binding	d.13	Uni_82_Q6BZT0(30.0-156.0)	128	1	127	98.44	63.64	1.9e-27
B9I0J5_POPTR/198-293;PF06071	CL0072(Ubiquitin)	Protein of unknown function (DUF933)	d.15	Uni_1806_Q4UBH7(1.0-114.0)	96	1	96	98.96	98.26	1.6e-38
Q220N7_RHOFT/1-283;PF13230	CL0052(NTN)	Glutamine amidotransferases class-II	d.153	Uni_2789_C3XG23(4.0-245.0)	283	2	277	97.17	96.4	3.7e-37
Q1LPD1_CUPMC/12-120;PF11964	CL0502(STAS)	SpoIIAA-like	c.13	Uni_103_B4CWX2(13.0-117.0)	109	1	109	99.08	88.14	2.7e-23
F6VD69_MOUSE/48-109;PF16577	CL0214(UBA)	UBA domain	a.5	d2k0bx1(3.0-52.0)	62	9	58	79.03	94.23	3.4e-29
Q744H8_MYCPA/5-154;PF09424	CL0279(GatB_YqeY)	Yqey-like protein	a.182	Uni_478_C9KNP1(4.0-147.0)	150	1	150	99.33	97.28	1.2e-55
R7KX12_9FIRM/829-893;PF09397	CL0123(HTH)	Ftsk gamma domain	a.4	Uni_53_A3DEE8(1.0-63.0)	65	1	65	98.46	92.54	8.6e-25
Q8LRG9_ORYSJ/1-68;PF02969	CL0012(Histone)	TATA box binding protein associated factor (TAF)	a.22	Uni_191_A7P0I4(1.0-66.0)	68	2	67	95.59	98.48	1.1e-17
YJF5_YEAST/63-219;PF03641	CL0349(DprA)	Possible lysine decarboxylase	c.129	Uni_1983_P47044(49.0-205.0)	157	1	157	99.36	74.64	1.3e-58
CPCF_THEEB/112-151;PF03130	CL0020(TPR)	PBS lyase HEAT-like repeat	a.118	Uni_3521_P50038(70.0-109.0)	40	1	40	97.5	31.71	2.2e-22
Q97LH8_CLOAB/3-263;PF06180	CL0043(Chelatase)	Cobalt chelatase (CbiK)	c.92	Uni_218_A7K475(4.0-317.0)	261	1	260	99.23	98.74	1.4e-73
A4IIQ3_XENTR/250-304;PF14604	CL0010(SH3)	Variant SH3 domain	b.34	Uni_8219_UPI000058445F(69.0-117.0)	55	1	55	98.18	38.1	2.1e-21
C5E0Z1_ZYGRC/1-156;PF09201	CL0212(SNARE)	SRX, signal recognition particle receptor alpha subunit	d.110	Uni_50_C5E0Z1(1.0-156.0)	156	1	156	99.36	99.36	3e-71
A0JYR5_ARTS2/248-281;PF14602	CL0536(HEXAPEP)	Hexapeptide repeat of succinyl-transferase	b.81	Int_687687(134.0-169.0)	34	1	34	97.06	11.29	2.2e-35
G3P0R0_GASAC/398-487;PF14603	CL0010(SH3)	Helically-extended SH3 domain	b.34	d1ri9a_(8.0-75.0)	90	2	69	74.44	87.01	5.3e-31
C5BJH7_TERTT/482-543;PF14600	CL0535(CBM)	Cellulose-binding domain	b.72	Uni_89_C5BNB1(2.0-60.0)	62	3	61	93.55	95.08	2.9e-30
Q0RR87_FRAAA/207-385;PF10432	CL0067(SIS)	Bacterial phospho-glucose isomerase C-terminal SIS domain	c.80	Uni_1098_C2A4X9(186.0-351.0)	179	1	179	99.44	46.48	3.9e-64
PNT2_DROME/166-250;PF02198	CL0003(SAM)	Sterile alpha motif (SAM)/Pointed domain	a.60	Uni_209_Q26645(24.0-107.0)	85	1	85	98.82	76.85	3.5e-29
K7EQK3_HUMAN/25-62;PF02197	CL0068(RIIa)	Regulatory subunit of type II PKA R-subunit	a.31	Uni_129_Q4S4L3(12.0-49.0)	38	1	38	97.37	74	8.1e-24
F7CJL2_CALJA/57-132;PF02196	CL0072(Ubiquitin)	Raf-like Ras-binding domain	d.15	Uni_473_Q4S5I4(3.0-75.0)	76	1	76	98.68	93.51	3e-17
LON_DESVH/17-214;PF02190	CL0178(PUA)	ATP-dependent protease La (LON) substrate-binding domain	b.122	d1zboa1(2.0-196.0)	198	1	197	98.99	98.48	4.3e-34
J7S4L6_KAZNA/357-495;PF11698	CL0020(TPR)	V-ATPase subunit H	a.118	Uni_89_Q9U5N0(314.0-430.0)	139	1	139	99.28	26.91	8.7e-34
Q4A648_MYCS5/6-127;PF02357	CL0439(NusG-like)	Transcription termination factor nusG	d.58	Uni_553_C6MIK6(3.0-108.0)	122	1	122	99.18	92.11	9.4e-39
A4X3L4_SALTO/1-74;PF02604	CL0136(Plasmid-antitox)	Antitoxin Phd_YefM, type II toxin-antitoxin system	d.306	Uni_32_A3YCW8(1.0-74.0)	74	1	74	98.65	87.95	5.4e-30
TE2IP_MOUSE/129-193;PF08914	CL0123(HTH)	Rap1 Myb domain	a.4	Uni_1713_A5AMY7(3.0-57.0)	65	2	65	96.92	76.06	1.8e-16
HGDC_ACIFV/6-254;PF01869	CL0108(Actin_ATPase)	BadF/BadG/BcrA/BcrD ATPase family	c.55	Uni_820_Q3AC91(3.0-254.0)	249	1	249	99.6	98.43	3e-55
A7I3C3_CAMHC/22-377;PF02350	CL0113(GT-B)	UDP-N-acetylglucosamine 2-epimerase	c.87	Uni_3046_C1I382(22.0-366.0)	356	1	356	99.72	90.53	1.4e-59
Q7SGA4_NEUCR/7-353;PF03224	CL0020(TPR)	V-ATPase subunit H	a.118	Int_22797(8.0-367.0)	347	1	347	99.71	72.97	7e-63
LGG2_CAEEL/25-130;PF02991	CL0072(Ubiquitin)	Autophagy protein Atg8 ubiquitin like	d.15	Uni_99_B3RVL5(13.0-116.0)	106	1	106	99.06	88.79	4.9e-43
NA1B_ANTXA/3-47;PF00706	CL0075(Defensin)	Anenome neurotoxin	g.9	d1apfa_(3.0-47.0)	45	1	45	97.78	89.8	1.2e-20
C4R0V0_PICPG/9-135;PF13238	CL0023(P-loop_NTPase)	AAA domain	c.37	Int_1203812(5.0-160.0)	127	1	126	98.43	79.08	1.5e-30
B3L702_PLAKH/1-125;PF00705	CL0060(DNA_clamp)	Proliferating cell nuclear antigen, N-terminal domain	d.131	Uni_241_B8BWU2(1.0-124.0)	125	1	124	98.4	97.62	3.3e-43
ETR2_PELHO/455-591;PF02518	CL0025(His_Kinase_A)	Histidine kinase-, DNA gyrase B-, and HSP90-like ATPase	d.122	Uni_1448_A6LVE7(1.0-120.0)	137	1	136	98.54	72.12	3.7e-38
FADL_ECOLI/16-446;PF03349	CL0193(MBB)	Outer membrane protein transport protein (OMPP1/FadL/TodX)	f.4	Uni_5898_Q3SKU7(171.0-613.0)	431	6	431	98.61	66.97	4.2e-31
E9H3M8_DAPPU/491-615;PF15410	CL0266(PH)	Pleckstrin homology domain	b.55	Uni_2950_C3Y058(12.0-122.0)	125	1	124	98.4	75.34	1.5e-20
C8X5E6_DESRD/74-220;PF09719	CL0317(Multiheme_cytos)	Putative redox-active protein (C_GCAxxG_C_C)	a.138	Uni_982_C8X5E6(31.0-177.0)	147	1	147	99.32	61.34	6.6e-55
Q16IY0_AEDAE/531-640;PF09246	CL0020(TPR)	PHAT	a.118	Uni_20_UPI000059FEC5(1.0-150.0)	110	1	110	99.09	99.33	1.6e-38
CGH2_SHV21/149-254;PF09241	CL0065(Cyclin)	Herpesviridae viral cyclin	a.74	d1bu2a2(1.0-102.0)	106	1	102	95.28	99.02	6.1e-65
H3F9B6_PRIPA/291-414;PF10613	CL0177(PBP)	Ligated ion channel L-glutamate- and glycine-binding site	c.94	Uni_8879_A8NMW9(1.0-123.0)	124	1	124	99.19	50.21	1.1e-33
A4FH54_SACEN/26-273;PF13714	CL0151(PK_TIM)	Phosphoenolpyruvate phosphomutase	c.1	Uni_1003_C4EUR5(2.0-246.0)	248	1	247	99.19	94.21	2e-54
O27380_METTH/1-186;PF04919	CL0198(HHH)	Protein of unknown function (DUF655)	e.71	Uni_42_C8S7J9(1.0-179.0)	186	2	185	98.39	98.89	3.4e-74
K7J7J3_NASVI/83-286;PF04300	CL0202(GBD)	F-box associated region	b.18	d1umha_(3.0-182.0)	204	1	204	99.51	97.28	2.3e-72
NAGZ_BACSU/43-392;PF00933	CL0058(Glyco_hydro_tim)	Glycosyl hydrolase family 3 N terminal domain	c.1	Uni_1887_P40406(22.0-371.0)	350	1	350	99.71	84.5	5.9e-107
Q74MN7_NANEQ/20-104;PF00935	CL0167(Zn_Beta_Ribbon)	Ribosomal protein L44	g.41	Uni_53_B5IFN4(14.0-89.0)	85	1	85	98.82	83.33	1.2e-23
NUP59_YEAST/257-399;PF05172	CL0221(RRM)	Nup53/35/40-type RNA recognition motif	d.58	Uni_16297_Q6FL10(2.0-110.0)	143	11	136	87.41	98.18	1.9e-39
A1WMF7_VEREI/31-173;PF05171	CL0312(HemS_ChuX)	Haemin-degrading HemS.ChuX domain	e.62	Uni_8_A1WMF7(25.0-167.0)	143	1	143	99.3	40.11	3e-25
Q5SKW0_THET8/197-368;PF05175	CL0063(NADP_Rossmann)	Methyltransferase small domain	c.66	Int_1406631(36.0-218.0)	172	2	171	98.26	78.11	5.4e-35
Q58DP1_BOVIN/152-253;PF02174	CL0266(PH)	PTB domain (IRS-1 type)	b.55	d1p5ta_(2.0-103.0)	102	1	102	99.02	94.39	2.8e-14
CBP1_CAEEL/593-673;PF02172	CL0589(KIX_like)	KIX domain	a.12	Uni_4_A8XA27(1.0-80.0)	81	2	81	97.53	91.86	9.8e-41
I1GEQ4_AMPQE/382-525;PF02170	CL0638(PAZ)	PAZ domain	b.34	Uni_580_UPI000192629D(17.0-146.0)	144	1	144	99.31	78.18	4.3e-44
Q17NZ1_AEDAE/98-138;PF05375	CL0451(FnI-like)	Pacifastin inhibitor (LCMII)	g.4	d1kj0a_(4.0-34.0)	41	2	33	75.61	85.71	2e-14
Q2Y7I7_NITMU/10-109;PF04359	CL0070(ACT)	Protein of unknown function (DUF493)	d.58	Uni_149_C6XB08(4.0-86.0)	100	2	100	98	95.35	8.8e-30
RSMB_SYNY3/245-444;PF01189	CL0063(NADP_Rossmann)	16S rRNA methyltransferase RsmB/F	c.66	Uni_259_A4IM48(108.0-308.0)	200	1	200	99.5	64.72	2.8e-41
D9QI29_BRESC/22-140;PF13474	CL0051(NTF2)	SnoaL-like domain	d.17	Int_1641377(6.0-132.0)	119	2	118	97.48	93.33	1.4e-20
Q7CXU5_AGRFC/81-259;PF01183	CL0058(Glyco_hydro_tim)	Glycosyl hydrolases family 25	c.1	Uni_226_B3PTY2(6.0-184.0)	179	1	179	99.44	90.82	8.1e-58
D2Q4L4_KRIFD/10-274;PF01182	CL0246(ISOCOT_Fold)	Glucosamine-6-phosphate isomerases/6-phosphogluconolactonase	c.124	Int_768483(6.0-269.0)	265	1	265	99.62	95.64	5.2e-88
PYRD_SCHPO/104-430;PF01180	CL0036(TIM_barrel)	Dihydroorotate dehydrogenase	c.1	Uni_4323_B6JXQ5(48.0-373.0)	327	1	326	99.39	84.64	1.1e-53
MIFH_BRUMA/2-115;PF01187	CL0082(MIF)	Macrophage migration inhibitory factor (MIF)	d.80	Uni_197_Q0ZBR7(2.0-115.0)	114	1	114	99.12	98.26	2.8e-27
DTPB_ECOLI/81-457;PF00854	CL0015(MFS)	POT family	f.38	Uni_2141_C1RK04(72.0-411.0)	377	6	356	92.84	81.1	1.3e-34
C5YLB8_SORBI/19-112;PF00855	CL0049(Tudor)	PWWP domain	b.34	Uni_248_B9FYM0(7.0-100.0)	94	1	94	98.94	63.7	3.4e-22
J9JLX9_ACYPI/15-146;PF00853	CL0073(P53-like)	Runt domain	b.2	Uni_170_UPI000186D828(1.0-124.0)	132	1	126	94.7	99.19	5.4e-65
C4Y2H7_CLAL4/1162-1238;PF13424	CL0020(TPR)	Tetratricopeptide repeat	a.118	Int_106351(156.0-231.0)	77	2	77	97.4	15.86	2.6e-170
Q19310_CAEEL/67-318;PF01674	CL0028(AB_hydrolase)	Lipase (class 2)	c.69	Uni_5908_Q20437(1.0-248.0)	252	2	251	98.81	99.6	1.1e-33
GUNA_ASPKW/28-239;PF01670	CL0004(Concanavalin)	Glycosyl hydrolase family 12	b.29	Uni_10_A1DCV6(14.0-219.0)	212	2	212	99.06	93.61	3.8e-74
Q5QZ88_IDILO/192-401;PF01078	CL0023(P-loop_NTPase)	Magnesium chelatase, subunit ChlI	c.37	Uni_4333_A6LBC0(20.0-289.0)	210	1	208	98.57	69.15	1.9e-16
RFAF_HAEIN/69-325;PF01075	CL0113(GT-B)	Glycosyltransferase family 9 (heptosyltransferase)	c.87	Int_3240424(88.0-374.0)	257	1	257	99.61	73.15	1.6e-44
F1NP20_CHICK/54-336;PF01073	CL0063(NADP_Rossmann)	3-beta hydroxysteroid dehydrogenase/isomerase family	c.2	Uni_8236_B2UAE0(5.0-255.0)	283	1	282	99.29	84.18	4.4e-47
Q921G9_MOUSE/467-538;PF07653	CL0010(SH3)	Variant SH3 domain	b.34	Uni_9584_UPI0000EBCDD1(5.0-67.0)	72	1	72	98.61	48.06	3.8e-19
A3TPN2_9MICO/37-433;PF01070	CL0036(TIM_barrel)	FMN-dependent dehydrogenase	c.1	Uni_1236_A4FNR7(33.0-416.0)	397	1	394	98.99	91.63	1.4e-80
Q9WZ53_THEMA/48-194;PF01694	CL0207(Rhomboid-like)	Rhomboid family	f.51	Uni_921_B9KB60(44.0-188.0)	147	1	145	97.96	74.61	3.8e-39
F0XA34_GROCL/151-550;PF08569	CL0020(TPR)	Mo25-like	a.118	Int_121523(11.0-521.0)	400	13	392	94.75	95.68	2.6e-12
CDO1_HUMAN/1-170;PF05995	CL0029(Cupin)	Cysteine dioxygenase type I	b.82	Int_2527351(139.0-295.0)	170	5	170	97.06	52.88	3.1e-06
UVRD1_MYCTU/23-297;PF00580	CL0023(P-loop_NTPase)	UvrD/REP helicase N-terminal domain	c.37	Uni_39505_Q3AD39(8.0-271.0)	275	1	275	99.64	41.03	6.6e-94
Y577_METJA/4-158;PF00582	CL0039(HUP)	Universal stress protein family	c.26	Uni_3001_C1V5P2(2.0-142.0)	155	1	155	99.35	92.72	1.9e-41
A4LA66_ENTCL/15-139;PF00583	CL0257(Acetyltrans)	Acetyltransferase (GNAT) family	d.108	Int_1518805(183.0-308.0)	125	2	125	98.4	39.94	5.6e-52
Q8G5E6_BIFLO/133-283;PF00588	CL0098(SPOUT)	SpoU rRNA Methylase family	c.116	Int_2583080(6.0-174.0)	151	1	151	99.34	94.92	2e-36
XERC_BACSU/112-288;PF00589	CL0382(DNA-mend)	Phage integrase family	d.163	Uni_2042_A7Z4N4(106.0-282.0)	177	1	177	99.44	61.11	3.9e-53
IML1_CHAGB/1334-1415;PF00610	CL0123(HTH)	Domain found in Dishevelled, Egl-10, and Pleckstrin (DEP)	a.4	Uni_47_A7ESD9(17.0-105.0)	82	1	82	98.78	78.57	5.1e-31
O17589_CAEEL/287-406;PF00615	CL0272(RGS)	Regulator of G protein signaling domain	a.91	Uni_1112_UPI0001760A68(17.0-131.0)	120	1	119	98.33	82.61	6e-34
A7SXE3_NEMVE/113-325;PF00616	CL0409(GAP)	GTPase-activator protein for Ras-like GTPase	a.116	Uni_180_C0PUU6(59.0-270.0)	213	1	212	99.06	56.87	5.2e-74
Q6C3H8_YARLI/18-128;PF00618	CL0542(RAS_GEF_N)	RasGEF N-terminal motif	a.117	Uni_434_UPI00017583C7(33.0-150.0)	111	2	110	97.3	24.79	1.4e-43
CAR18_HUMAN/3-90;PF00619	CL0041(Death)	Caspase recruitment domain	a.77	d1dgna_(2.0-87.0)	88	1	86	96.59	95.51	5.1e-19
J9JKK1_ACYPI/138-283;PF13733	CL0110(GT-A)	N-terminal region of glycosyl transferase group 7	c.68	Uni_119_UPI000052277B(1.0-135.0)	146	1	146	99.32	49.63	1.2e-41
Q88MN8_PSEPK/2-78;PF07825	CL0123(HTH)	Excisionase-like protein	a.6	Uni_152_UPI00018738AC(1.0-75.0)	77	2	76	96.1	96.1	8.8e-30
S3C773_OPHP1/22-263;PF03306	CL0615(ALDC)	Alpha-acetolactate decarboxylase	d.290	Uni_73_C4SQH5(2.0-218.0)	242	1	240	98.76	93.51	3.7e-68
Q9VCK6_DROME/8-304;PF01212	CL0061(PLP_aminotran)	Beta-eliminating lyase	c.67	Int_3156885(20.0-356.0)	297	1	297	99.66	79.43	3.3e-64
Q87UE7_PSESM/164-251;PF08447	CL0183(PAS_Fold)	PAS fold	d.110	Int_1529190(20.0-107.0)	88	1	88	98.86	79.82	8.7e-35
AP2S_YEAST/2-147;PF01217	CL0212(SNARE)	Clathrin adaptor complex small chain	d.110	Uni_230_B2RZ62(1.0-148.0)	146	1	146	99.32	98.66	1.1e-51
Q6C5A3_YARLI/31-162;PF01215	CL0045(Rubredoxin)	Cytochrome c oxidase subunit Vb	g.41	Uni_105_Q6C5A3(1.0-107.0)	132	25	131	80.3	99.07	1.5e-47
O67592_AQUAE/134-352;PF01520	CL0035(Peptidase_MH)	N-acetylmuramoyl-L-alanine amidase	c.56	Uni_234_A6SV57(4.0-220.0)	219	1	219	99.54	95.58	6.6e-68
Q97EU7_CLOAB/97-223;PF01522	CL0158(GH_CE)	Polysaccharide deacetylase	c.6	Uni_1087_B7R8Z9(38.0-161.0)	127	2	127	98.43	54.42	3.3e-38
S3C295_OPHP1/1162-1356;PF08623	CL0020(TPR)	TATA-binding protein interacting (TIP20)	a.118	Uni_5889_Q9C6W3(167.0-373.0)	195	6	194	96.41	43.64	2.3e-14
AIM1_HUMAN/1219-1312;PF00030	CL0333(gCrystallin)	Beta/Gamma crystallin	b.11	Uni_1008_UPI0000F2CA19(5.0-87.0)	94	1	94	98.94	46.07	7.9e-55
CPI1_PIG/9-97;PF00031	CL0121(Cystatin)	Cystatin domain	d.17	Uni_332_Q28988(4.0-92.0)	89	1	89	98.88	89.8	5.9e-23
CYB_MARPO/20-208;PF00033	CL0328(2heme_cytochrom)	Cytochrome b/b6/petB	f.21	Uni_2579_Q69GJ9(18.0-204.0)	189	1	189	99.47	71.54	2.2e-91
Q11XM0_CYTH3/38-121;PF00034	CL0318(Cytochrome-c)	Cytochrome c	a.3	Uni_2178_C4CQ06(1.0-92.0)	84	1	84	98.81	98.91	1.2e-16
RNC_CAEEL/985-1057;PF00035	CL0196(DSRM)	Double-stranded RNA binding motif	d.50	Uni_168_A6FDN1(11.0-78.0)	73	1	73	98.63	84.81	3.5e-21
CAB32_DROME/135-163;PF00036	CL0220(EF_hand)	EF hand	a.39	Uni_2499_O45209(5.0-33.0)	29	1	29	96.55	14.21	4.2e-59
DMSB_HAEIN/92-115;PF00037	CL0344(4Fe-4S)	4Fe-4S binding domain	d.58	Uni_5621_C6C7U7(91.0-114.0)	24	1	24	95.83	12.43	2.3e-17
Q189K3_PEPD6/96-468;PF12919	CL0110(GT-A)	TcdA/TcdB catalytic glycosyltransferase domain	c.68	Uni_26_Q9PKM7(102.0-568.0)	373	1	373	99.73	74.2	1.9e-129
MUB5_ARATH/5-118;PF13881	CL0072(Ubiquitin)	Ubiquitin-2 like Rad60 SUMO-like	d.15	Uni_1465_B9H0E3(5.0-108.0)	114	1	108	93.86	94.5	1.7e-32
B0WKF3_CULQU/49-218;PF13883	CL0336(FMN-binding)	Pyridoxamine 5'-phosphate oxidase	b.45	Uni_1713_C1BIM2(1.0-167.0)	170	1	170	99.41	98.22	7.2e-42
A4XDV3_NOVAD/4-194;PF01323	CL0172(Thioredoxin)	DSBA-like thioredoxin domain	c.47	Uni_2071_C5SPR2(5.0-205.0)	191	1	191	99.48	93.02	1.2e-43
I4B6M9_TURPD/205-351;PF01450	CL0106(6PGD_C)	Acetohydroxy acid isomeroreductase, catalytic domain	a.100	Uni_641_Q74BW9(112.0-255.0)	147	1	147	99.32	55.21	8.2e-62
ACT3_STRCO/7-203;PF00106	CL0063(NADP_Rossmann)	short chain dehydrogenase	c.2	Uni_14706_C5D8T4(5.0-199.0)	197	1	196	98.98	78.86	1.2e-64
A5I2T1_CLOBH/1-119;PF07736	CL0534(YjgF-like)	Chorismate mutase type I	d.79	Uni_15_A4J3M7(2.0-117.0)	119	1	119	99.16	97.46	3.4e-47
F7BMX4_XENTR/425-671;PF00102	CL0031(Phosphatase)	Protein-tyrosine phosphatase	c.45	Uni_322_B0V2N1(52.0-283.0)	247	1	247	99.6	70.86	1.3e-98
Q8SSI3_ENCCU/127-162;PF00320	CL0167(Zn_Beta_Ribbon)	GATA zinc finger	g.39	Uni_506_C4QN00(7.0-40.0)	36	1	35	94.44	52.38	1.3e-14
G1RY42_NOMLE/66-94;PF00323	CL0075(Defensin)	Mammalian defensin	g.9	Uni_33_P60030(1.0-29.0)	29	1	29	96.55	96.55	3.3e-19
G2QKZ0_MYCTT/65-455;PF00328	CL0071(His_phosphatase)	Histidine phosphatase superfamily (branch 2)	c.60	Uni_551_O00107(40.0-422.0)	391	1	391	99.74	82.68	2.3e-81
DLP1_ORNAN/28-66;PF08131	CL0075(Defensin)	Defensin-like peptide family	g.9	d1b8wa_(4.0-42.0)	39	1	39	97.44	90.48	1.3e-29
A3M0L6_PICST/77-129;PF14853	CL0020(TPR)	Fis1 C-terminal tetratricopeptide repeat	a.118	Uni_11870_UPI00006CB39A(121.0-172.0)	53	1	52	96.23	15.36	6.3e-79
K1Q1C4_CRAGI/214-300;PF00178	CL0123(HTH)	Ets-domain	a.4	Uni_468_Q66PI1(37.0-121.0)	87	1	86	97.7	68.85	8.3e-22
Q01DI6_OSTTA/12-110;PF06865	CL0029(Cupin)	Protein of unknown function (DUF1255)	b.82	Int_699274(11.0-121.0)	99	2	99	97.98	89.43	3.2e-17
A8L217_FRASN/44-190;PF06863	CL0528(DUF1214)	Protein of unknown function (DUF1254)	e.65	Uni_273_Q8Y9K2(43.0-172.0)	147	1	147	99.32	29.25	1.5e-43
TOLA_ECOLI/325-419;PF06519	CL0428(TolA-TonB-Cterm)	TolA C-terminal	d.212	Uni_6_A0NS02(11.0-112.0)	95	2	95	97.89	89.38	3.8e-20
Q5YVQ2_NOCFA/21-151;PF12900	CL0336(FMN-binding)	Pyridoxamine 5'-phosphate oxidase	b.45	Uni_3055_Q5YVQ2(7.0-136.0)	131	1	130	98.47	92.14	5.4e-18
Q8ZTC0_PYRAE/12-55;PF08271	CL0167(Zn_Beta_Ribbon)	TFIIB zinc-binding	g.41	Uni_908_Q8ZTC0(3.0-44.0)	44	1	42	93.18	93.18	5.6e-18
PSBU_CYAA5/30-122;PF06514	CL0198(HHH)	Photosystem II 12 kDa extrinsic protein (PsbU)	a.60	Uni_73_P20094(5.0-97.0)	93	1	93	98.92	93.88	3.2e-24
A1ALX9_PELPD/7-71;PF07311	CL0319(SHS2)	Dodecin	d.230	Uni_24_A3JEV3(2.0-64.0)	65	1	64	96.92	96.88	5e-29
I3MN91_ICTTR/4-220;PF03039	CL0053(4H_Cytokine)	Interleukin-12 alpha subunit	a.26	Uni_291_Q61728(1.0-180.0)	217	38	217	82.49	99.44	8e-90
Q6CMP7_KLULA/176-360;PF03031	CL0137(HAD)	NLI interacting factor-like phosphatase	c.108	Int_2564477(1.0-230.0)	185	1	185	99.46	99.13	2.9e-46
E9DXI5_METAQ/8-217;PF13460	CL0063(NADP_Rossmann)	NAD(P)H-binding	c.2	Uni_23326_Q7BG47(9.0-233.0)	210	1	209	99.05	66.47	8e-55
UGT52_DICDI/1166-1304;PF03033	CL0113(GT-B)	Glycosyltransferase family 28 N-terminal domain	c.87	Int_3240747(3.0-143.0)	139	1	139	99.28	30.3	9.9e-39
Q937I6_ENTAG/58-229;PF07201	CL0646(T3SS)	HrpJ-like domain	a.243	Uni_6_B3IXD3(3.0-146.0)	172	28	172	83.72	74.87	9.9e-21
J3L5W0_ORYBR/10-230;PF04832	CL0319(SHS2)	SOUL heme-binding protein	d.60	Uni_222_Q2CB82(2.0-216.0)	221	1	218	98.19	99.07	1.3e-36
H3GY48_PHYRM/27-237;PF03211	CL0268(Pec_lyase-like)	Pectate lyase	b.80	Uni_469_C7YXY0(3.0-190.0)	211	10	211	95.26	95.9	1e-65
K0KNS0_WICCF/450-578;PF16579	CL0573(KA1-like)	Adenylate sensor of SNF1-like protein kinase	d.129	Uni_11_A5YRY8(45.0-164.0)	129	1	129	99.22	72.12	2.4e-40
Q2RMG1_MOOTA/14-82;PF12838	CL0344(4Fe-4S)	4Fe-4S dicluster domain	d.58	Uni_5548_C5U815(9.0-83.0)	69	1	69	98.55	35.58	7.2e-15
Q582G7_TRYB2/53-206;PF01981	CL0305(PTH2)	Peptidyl-tRNA hydrolase PTH2	c.131	Uni_293_C9ZTL2(1.0-154.0)	154	1	154	99.35	99.35	6.4e-54
G3W0J1_SARHA/184-423;PF05881	CL0247(2H)	2',3'-cyclic nucleotide 3'-phosphodiesterase (CNP or CNPase)	d.61	Uni_8_P06623(2.0-215.0)	240	1	218	90.42	99.07	6.5e-78
H3ADP6_LATCH/81-173;PF06083	CL0079(Cystine-knot)	Interleukin-17	g.17	Uni_58_UPI0000ECAB76(26.0-118.0)	93	1	93	98.92	77.97	1.1e-30
Q8XZD7_RALSO/5-146;PF06240	CL0209(Bet_V_1_like)	Carbon monoxide dehydrogenase subunit G (CoxG)	d.129	Int_1546815(3.0-158.0)	142	1	141	98.59	96.88	4.1e-37
Q8XLY0_CLOPE/4-155;PF06249	CL0029(Cupin)	Ethanolamine utilisation protein EutQ	b.82	Int_730011(13.0-189.0)	152	4	150	96.05	68.48	1.4e-06
A1U410_MARHV/19-143;PF08780	CL0291(KNTase_C)	Nucleotidyltransferase substrate binding protein like	a.24	Uni_50_B0K662(4.0-123.0)	125	1	124	98.4	96.75	2.7e-41
DPOE1_HUMAN/86-427;PF03104	CL0219(RNase_H)	DNA polymerase family B, exonuclease domain	c.55	Uni_6158_Q5F3Q4(36.0-377.0)	342	1	342	99.71	73.02	1.1e-122
G3XDB6_PSESM/4-125;PF07366	CL0051(NTF2)	SnoaL-like polyketide cyclase	d.17	Int_3330241(10.0-154.0)	122	1	122	99.18	92.31	7.1e-28
Q8DJ78_THEEB/43-309;PF13379	CL0177(PBP)	NMT1-like family	c.94	Uni_4930_A4XU50(2.0-250.0)	267	3	267	98.88	91.18	4.6e-58
F7BHW5_CIOIN/68-144;PF02186	CL0123(HTH)	TFIIE beta subunit core domain	a.4	d1d8ja_(9.0-80.0)	77	1	77	98.7	87.65	4.6e-36
VAPC1_HAEIN/3-127;PF01850	CL0280(PIN)	PIN domain	c.120	Uni_1190_C0VN66(2.0-124.0)	125	1	125	99.2	93.13	3.1e-34
V5I1Y9_BYSSN/73-281;PF01853	CL0257(Acetyltrans)	MOZ/SAS family	d.108	Uni_2210_A5DJW5(62.0-275.0)	209	1	208	99.04	67.83	4.2e-85
HGL2_ARATH/259-486;PF01852	CL0209(Bet_V_1_like)	START domain	d.129	Uni_721_Q9FR59(1.0-221.0)	228	1	226	98.68	99.55	8.5e-62
GAUTC_ARATH/175-508;PF01501	CL0110(GT-A)	Glycosyl transferase family 8	c.68	Uni_222_A9RN34(1.0-299.0)	334	36	334	89.22	92.55	1.7e-74
T1J484_STRMM/718-944;PF01857	CL0065(Cyclin)	Retinoblastoma-associated protein B domain	a.74	Uni_216_UPI0000ECA82D(3.0-148.0)	227	1	145	63.44	75.52	5.5e-60
YEJO_ECOLI/430-556;PF03212	CL0268(Pec_lyase-like)	Pertactin	b.80	Uni_14_C4K5V6(427.0-537.0)	127	17	126	85.83	20.26	3.1e-49
F1Q9D6_DANRE/359-569;PF01858	CL0065(Cyclin)	Retinoblastoma-associated protein A domain	a.74	Uni_2_A0JMQ4(1.0-204.0)	211	8	211	96.21	97.13	2.6e-80
GCSP_YEAST/69-511;PF02347	CL0061(PLP_aminotran)	Glycine cleavage system P-protein	c.67	Uni_3071_D0MGG8(1.0-426.0)	443	2	443	99.55	99.77	2.8e-81
Q03U02_LACBA/1-468;PF02614	CL0034(Amidohydrolase)	Glucuronate isomerase	c.1	Uni_224_C9PG52(3.0-464.0)	468	3	468	99.36	99.14	1.6e-188
Q32KK0_RAT/450-603;PF14707	CL0088(Alk_phosphatase)	C-terminal region of aryl-sulfatase	c.76	Uni_2047_P51689(412.0-546.0)	154	1	154	99.35	24.41	4.6e-54
B6AD35_CRYMR/23-243;PF03587	CL0098(SPOUT)	EMG1/NEP1 methyltransferase	c.116	Uni_86_C7YP19(18.0-227.0)	221	1	221	99.55	90.09	2.9e-61
F6IMQ5_9SPHN/4-187;PF03588	CL0257(Acetyltrans)	Leucyl/phenylalanyl-tRNA protein transferase	d.108	Uni_368_Q2Y5H5(32.0-202.0)	184	1	184	99.46	76.23	4.9e-78
SCYD_ASPFU/9-168;PF02982	CL0051(NTF2)	Scytalone dehydratase	d.17	Uni_343_O14434(2.0-157.0)	160	3	158	96.88	98.1	1.2e-18
A8HVK9_AZOC5/49-304;PF03411	CL0170(Peptidase_MD)	Penicillin-insensitive murein endopeptidase	d.65	Uni_95_C8QCR0(17.0-251.0)	256	1	256	99.61	91.76	3.1e-86
2AAA_DROME/246-276;PF02985	CL0020(TPR)	HEAT repeat	a.118	Int_1938003(196.0-226.0)	31	1	31	96.77	4.76	1.1e-108
ARSC_NEIMB/7-116;PF03960	CL0172(Thioredoxin)	ArsC family	c.47	Uni_768_C5D7K0(5.0-114.0)	110	1	109	98.18	92.37	3e-35
Q81U16_BACAN/8-123;PF03965	CL0123(HTH)	Penicillinase repressor	a.4	Int_365169(5.0-118.0)	116	1	115	98.28	95.76	3.7e-30
IOV7_CHICK/159-216;PF00050	CL0005(Kazal)	Kazal-type serine protease inhibitor domain	g.68	Uni_1458_UPI0000E474D2(4.0-65.0)	58	1	58	98.28	93.85	5.6e-18
Q21GH5_SACD2/264-566;PF09492	CL0059(6_Hairpin)	Pectic acid lyase	a.102	Int_15710(3.0-299.0)	303	3	302	98.68	98.34	3.8e-90
Q5BAA9_EMENI/33-155;PF05743	CL0208(UBC)	UEV domain	d.20	Uni_129_A4HCA6(4.0-118.0)	123	2	123	98.37	96.61	6.7e-37
PLSX_SYNY3/6-328;PF02504	CL0270(Iso_DH)	Fatty acid synthesis protein	c.77	Uni_7_A0L860(2.0-328.0)	323	1	322	99.38	95.88	8.2e-68
A4VFT5_PSEU5/45-131;PF02501	CL0327(Pilus)	Type II secretion system (T2SS), protein I	d.24	Uni_42_A8G1I2(5.0-83.0)	87	1	86	97.7	93.98	2e-26
C1EE68_MICSR/526-636;PF02410	CL0260(NTP_transf)	Ribosomal silencing factor during starvation	d.218	Uni_47_A3DEU1(8.0-104.0)	111	1	111	99.1	89.72	5.6e-32
R7YZ20_CONA1/79-336;PF03537	CL0058(Glyco_hydro_tim)	Glycoside-hydrolase family GH114	c.1	Uni_192_UPI000023F684(8.0-247.0)	258	1	258	99.61	96.76	4.7e-64
A0A0D2WV95_CAPO3/140-372;PF03360	CL0110(GT-A)	Glycosyltransferase family 43	c.68	Uni_181_UPI00003C0D21(22.0-230.0)	233	1	233	99.57	82.21	3.1e-81
Q89LR5_BRADU/10-141;PF03364	CL0209(Bet_V_1_like)	Polyketide cyclase / dehydrase and lipid transport	d.129	Int_1547777(7.0-142.0)	132	1	132	99.24	93.75	6.4e-44
RHAA_BACHD/1-417;PF06134	CL0036(TIM_barrel)	L-rhamnose isomerase (RhaA)	c.1	Uni_60_B6A3J6(2.0-399.0)	417	2	416	99.28	99.25	9.3e-118
Q0WK71_YERPE/45-110;PF09278	CL0123(HTH)	MerR, DNA binding	a.6	Uni_1580_B3QBZ3(46.0-110.0)	66	1	66	98.48	49.61	3.1e-20
HEPS_RAT/49-158;PF09272	CL0550(SRCR)	Hepsin, SRCR	d.170	Uni_18_A5D6S2(1.0-106.0)	110	2	109	97.27	98.13	3.3e-08
B0ZE05_ECOLX/1-76;PF09274	CL0057(Met_repress)	ParG	a.43	d1p94a_(1.0-76.0)	76	1	76	98.68	98.68	9.5e-42
A1AXZ7_PARDP/26-180;PF10604	CL0209(Bet_V_1_like)	Polyketide cyclase / dehydrase and lipid transport	d.129	Int_1548543(1.0-141.0)	155	2	154	98.06	95.89	6.5e-27
SH3BG_HUMAN/64-161;PF04908	CL0172(Thioredoxin)	SH3-binding, glutamic acid-rich protein	c.47	Uni_1897_Q7ZUC9(1.0-91.0)	98	1	97	97.96	97.83	1.2e-11
Q89D35_BRADU/45-392;PF04909	CL0034(Amidohydrolase)	Amidohydrolase	c.1	Uni_3120_Q89D35(2.0-349.0)	348	1	348	99.71	99.43	4.7e-47
I1IV04_BRADI/110-179;PF03106	CL0274(WRKY-GCM1)	WRKY DNA -binding domain	g.79	Uni_434_B9GQZ6(5.0-64.0)	70	2	70	97.14	88.06	4.9e-24
G7ZEV0_AZOL4/50-281;PF12706	CL0381(Metallo-HOrase)	Beta-lactamase superfamily domain	d.157	Int_3296302(50.0-271.0)	232	1	232	99.57	73.67	9.1e-58
Q6NK15_CORDI/26-212;PF02763	CL0084(ADP-ribosyl)	Diphtheria toxin, C domain	d.166	d1f0la2(1.0-187.0)	187	1	187	99.47	99.47	1.4e-130
B5VSS8_YEAS6/164-474;PF00928	CL0448(Cargo_bd_muHD)	Adaptor complexes medium subunit family	b.2	Uni_370_Q00776(1.0-311.0)	311	1	311	99.68	99.68	1.8e-106
ORN_YEAST/56-227;PF00929	CL0219(RNase_H)	Exonuclease	c.55	Uni_6406_Q6PBY4(10.0-173.0)	172	1	172	99.42	89.56	6.3e-48
A3IPJ3_9CHRO/16-373;PF00923	CL0036(TIM_barrel)	Transaldolase/Fructose-6-phosphate aldolase	c.1	Uni_4657_C4LIQ8(4.0-369.0)	358	1	357	99.44	97.07	2.6e-83
Q9BL27_CAEEL/8-130;PF06110	CL0172(Thioredoxin)	Eukaryotic protein of unknown function (DUF953)	c.47	Int_1240532(12.0-134.0)	123	2	123	98.37	90.37	9.9e-35
THIOG_SYNY3/399-650;PF05690	CL0036(TIM_barrel)	Thiazole biosynthesis protein ThiG	c.1	Uni_394_B9KY56(3.0-246.0)	252	1	250	98.81	97.2	8.8e-82
Q6H452_ORYSJ/42-282;PF12146	CL0028(AB_hydrolase)	Serine aminopeptidase, S33	c.69	Int_1460089(18.0-273.0)	241	1	240	99.17	90.11	2.2e-70
C3Y9A4_BRAFL/119-179;PF13855	CL0022(LRR)	Leucine rich repeat	c.10	Int_762169(92.0-152.0)	61	1	61	98.36	18.13	1.9e-240
L0DD22_SINAD/143-371;PF16576	CL0105(Hybrid)	Barrel-sandwich domain of CusB or HlyD membrane-fusion	f.46	Uni_2014_B5YHF0(1.0-248.0)	229	4	229	98.25	97.24	3.8e-63
Q745B0_MYCPA/8-172;PF00823	CL0352(EsxAB)	PPE family	a.25	Uni_217_B7T008(3.0-158.0)	165	1	165	99.39	98.1	2.3e-55
B8FCK0_DESAA/44-122;PF13435	CL0317(Multiheme_cytos)	Cytochrome c554 and c-prime	a.138	Uni_991_A0LIQ7(24.0-109.0)	79	1	79	98.73	26.32	9.8e-23
RNPA_NOCFA/2-131;PF00825	CL0329(S5)	Ribonuclease P	d.14	Uni_209_A8W2L4(1.0-109.0)	130	1	130	99.23	93.1	6e-34
D1AGT8_SEBTE/28-184;PF00828	CL0588(Ribos_L15p_L18e)	Ribosomal proteins 50S-L15, 50S-L18e, 60S-L27A	c.12	Uni_646_C4C319(25.0-181.0)	157	1	157	99.36	85.25	5.8e-46
B7QNN3_IXOSC/538-575;PF14670	CL0001(EGF)	Coagulation Factor Xa inhibitory site	g.3	Uni_1691_C3YB42(3.0-38.0)	38	1	38	97.37	21.6	5.2e-42
Q2WBB6_MAGSA/1-134;PF05523	CL0029(Cupin)	WxcM-like, C-terminal	b.82	Uni_970_Q2C5W0(7.0-154.0)	134	2	131	96.27	83.05	6.3e-27
Q9SU81_ARATH/60-394;PF01663	CL0088(Alk_phosphatase)	Type I phosphodiesterase / nucleotide pyrophosphatase	c.76	Uni_2333_Q9SU81(4.0-338.0)	335	1	335	99.7	88.59	3.8e-69
C8VJV3_EMENI/127-257;PF01661	CL0223(MACRO)	Macro domain	c.50	Uni_88_A3DH36(19.0-131.0)	131	1	131	99.24	64.74	1e-50
A8J576_CHLRE/30-84;PF01667	CL0167(Zn_Beta_Ribbon)	Ribosomal protein S27	g.41	Uni_66_Q973F9(2.0-51.0)	55	3	53	90.91	92.45	6.1e-23
B2J278_NOSP7/322-495;PF13419	CL0137(HAD)	Haloacid dehalogenase-like hydrolase	c.108	Int_743069(11.0-193.0)	174	1	174	99.43	90.1	1.7e-63
Q7QGF7_ANOGA/72-159;PF01064	CL0117(uPAR_Ly6_toxin)	Activin types I and II receptor domain	g.7	Uni_139_Q16N25(1.0-88.0)	88	1	88	98.86	92.55	2.1e-25
W1QD01_OGAPD/5-224;PF01680	CL0036(TIM_barrel)	SOR/SNZ family	c.1	Uni_354_A4QWJ0(5.0-212.0)	220	3	219	98.18	92.83	1.8e-48
A6UWJ1_META3/1-158;PF12850	CL0163(Calcineurin)	Calcineurin-like phosphoesterase superfamily domain	d.159	Int_1575141(8.0-216.0)	158	1	157	98.73	87.76	3.9e-34
G3XCT8_PSEAE/6-86;PF09059	CL0646(T3SS)	TyeA	a.243	d1xl3c1(5.0-85.0)	81	1	81	98.77	87.91	1.7e-29
H2VCS9_TAKRU/4-75;PF09058	CL0614(L27)	L27_1	a.194	Uni_189_UPI00016E6D49(1.0-72.0)	72	1	72	98.61	97.26	2.8e-36
Q9KJ90_STREX/2-185;PF07467	CL0320(PepSY)	Beta-lactamase inhibitor (BLIP)	d.98	d2g2ub1(3.0-164.0)	184	31	184	83.15	97.58	3.3e-51
Q4FLU8_PELUB/11-87;PF13411	CL0123(HTH)	MerR HTH family regulatory protein	a.6	Uni_4010_Q1UZ87(5.0-81.0)	77	1	77	98.7	63.87	5.7e-22
KDM5_CAEEL/321-371;PF00628	CL0390(zf-FYVE-PHD)	PHD-finger	g.50	Uni_5831_UPI000186F154(32.0-76.0)	51	1	50	96.08	53.66	2.8e-17
KGUA_BOVIN/3-188;PF00625	CL0023(P-loop_NTPase)	Guanylate kinase	c.37	Uni_12862_UPI0000D91D8B(3.0-187.0)	186	1	185	98.92	92.93	3.5e-40
C4ZAI9_AGARV/74-413;PF13416	CL0177(PBP)	Bacterial extracellular solute-binding protein	c.94	Uni_21527_C2HDI7(25.0-339.0)	340	1	339	99.41	77.92	2.6e-61
SC231_SCHPO/623-713;PF00626	CL0092(ADF)	Gelsolin repeat	d.109	Uni_148_B6K0I3(10.0-99.0)	91	2	91	97.8	61.38	9.6e-41
HMHA1_HUMAN/775-947;PF00620	CL0409(GAP)	RhoGAP domain	a.116	Uni_2117_UPI0000E80A57(18.0-192.0)	173	1	173	99.42	78.73	4.5e-55
A0A0D1CFG5_USTMA/29-403;PF01208	CL0160(Methionine_synt)	Uroporphyrinogen decarboxylase (URO-D)	c.1	Uni_765_Q31JF4(4.0-348.0)	375	1	375	99.73	97.18	2.7e-139
G4TPC2_PIRID/27-219;PF04051	CL0210(HNOX-like)	Transport protein particle (TRAPP) component	d.278	Uni_201_Q4PF23(8.0-184.0)	193	1	193	99.48	92.63	3.6e-37
Y030_MYCPN/29-168;PF09185	CL0633(NusB)	Domain of unknown function (DUF1948)	a.79	Uni_272_A7FUU1(1.0-142.0)	140	1	139	98.57	98.6	4.8e-37
A4HF18_LEIBR/20-86;PF01200	CL0021(OB)	Ribosomal protein S28e	b.40	Uni_7362_B5IAR5(1.0-64.0)	67	1	67	98.51	94.03	3e-29
SK2_ARATH/107-285;PF01202	CL0023(P-loop_NTPase)	Shikimate kinase	c.37	Int_1206250(10.0-201.0)	179	1	178	98.88	94.55	5.9e-34
Q5AAL0_CANAL/292-878;PF01204	CL0059(6_Hairpin)	Trehalase	a.102	Uni_328_B9SBP4(12.0-538.0)	587	25	585	95.4	97.23	1e-91
A5WBQ9_PSYWF/14-94;PF01206	CL0397(TusA-like)	Sulfurtransferase TusA	d.68	Uni_164_A5WBQ9(14.0-94.0)	81	1	81	98.77	83.33	4.3e-25
RFA1C_ARATH/5-110;PF04057	CL0021(OB)	Replication factor-A protein 1, N-terminal domain	b.40	d2b3ga1(3.0-100.0)	106	1	104	97.17	86.61	4.8e-34
GD_CHV1/81-206;PF01537	CL0011(Ig)	Herpesvirus glycoprotein D/GG/GX domain	b.1	Uni_14391_Q8JNC5(56.0-180.0)	126	1	126	99.21	48.63	1.7e-47
Q97D32_CLOAB/8-55;PF04014	CL0132(AbrB)	Antidote-toxin recognition MazE, bacterial antitoxin	b.129	Uni_198_C9LXE9(8.0-53.0)	48	1	48	97.92	83.33	1.9e-19
CK5P1_CAEEL/226-424;PF04055	CL0036(TIM_barrel)	Radical SAM superfamily	c.1	Int_2901630(35.0-209.0)	199	1	199	99.5	60.84	7.4e-48
A6R3H4_AJECN/145-685;PF01532	CL0059(6_Hairpin)	Glycosyl hydrolase family 47	a.102	Uni_8_A1DM78(25.0-568.0)	541	1	541	99.82	93.62	1.4e-178
TRMY_METJA/1-202;PF04013	CL0098(SPOUT)	Putative SAM-dependent RNA methyltransferase	c.116	Uni_35_C8SB67(1.0-190.0)	202	1	201	99.01	98.95	4e-36
A2R6U4_ASPNC/549-574;PF13894	CL0361(C2H2-zf)	C2H2-type zinc finger	g.37	Uni_53225_UPI000059FF29(4.0-27.0)	26	1	26	96.15	28.05	4.5e-35
F6TWM1_ORNAN/2-128;PF13893	CL0221(RRM)	RNA recognition motif. (a.k.a. RRM, RBD, or RNP domain)	d.58	Int_1787912(22.0-148.0)	127	5	124	93.7	84.56	1.3e-16
B8IYQ4_DESDA/9-127;PF05838	CL0037(Lysozyme)	Glycosyl hydrolase 108	d.2	Uni_100_B8IYQ4(10.0-127.0)	119	2	119	98.32	53.67	3.4e-23
F7HV62_CALJA/27-212;PF00489	CL0053(4H_Cytokine)	Interleukin-6/G-CSF/MGF family	a.26	Uni_35_B2KL08(1.0-172.0)	186	14	186	92.47	99.42	3.4e-69
MANC_ECOLI/7-296;PF00483	CL0110(GT-A)	Nucleotidyl transferase	c.68	Uni_715_A5II60(6.0-289.0)	290	1	289	99.31	81.79	7.1e-68
KPPR1_CUPNH/7-215;PF00485	CL0023(P-loop_NTPase)	Phosphoribulokinase / Uridine kinase family	c.37	Int_2970935(3.0-202.0)	209	1	209	99.52	94.76	3.7e-47
O86633_STRCO/179-261;PF00486	CL0123(HTH)	Transcriptional regulatory protein, C terminal	a.4	Uni_3104_C0Z7X7(28.0-104.0)	83	1	83	98.8	71.7	2.8e-31
Q84ZI0_ORYSJ/31-304;PF00139	CL0004(Concanavalin)	Legume lectin domain	b.29	Uni_860_Q6UY59(4.0-253.0)	274	1	274	99.64	95.04	9.9e-83
M3XMC8_MUSPF/115-198;PF01335	CL0041(Death)	Death effector domain	a.77	Int_457617(3.0-90.0)	84	1	84	98.81	84.47	2.6e-15
SYD_XANCP/18-105;PF01336	CL0021(OB)	OB-fold nucleic acid binding domain	b.40	Uni_705_B0KCE4(52.0-136.0)	88	1	88	98.86	60.87	1.2e-25
A1RYF9_THEPD/2-124;PF04126	CL0475(Cyclophil-like)	Cyclophilin-like	b.62	Uni_1026_B2UQP6(12.0-147.0)	123	2	121	96.75	88.24	3.8e-45
MT3_BOVIN/1-68;PF00131	CL0461(Metallothionein)	Metallothionein	g.46	d4mt2a_(1.0-60.0)	68	1	67	97.06	96.72	1.3e-21
KPC1_DROME/46-107;PF00130	CL0006(C1)	Phorbol esters/diacylglycerol binding domain (C1 domain)	g.49	Uni_913_Q4S5F7(3.0-79.0)	62	1	61	96.77	89.41	2.9e-21
E7KQ17_YEASL/130-165;PF00132	CL0536(HEXAPEP)	Bacterial transferase hexapeptide (six repeats)	b.81	Int_685289(64.0-137.0)	36	1	36	97.22	29.8	2.4e-39
EST1E_MOUSE/23-546;PF00135	CL0028(AB_hydrolase)	Carboxylesterase family	c.69	Int_3171681(5.0-545.0)	524	2	524	99.62	98.18	3.1e-139
CCNE_DROME/330-459;PF00134	CL0065(Cyclin)	Cyclin, N-terminal domain	a.74	Uni_1317_C0KLC6(8.0-134.0)	130	1	130	99.23	93.33	1.4e-39
Q117S5_TRIEI/186-1038;PF00311	CL0151(PK_TIM)	Phosphoenolpyruvate carboxylase	c.1	Uni_335_P29193(132.0-936.0)	853	1	853	99.88	85.9	1e-300
Q8A906_BACTN/31-398;PF07470	CL0059(6_Hairpin)	Glycosyl Hydrolase Family 88	a.102	Uni_444_C9KWV1(2.0-368.0)	368	1	367	99.46	98.65	2.6e-69
P91398_CAEEL/64-134;PF00313	CL0021(OB)	'Cold-shock' DNA-binding domain	b.40	Uni_2303_A5BQ96(3.0-69.0)	71	1	71	98.59	95.65	4.1e-27
HO2_SYNY3/2-208;PF01126	CL0230(HO)	Heme oxygenase	a.132	Int_236112(3.0-224.0)	207	2	207	99.03	97.79	2.4e-56
HPRK_CHLCH/146-318;PF07475	CL0374(PEP-carboxyk)	HPr Serine kinase C-terminal domain	c.91	Uni_142_C1D972(2.0-169.0)	173	5	172	96.53	93.82	5.6e-55
F16P_KLULA/19-216;PF00316	CL0171(Phospoesterase)	Fructose-1-6-bisphosphatase, N-terminal domain	e.7	Uni_2913_Q7XYK2(16.0-220.0)	198	1	198	99.49	57.3	9.5e-78
A9AUV8_HERA2/5-92;PF06013	CL0352(EsxAB)	Proteins of 100 residues with WXG	a.25	Uni_46_A4FPH2(2.0-85.0)	88	2	87	96.59	90.22	8.4e-21
B1VP64_STRGG/452-541;PF13180	CL0466(PDZ-like)	PDZ domain	b.36	Uni_1504_B0K465(4.0-93.0)	90	1	90	98.89	94.68	2.4e-26
ASTE_SHEON/52-339;PF04952	CL0035(Peptidase_MH)	Succinylglutamate desuccinylase / Aspartoacylase family	c.56	Uni_6_A0KX43(47.0-332.0)	288	1	286	98.96	84.82	9.5e-49
DOT1_ASHGO/342-548;PF08123	CL0063(NADP_Rossmann)	Histone methylation protein DOT1	c.66	Int_3127549(7.0-210.0)	207	2	205	98.07	87.12	3e-59
Q6LYV0_METMP/2-100;PF07876	CL0032(Dim_A_B_barrel)	Stress responsive A/B Barrel Domain	d.58	Uni_131_A8T329(2.0-98.0)	99	1	99	98.99	97.96	1.4e-27
B8FLW1_DESAA/559-593;PF13181	CL0020(TPR)	Tetratricopeptide repeat	a.118	Int_2025416(552.0-585.0)	35	1	35	97.14	5.27	2.6e-128
D0L5L9_GORB4/13-145;PF13527	CL0257(Acetyltrans)	Acetyltransferase (GNAT) domain	d.108	Int_3252654(2.0-129.0)	133	1	133	99.25	91.37	7.8e-35
A0A024RDJ4_HUMAN/44-242;PF00554	CL0073(P53-like)	Rel homology DNA-binding domain	b.2	Uni_240_UPI00016E0946(14.0-213.0)	199	1	199	99.5	89.24	5.4e-67
GUND_CLOC7/411-512;PF00553	CL0203(CBD)	Cellulose binding domain	b.2	Uni_423_P28623(3.0-104.0)	102	1	102	99.02	95.28	4.6e-30
B8I0Y6_CLOCE/7-78;PF00550	CL0314(PP-binding)	Phosphopantetheine attachment site	a.28	Int_287478(3.0-73.0)	72	1	72	98.61	95.89	1.2e-19
G4VAD2_SCHMA/5-238;PF00009	CL0023(P-loop_NTPase)	Elongation factor Tu GTP binding domain	c.37	Uni_14190_C4QNJ9(5.0-237.0)	234	1	233	99.15	72.5	2.6e-64
PGH1_HUMAN/36-67;PF00008	CL0001(EGF)	EGF-like domain	g.3	Uni_14898_UPI0000E4644A(9.0-39.0)	32	1	32	96.88	61.22	1.6e-11
EMR1_CAEEL/2-41;PF03020	CL0306(HeH)	LEM domain	a.140	Uni_52_Q5ZKG7(9.0-47.0)	40	1	39	95	67.86	1.1e-21
K9PB86_CYAGP/5-129;PF08848	CL0609(sPC4_like)	Domain of unknown function (DUF1818)	d.18	Uni_40_Q7NKS8(2.0-112.0)	125	1	124	98.4	97.35	2.3e-22
VATE1_ARATH/16-225;PF01991	CL0255(ATP_synthase)	ATP synthase (E/31 kDa) subunit	d.81	Int_1898577(1.0-161.0)	210	48	200	72.38	99.38	2.7e-30
D7DU84_METV3/53-196;PF01994	CL0098(SPOUT)	tRNA ribose 2'-O-methyltransferase, aTrm56	c.116	Uni_45_Q2EMT5(52.0-188.0)	144	1	144	99.31	72.34	2.2e-30
H0BA05_9ACTN/20-155;PF06094	CL0278(AIG2)	Gamma-glutamyl cyclotransferase, AIG2-like	d.269	Uni_384_C9ZAW0(4.0-138.0)	136	1	135	98.53	94.37	3.4e-31
C7MBC0_BRAFD/30-167;PF13522	CL0052(NTN)	Glutamine amidotransferase domain	d.153	Uni_3098_C6A089(27.0-166.0)	138	1	137	98.55	59.15	9.5e-42
SH3G3_MOUSE/6-242;PF03114	CL0145(Golgi-transport)	BAR domain	a.238	Uni_487_C5MCZ5(8.0-294.0)	237	3	236	98.31	96.95	5.6e-31
A9BFZ0_PETMO/264-332;PF03118	CL0198(HHH)	Bacterial RNA polymerase, alpha chain C terminal domain	a.60	Uni_38_A2C5E6(30.0-99.0)	69	2	69	97.1	37.3	1.1e-08
B4SGL6_PELPB/385-531;PF13185	CL0161(GAF)	GAF domain	d.110	Uni_3958_B8GLD7(16.0-155.0)	147	2	147	98.64	85.28	1.3e-32
B6QS36_TALMQ/822-877;PF13857	CL0465(Ank)	Ankyrin repeats (many copies)	d.211	Uni_3322_A2FE09(18.0-72.0)	56	1	56	98.21	12.39	1e-300
C6BXJ7_DESAD/296-368;PF13187	CL0344(4Fe-4S)	4Fe-4S dicluster domain	d.58	Uni_6077_C7N6Z3(14.0-80.0)	73	1	73	98.63	72.53	1.4e-11
R8BTE0_TOGMI/17-293;PF08939	CL0625(eIF4e)	Domain of unknown function (DUF1917)	d.86	Uni_25_UPI000023D89D(1.0-221.0)	277	41	277	85.2	90.91	1.5e-53
Q1GYX4_METFK/10-150;PF03205	CL0023(P-loop_NTPase)	Molybdopterin guanine dinucleotide synthesis protein B	c.37	Uni_801_A1WAQ2(3.0-140.0)	141	1	141	99.29	81.55	1.1e-26
PR40C_ARATH/693-745;PF01846	CL0584(FF)	FF domain	a.159	Uni_167_B7P3Q3(11.0-62.0)	53	1	53	98.11	70.83	2.4e-25
JMJD6_DROME/179-293;PF02373	CL0029(Cupin)	JmjC domain, hydroxylase	b.82	Int_732100(139.0-250.0)	115	1	115	99.13	37.88	2.7e-35
F5XZ63_RAMTT/3-105;PF01845	CL0624(CcdB_PemK)	CcdB protein	b.34	Uni_29_B5EU32(1.0-101.0)	103	1	103	99.03	97.09	5.8e-30
Q4Q9B1_LEIMA/12-269;PF03590	CL0040(tRNA_synt_II)	Aspartate-ammonia ligase	d.104	Uni_8894_C9ZRZ8(6.0-260.0)	258	1	258	99.61	74.71	1.8e-104
D3F6C9_CONWI/9-133;PF13669	CL0104(Glyoxalase)	Glyoxalase/Bleomycin resistance protein/Dioxygenase superfamily	d.32	Int_3376924(9.0-136.0)	125	1	125	99.2	85.81	3.2e-35
Q9SBH8_SOLTU/57-102;PF02977	CL0096(Pept_Inhib_IE)	Carboxypeptidase A inhibitor	g.3	d1h20a_(1.0-39.0)	46	1	39	82.61	97.44	1.2e-28
A0KG28_AERHH/53-151;PF02976	CL0236(PDDEXK)	DNA mismatch repair enzyme MutH	c.52	Uni_9_A3N1B5(48.0-146.0)	99	1	99	98.99	45.58	1.3e-33
INH_PSEAE/30-128;PF02974	CL0354(bBprotInhib)	Protease inhibitor Inh	b.61	Uni_45_Q9ZG95(6.0-95.0)	99	2	99	97.98	93.68	4.1e-28
Q9A760_CAUCR/1-86;PF02082	CL0123(HTH)	Transcriptional regulator	a.4	Int_367837(1.0-87.0)	86	2	86	97.67	98.85	3e-24
NP1_RHOPR/25-204;PF02087	CL0116(Calycin)	Nitrophorin	b.60	d1u17a1(2.0-180.0)	180	1	179	98.89	96.74	2.1e-25
MTF1_PLAOK/3-300;PF02086	CL0063(NADP_Rossmann)	D12 class N6 adenine-specific DNA methyltransferase	c.66	Uni_3_A0LPX3(4.0-289.0)	298	1	297	99.33	88.24	4.9e-22
B8DR59_DESVM/282-393;PF02085	CL0317(Multiheme_cytos)	Class III cytochrome C family	a.138	Uni_2341_B8DR59(245.0-354.0)	112	3	112	97.32	21.12	2.3e-33
PPT1_MOUSE/28-306;PF02089	CL0028(AB_hydrolase)	Palmitoyl protein thioesterase	c.69	Uni_5267_O88531(2.0-278.0)	279	2	278	98.92	98.92	5.1e-29
SELA_PSEAE/79-451;PF03841	CL0061(PLP_aminotran)	L-seryl-tRNA selenium transferase	c.67	Int_1411905(21.0-385.0)	373	3	370	98.39	91.69	5.9e-70
Q7N7Q2_PHOLL/49-199;PF08805	CL0327(Pilus)	PilS N terminal	d.24	Uni_663_Q7N7Q2(4.0-154.0)	151	1	151	99.34	96.77	1e-65
K9WA91_9CYAN/19-216;PF02572	CL0023(P-loop_NTPase)	ATP:corrinoid adenosyltransferase BtuR/CobO/CobP	c.37	Uni_6234_B8DYJ4(9.0-190.0)	198	2	197	98.48	92.82	4.3e-54
CRP_XENLA/23-219;PF00354	CL0004(Concanavalin)	Pentaxin family	b.29	Int_2427557(7.0-215.0)	197	1	197	99.49	96.74	4.4e-33
B1VLT6_STRGG/26-155;PF13279	CL0050(HotDog)	Thioesterase-like superfamily	d.38	Int_3379545(8.0-128.0)	130	1	130	99.23	91.6	1.2e-47
D3PBN6_DEFDS/308-438;PF13091	CL0479(PLD)	PLD-like domain	d.136	Int_1549992(15.0-168.0)	131	1	130	98.47	89.47	9.8e-40
Q4WDA0_ASPFU/522-981;PF03378	CL0020(TPR)	CAS/CSE protein, C-terminus	a.118	Uni_1664_B0YD49(520.0-979.0)	460	1	460	99.78	46.79	8.2e-186
B1KQZ4_SHEWM/42-455;PF03372	CL0530(DNase_I-like)	Endonuclease/Exonuclease/phosphatase family	d.151	Uni_3639_Q483S2(37.0-359.0)	414	44	402	86.47	87.03	5.7e-140
Q9ZC59_YERPE/98-290;PF03848	CL0063(NADP_Rossmann)	Tellurite resistance protein TehB	c.66	Uni_568_A7JVS5(3.0-194.0)	193	2	190	97.41	95.5	2.3e-19
Q6Z727_ORYSJ/59-117;PF13833	CL0220(EF_hand)	EF-hand domain pair	a.39	Uni_4530_UPI000155519F(31.0-83.0)	59	1	59	98.31	33.33	2.5e-47
AP1G1_ARATH/759-873;PF02883	CL0159(E-set)	Adaptin C-terminal domain	b.1	Uni_161_O81227(26.0-140.0)	115	1	115	99.13	80.28	3.2e-34
NEEDL_BPT4/197-326;PF00959	CL0037(Lysozyme)	Phage lysozyme	d.2	d1k28a3(68.0-197.0)	130	1	130	99.23	59.72	3.3e-26
I0IDE4_PHYMF/5-277;PF13277	CL0163(Calcineurin)	YmdB-like protein	d.159	Int_1577015(5.0-258.0)	273	1	273	99.63	97.31	1.7e-58
CIN_BPP1/138-182;PF02796	CL0123(HTH)	Helix-turn-helix domain of resolvase	a.4	Uni_68_B8HZ40(1.0-45.0)	45	1	45	97.78	93.62	1.5e-12
O43116_COLGL/18-74;PF01381	CL0123(HTH)	Helix-turn-helix	a.35	Int_2122251(9.0-64.0)	57	1	56	96.49	75.34	3.5e-24
R7BNV6_9FIRM/4-130;PF02152	CL0334(THBO-biosyn)	Dihydroneopterin aldolase	d.96	Uni_350_B7GFK4(7.0-119.0)	127	1	127	99.21	91.8	7.9e-29
CAPSD_TBSVC/76-269;PF00729	CL0055(Viral_ssRNA_CP)	Viral coat protein (S domain)	b.121	Uni_54_P11689(9.0-202.0)	194	1	194	99.48	60.12	8e-73
Q8YV78_NOSS1/16-192;PF05685	CL0236(PDDEXK)	Putative restriction endonuclease	c.52	Uni_444_B1WTD0(11.0-183.0)	177	1	177	99.44	92.47	2.2e-49
Q8ZRK4_SALTY/27-170;PF09460	CL0204(Adhesin)	Saf-pilin pilus formation protein	b.2	Uni_916_C9X805(1.0-135.0)	144	10	144	93.06	99.26	4.2e-69
POLS_ABPVR/340-396;PF11492	CL0055(Viral_ssRNA_CP)	Cricket paralysis virus, VP4	b.121	Uni_78_A3F809(3.0-58.0)	57	2	57	96.49	15.41	5.5e-29
Q8EED9_SHEON/19-278;PF00899	CL0063(NADP_Rossmann)	ThiF family	c.111	Uni_460_A9DI35(9.0-244.0)	260	1	260	99.62	95.53	1.6e-80
A8BRG7_GIAIC/35-93;PF00831	CL0346(Ribo_L29)	Ribosomal L29 protein	a.2	Uni_578_D0D5B2(4.0-60.0)	59	1	59	98.31	93.33	1.7e-23
RPEC_CUPNH/17-218;PF00834	CL0036(TIM_barrel)	Ribulose-phosphate 3 epimerase family	c.1	Uni_1503_C5D8S2(3.0-200.0)	202	1	202	99.5	91.63	1.3e-64
TCTP2_DICDI/1-189;PF00838	CL0080(Beta-tent)	Translationally controlled tumour protein	b.88	d1yz1a1(1.0-167.0)	189	1	189	99.47	96.51	1.1e-69
C0BWS5_9FIRM/46-315;PF13407	CL0144(Periplas_BP)	Periplasmic binding protein domain	c.93	Uni_3508_B0K1M1(49.0-299.0)	270	1	270	99.63	78.62	1.8e-81
A0K027_ARTS2/5-57;PF05532	CL0406(YjbJ-CsbD-like)	CsbD-like	a.60	Uni_190_C8QFW2(4.0-56.0)	53	1	53	98.11	76.47	1.3e-24
Q9PGP0_XYLFA/1-299;PF04321	CL0063(NADP_Rossmann)	RmlD substrate binding domain	c.2	Uni_8891_B4RB67(1.0-325.0)	299	1	298	99.33	94.19	1.7e-89
Q2G4S5_NOVAD/45-244;PF13481	CL0023(P-loop_NTPase)	AAA domain	c.37	Uni_10727_D0SJP5(8.0-201.0)	200	3	199	98	72.83	1.8e-30
STR3_YEAST/7-405;PF01053	CL0061(PLP_aminotran)	Cys/Met metabolism PLP-dependent enzyme	c.67	Uni_1665_A4BRN0(4.0-421.0)	399	1	399	99.75	98.35	2.4e-93
K7M0N1_SOYBN/11-45;PF08027	CL0083(Omega_toxin)	Albumin I chain b	g.3	Uni_12_Q6A1D7(3.0-37.0)	35	1	35	97.14	91.89	1.6e-20
A6TTM4_ALKMQ/161-411;PF07476	CL0256(Enolase_TIM)	Methylaspartate ammonia-lyase C-terminus	c.1	Uni_75_A3JYS8(34.0-275.0)	251	3	250	98.41	83.97	8.7e-76
AT5F1_BOVIN/83-244;PF05405	CL0255(ATP_synthase)	Mitochondrial ATP synthase B chain precursor (ATP-synt_B)	f.52	d2clya1(1.0-105.0)	162	39	143	64.2	99.05	8.5e-50
RCRO_LAMBD/1-60;PF09048	CL0123(HTH)	Cro	a.35	Uni_4416_P03040(1.0-60.0)	60	1	60	98.33	89.39	9.4e-32
Q5AH67_CANAL/4-182;PF08534	CL0172(Thioredoxin)	Redoxin	c.47	Uni_8377_C8V6E0(5.0-164.0)	179	1	179	99.44	95.21	5.9e-29
Q92N21_RHIME/1-81;PF03992	CL0032(Dim_A_B_barrel)	Antibiotic biosynthesis monooxygenase	d.58	Int_3411841(1.0-78.0)	81	1	81	98.77	86.52	1.6e-28
H3D171_TETNG/10-67;PF09045	CL0614(L27)	L27_2	a.194	Uni_203_UPI000179799E(3.0-60.0)	58	1	58	98.28	95	8.7e-27
E6SAN0_INTC7/7-522;PF09043	CL0036(TIM_barrel)	D-Lysine 5,6-aminomutase TIM-barrel domain of alpha subunit	c.1	Uni_10_A8MLR6(4.0-508.0)	516	2	515	99.42	98.44	1.5e-258
INMT_MOUSE/1-260;PF01234	CL0063(NADP_Rossmann)	NNMT/PNMT/TEMT family	c.66	Uni_4251_Q2CA46(2.0-223.0)	260	3	258	98.08	97.79	3.7e-41
RANG_HUMAN/37-161;PF00638	CL0266(PH)	RanBP1 domain	b.55	Uni_282_C0SBA2(16.0-138.0)	125	1	125	99.2	85.92	6.2e-42
A2EWG2_TRIVA/51-159;PF00639	CL0487(FKBP)	PPIC-type PPIASE domain	d.26	d1pina2(15.0-119.0)	109	1	109	99.08	87.39	2.2e-34
G2QCA9_MYCTT/24-521;PF01231	CL0380(IDO-like)	Indoleamine 2,3-dioxygenase	a.266	Uni_103_C7ZJ52(2.0-401.0)	498	1	497	99.6	99.01	6.7e-134
ZB14_MAIZE/24-123;PF01230	CL0265(HIT)	HIT domain	d.13	Uni_2650_UPI00015B4CE1(12.0-109.0)	100	1	100	99	85.09	1.8e-30
A7SQ93_NEMVE/299-612;PF00632	CL0552(Hect)	HECT-domain (ubiquitin-transferase)	d.148	Uni_185_A7SQ93(70.0-378.0)	314	1	309	98.09	81.48	6.6e-110
Q00YN9_OSTTA/101-201;PF00630	CL0159(E-set)	Filamin/ABP280 repeat	b.1	Uni_3616_UPI000069F0BD(21.0-111.0)	101	1	101	99.01	74.38	3.6e-31
C1DXY5_MICSR/99-208;PF00636	CL0539(RNase_III)	Ribonuclease III domain	a.149	Uni_929_C2EGF3(10.0-109.0)	110	2	109	97.27	77.95	1.8e-35
A0A0D1DZ93_USTMA/1428-1572;PF00637	CL0020(TPR)	Region in Clathrin and VPS	a.118	Uni_304_Q8K2I5(80.0-222.0)	145	1	145	99.31	50.53	2.8e-59
VAP13_ARATH/6-114;PF00635	CL0556(PapD-like)	MSP (Major sperm protein) domain	b.1	Uni_228_B9RD79(6.0-112.0)	109	1	108	98.17	82.17	1.6e-38
Y8812_DICDI/70-343;PF09192	CL0016(PKinase)	Actin-fragmin kinase, catalytic	d.144	Uni_20088_UPI00017918BF(21.0-274.0)	274	9	272	95.99	69.7	5.4e-45
B4S3J2_PROA2/22-230;PF04335	CL0051(NTF2)	VirB8 protein	d.17	Uni_238_Q1NCN9(4.0-140.0)	209	71	208	65.55	96.45	2.6e-22
Q6FKA6_CANGA/110-367;PF05224	CL0073(P53-like)	NDT80 / PhoG like DNA-binding family	b.2	Uni_22_A7TGH1(73.0-301.0)	258	1	257	99.22	75.25	4.4e-75
NANE_ECOLI/35-226;PF04131	CL0036(TIM_barrel)	Putative N-acetylmannosamine-6-phosphate epimerase	c.1	Int_825218(26.0-225.0)	192	1	191	98.96	86.52	9.3e-36
O66762_AQUAE/8-332;PF07682	CL0032(Dim_A_B_barrel)	Sulphur oxygenase reductase	d.58	d2cb2a1(4.0-300.0)	325	3	323	98.46	96.42	3.6e-148
CEA21_HUMAN/38-141;PF07686	CL0011(Ig)	Immunoglobulin V-set domain	b.1	Int_2355161(10.0-117.0)	104	1	104	99.04	91.45	3.5e-25
PSTS_METJA/51-362;PF01547	CL0177(PBP)	Bacterial extracellular solute-binding protein	c.94	Uni_34115_Q2JUA4(5.0-298.0)	312	1	311	99.36	90.43	2.3e-85
Q8P4C4_XANCP/97-429;PF01546	CL0035(Peptidase_MH)	Peptidase family M20/M25/M40	c.56	Uni_8870_Q46T13(48.0-294.0)	333	2	264	78.68	83.39	7.5e-28
Q87WI7_PSESM/67-450;PF00496	CL0177(PBP)	Bacterial extracellular solute-binding proteins, family 5 Middle	c.94	Uni_17173_B8F5G1(56.0-437.0)	384	1	383	99.48	73.41	1.4e-132
Q18GQ6_HALWD/64-300;PF00497	CL0177(PBP)	Bacterial extracellular solute-binding proteins, family 3	c.94	Uni_20840_C1VBY6(2.0-238.0)	237	1	237	99.58	99.16	2.1e-63
Q1DDW6_MYXXD/21-302;PF00494	CL0613(Terp_synthase)	Squalene/phytoene synthase	a.128	Int_2053240(10.0-302.0)	282	1	282	99.65	94.81	1.3e-60
R7L7J5_9BACT/10-354;PF00490	CL0036(TIM_barrel)	Delta-aminolevulinic acid dehydratase	c.1	Uni_781_Q7XYK3(1.0-333.0)	345	2	345	99.42	97.36	1.1e-128
A1C610_ASPCL/68-380;PF00491	CL0302(Arginase)	Arginase family	c.42	Uni_36_A1C610(26.0-338.0)	313	1	313	99.68	90.96	3.4e-105
B8CZ98_HALOH/31-143;PF08334	CL0327(Pilus)	Type II secretion system (T2SS), protein G	d.24	Int_3370224(1.0-106.0)	113	4	113	96.46	99.06	3.9e-29
F8WHB5_MOUSE/57-184;PF08332	CL0051(NTF2)	Calcium/calmodulin dependent protein kinase II association domain	d.17	Int_3339147(7.0-135.0)	128	1	126	97.66	93.43	9e-33
J3MJF0_ORYBR/165-241;PF00498	CL0357(SMAD-FHA)	FHA domain	b.26	Uni_1022_A9WEE2(29.0-92.0)	77	1	77	98.7	63	6.6e-21
PLAS_NOSS1/37-138;PF00127	CL0026(CU_oxidase)	Copper binding proteins, plastocyanin/azurin family	b.6	d2cj3a1(3.0-104.0)	102	1	102	99.02	96.19	1.6e-13
A8BYH2_GIAIC/11-146;PF00125	CL0012(Histone)	Core histone H2A/H2B/H3/H4	a.22	Uni_185_A8BYH2(11.0-144.0)	136	2	135	97.79	92.36	1.5e-40
Q9CKH8_PASMU/5-254;PF00121	CL0036(TIM_barrel)	Triosephosphate isomerase	c.1	Uni_1236_D0GIC8(4.0-247.0)	250	1	250	99.6	96.05	1.6e-99
IMA5_YEAST/32-403;PF00128	CL0058(Glyco_hydro_tim)	Alpha amylase, catalytic domain	c.1	Uni_7315_P29094(28.0-384.0)	372	1	371	99.46	73.55	5.4e-111
HA19_CANLF/25-204;PF00129	CL0343(MHC)	Class I Histocompatibility antigen, domains alpha 1 and 2	d.19	Uni_468_A9XFY1(2.0-180.0)	180	1	180	99.44	97.8	1.7e-92
LACY_CITFR/1-412;PF01306	CL0015(MFS)	LacY proton/sugar symporter	f.38	Int_3603257(1.0-429.0)	412	3	410	98.79	99.3	4e-133
B8BTC9_THAPS/287-389;PF13905	CL0172(Thioredoxin)	Thioredoxin-like	c.47	Int_1233443(23.0-113.0)	103	2	103	98.06	67.67	2.6e-27
AIN1_SCHPO/123-231;PF00307	CL0188(CH)	Calponin homology (CH) domain	a.40	Uni_1032_C4Q6R2(120.0-226.0)	109	1	108	98.17	23.5	4.8e-57
Q8L698_WHEAT/34-82;PF00304	CL0054(Knottin_1)	Gamma-thionin family	g.3	Uni_15_B1N678(1.0-47.0)	49	1	49	97.96	97.87	2.8e-18
M1LVR0_9CLOT/1-206;PF00302	CL0149(CoA-acyltrans)	Chloramphenicol acetyltransferase	c.43	Uni_2165_Q738F1(1.0-205.0)	206	1	206	99.51	95.77	1.6e-36
A1SI90_NOCSJ/187-388;PF00300	CL0071(His_phosphatase)	Histidine phosphatase superfamily (branch 1)	c.60	Int_1312093(2.0-251.0)	202	1	201	99.01	94.68	9.9e-64
Q726L3_DESVH/7-55;PF00301	CL0045(Rubredoxin)	Rubredoxin	g.41	Uni_1204_Q93PP8(7.0-55.0)	49	1	49	97.96	77.42	1.1e-21
YGIW_ECOLI/25-127;PF04076	CL0021(OB)	Bacterial OB fold (BOF) protein	b.40	Uni_64_B7LPZ4(3.0-105.0)	103	1	103	99.03	97.14	2.9e-38
B8GUE9_THISH/7-96;PF04077	CL0394(DsrEFH-like)	DsrH like protein	c.114	Uni_191_A7BYB1(7.0-96.0)	90	1	90	98.89	92.71	1.2e-19
TOX1_BORPE/36-268;PF02917	CL0084(ADP-ribosyl)	Pertussis toxin, subunit 1	d.166	d1prta_(1.0-233.0)	233	1	233	99.57	99.15	1.2e-110
HS176_ARATH/48-153;PF00011	CL0190(HSP20)	Hsp20/alpha crystallin family	b.15	Uni_2360_O24082(12.0-117.0)	106	1	106	99.06	89.74	3.2e-32
PLCG1_RAT/550-639;PF00017	CL0541(SH2-like)	SH2 domain	d.93	Uni_709_B4DMA3(15.0-104.0)	90	1	90	98.89	59.33	2.5e-27
Q8TRG8_METAC/4-118;PF00543	CL0089(GlnB-like)	Nitrogen regulatory protein P-II	d.58	Uni_527_B9XCQ1(4.0-105.0)	115	1	115	99.13	90.18	6.1e-44
Q88A90_PSESM/29-204;PF09143	CL0084(ADP-ribosyl)	AvrPphF-ORF-2	d.166	Uni_5_Q83YN7(2.0-175.0)	176	1	176	99.43	98.86	1.2e-14
A0A068XAS3_HYMMI/273-393;PF00019	CL0079(Cystine-knot)	Transforming growth factor beta like domain	g.17	Uni_392_Q1PHR6(11.0-113.0)	121	1	121	99.17	89.47	5.8e-43
POLG_HRV8A/1522-1687;PF00548	CL0124(Peptidase_PA)	3C cysteine protease (picornain 3C)	b.47	Uni_52_A5GZF5(2.0-166.0)	166	2	166	98.8	89.13	1.1e-17
A4JMP3_BURVG/12-247;PF06314	CL0403(ADC-like)	Acetoacetate decarboxylase (ADC)	d.347	Uni_179_Q98IH6(9.0-241.0)	236	1	236	99.58	96.27	1.3e-85
B2UJ13_RALPJ/5-196;PF12710	CL0137(HAD)	haloacid dehalogenase-like hydrolase	c.108	Int_747577(6.0-176.0)	192	1	192	99.48	80.57	2e-48
PRMA_OCEIH/2-312;PF06325	CL0063(NADP_Rossmann)	Ribosomal protein L11 methyltransferase (PrmA)	c.66	Uni_152_A5VJF8(1.0-312.0)	311	2	310	99.04	99.68	2.2e-47
B0WUE4_CULQU/23-143;PF13344	CL0137(HAD)	Haloacid dehalogenase-like hydrolase	c.108	Int_2574580(8.0-191.0)	121	2	119	96.69	79.57	2.2e-11
GLGA_RHOBA/2-252;PF08323	CL0113(GT-B)	Starch synthase catalytic domain	c.87	Uni_794_A4XHL5(2.0-237.0)	251	1	251	99.6	49.27	2.7e-60
Y924_HELPY/2-64;PF01361	CL0082(MIF)	Tautomerase enzyme	d.80	Uni_330_C7BHG6(1.0-61.0)	63	1	63	98.41	96.77	4.4e-19
SIW14_YEAST/116-280;PF03162	CL0031(Phosphatase)	Tyrosine phosphatase family	c.45	Uni_341_Q03P16(16.0-192.0)	165	4	163	96.36	83.81	7.3e-18
G4V9S7_SCHMA/176-405;PF03166	CL0357(SMAD-FHA)	MH2 domain	b.26	d1ygsa_(3.0-212.0)	230	1	230	99.57	92.89	9.6e-86
SMAD2_RAT/41-171;PF03165	CL0263(His-Me_finger)	MH1 domain	d.164	Uni_65_Q15796(35.0-165.0)	131	1	131	99.24	78.31	1.2e-61
Q3JAG6_NITOC/75-172;PF03168	CL0159(E-set)	Late embryogenesis abundant protein	b.1	Uni_181_Q9AWZ5(44.0-140.0)	98	1	98	98.98	63.58	5e-30
F1RR40_PIG/12-139;PF14651	CL0116(Calycin)	Lipocalin / cytosolic fatty-acid binding protein family	b.60	Uni_382_UPI0000ECAB2D(1.0-128.0)	128	1	128	99.22	99.22	6.7e-34
CY550_SYNJB/41-180;PF14495	CL0318(Cytochrome-c)	Cytochrome c-550 domain	a.3	Uni_5099_C5T1B6(17.0-128.0)	140	4	135	93.57	79.86	1.8e-08
D7FYU3_ECTSI/447-527;PF14492	CL0437(EF-G_C)	Elongation Factor G, domain II	d.58	d2bm0a4(1.0-75.0)	81	1	81	98.77	98.67	1.3e-30
C9RQW6_FIBSS/30-149;PF13394	CL0344(4Fe-4S)	4Fe-4S single cluster domain	c.1	Int_1128944(15.0-127.0)	120	1	120	99.17	39.16	1.9e-29
Q7UWA6_RHOBA/314-397;PF09094	CL0599(GH57_38_middle)	Domain of unknown function (DUF1925)	a.8	Uni_40_Q7UWA6(1.0-83.0)	84	1	83	97.62	97.62	3.2e-32
W5WSF9_9CORY/413-567;PF02367	CL0023(P-loop_NTPase)	Threonylcarbamoyl adenosine biosynthesis protein TsaE	c.37	Int_1216372(4.0-154.0)	155	2	154	98.06	87.72	1.3e-17
REM6_ARATH/391-491;PF02362	CL0405(DNA_b-psBarrel)	B3 DNA binding domain	b.142	Uni_54_A5AWG7(7.0-102.0)	101	1	100	98.02	88.79	4.5e-18
F7DQ69_XENTR/3-121;PF08923	CL0431(PF)	Mitogen-activated protein kinase kinase 1 interacting	d.110	Uni_167_B4F6Y3(1.0-116.0)	119	1	116	96.64	99.14	1.2e-11
A0ZJD4_NODSP/268-359;PF13155	CL0413(Toprim-like)	Toprim-like	e.13	Int_1909939(135.0-241.0)	92	1	92	98.91	42.06	6.8e-35
Q7NJJ2_GLOVI/203-243;PF01839	CL0186(Beta_propeller)	FG-GAP repeat	b.69	Uni_491_B4WT36(18.0-57.0)	41	1	41	97.56	8.16	1.8e-100
NNRD_YEAST/35-305;PF01256	CL0118(Ribokinase)	Carbohydrate kinase	c.72	Uni_2084_C4DNW7(7.0-238.0)	271	3	270	98.52	94.29	3.6e-27
F1QUZ9_DANRE/537-634;PF01833	CL0159(E-set)	IPT/TIG domain	b.1	Uni_501_O77638(3.0-100.0)	98	1	98	98.98	92.38	1e-29
Q9LG77_ORYSJ/43-279;PF03767	CL0137(HAD)	HAD superfamily, subfamily IIIB (Acid phosphatase)	c.108	Uni_5436_Q6FND4(4.0-253.0)	237	13	230	91.56	95.04	1.1e-33
G1Q9S0_MYOLU/1-152;PF01834	CL0202(GBD)	XRCC1 N terminal domain	b.18	Uni_7_B3RIU7(1.0-146.0)	152	1	151	98.68	96.67	2.8e-57
E8V0N7_TERSS/35-269;PF02611	CL0265(HIT)	CDP-diacylglycerol pyrophosphatase	d.13	Uni_57_Q7NQ26(1.0-224.0)	235	1	234	99.15	99.11	3.4e-78
AROF_YEAST/34-355;PF00793	CL0036(TIM_barrel)	DAHP synthetase I family	c.1	Uni_728_B2Q000(18.0-332.0)	322	1	322	99.69	92.08	1.2e-59
Q98BQ8_RHILO/61-363;PF03781	CL0056(C_Lectin)	Sulfatase-modifying factor enzyme 1	d.169	Uni_1331_Q5XJ75(2.0-266.0)	303	2	303	99.34	98.51	4.6e-83
A5E3D4_LODEL/5-141;PF02966	CL0172(Thioredoxin)	Mitosis protein DIM1	c.47	Uni_63_A7S4M2(3.0-135.0)	137	1	137	99.27	96.35	9.9e-23
Q9RYT1_DEIRA/2-126;PF02962	CL0082(MIF)	5-carboxymethyl-2-hydroxymuconate isomerase	d.80	Uni_1_A0AZZ4(1.0-125.0)	125	1	125	99.2	98.41	1.2e-30
A6LGZ4_PARD8/17-273;PF02963	CL0236(PDDEXK)	Restriction endonuclease EcoRI	c.52	Uni_1_A6LGZ4(2.0-257.0)	257	2	257	99.22	97.7	1.8e-124
G8NS27_GRAMM/12-310;PF02091	CL0040(tRNA_synt_II)	Glycyl-tRNA synthetase alpha subunit	d.104	Uni_7923_C6QJP1(1.0-287.0)	299	1	298	99.33	98.28	6.6e-152
HBPM_RHIAP/28-177;PF02098	CL0116(Calycin)	Tick histamine binding protein	b.60	Uni_623_O77422(10.0-158.0)	150	1	149	98.67	82.22	1.1e-36
A4S891_OSTLU/79-241;PF01947	CL0122(UTRA)	Protein of unknown function (DUF98)	d.190	Uni_42_A4S891(9.0-167.0)	163	1	159	96.93	94.61	1.5e-39
THI4_YEAST/49-306;PF01946	CL0063(NADP_Rossmann)	Thi4 family	c.3	Uni_202_A3LZT6(16.0-279.0)	258	1	258	99.61	87.96	5.4e-37
FABA_AGRFC/29-159;PF07977	CL0050(HotDog)	FabA-like domain	d.38	Uni_461_B9JGS3(27.0-157.0)	131	1	131	99.24	76.92	1.8e-32
Q9SDD7_ORYSJ/11-305;PF02567	CL0288(DAP_epimerase)	Phenazine biosynthesis-like protein	d.21	Uni_2132_Q9SDD7(7.0-301.0)	295	1	295	99.66	96.71	3.6e-82
Q2Q1P8_9SPIT/34-194;PF02765	CL0021(OB)	Telomeric single stranded DNA binding POT1/CDC13	b.40	Uni_1370_B7T1K0(15.0-150.0)	161	1	160	98.76	87.66	6.4e-44
Y1289_ARCFU/18-313;PF03308	CL0023(P-loop_NTPase)	ArgK protein	c.37	Uni_8556_C0V272(17.0-289.0)	296	1	295	99.32	84.74	6.9e-59
Q9HFA9_9TREE/43-172;PF00652	CL0066(Trefoil)	Ricin-type beta-trefoil lectin domain	b.42	Uni_75_A9B0I7(2.0-135.0)	130	2	130	98.46	70	1.2e-52
T23O_CAEEL/22-371;PF03301	CL0380(IDO-like)	Tryptophan 2,3-dioxygenase	a.266	Uni_163_Q09474(1.0-334.0)	350	17	350	95.14	99.7	5.6e-112
A3M035_PICST/138-212;PF00653	CL0417(BIR-like)	Inhibitor of Apoptosis domain	g.52	Uni_634_Q6E7G7(69.0-133.0)	75	1	74	97.33	46.38	4.5e-30
B4F0U6_PROMH/246-366;PF02768	CL0060(DNA_clamp)	DNA polymerase III beta subunit, C-terminal domain	d.131	Uni_1808_C8XHU9(1.0-151.0)	121	1	121	99.17	98.68	2.3e-44
Q0TVG3_PHANO/27-91;PF11717	CL0049(Tudor)	RNA binding activity-knot of a chromodomain	b.34	Uni_210_Q0TVG3(1.0-65.0)	65	1	65	98.46	49.23	4.9e-19
B4F1X9_PROMH/15-98;PF02899	CL0469(l-integrase_N)	Phage integrase, N-terminal SAM-like domain	d.163	Uni_206_A1HN49(1.0-86.0)	84	1	84	98.81	29.31	1.2e-26
W5PXQ0_SHEEP/6-90;PF02337	CL0074(Matrix)	Retroviral GAG p10 protein	a.61	Uni_13_P31622(7.0-89.0)	85	2	84	96.47	91.11	3.1e-30
Q7UHJ2_RHOBA/111-281;PF13377	CL0144(Periplas_BP)	Periplasmic binding protein-like domain	c.93	Uni_8103_C5CL93(142.0-304.0)	171	1	171	99.42	52.94	4.4e-54
POLG_YEFV1/1503-1655;PF00949	CL0124(Peptidase_PA)	Peptidase S7, Flavivirus NS3 serine protease	b.47	Uni_173_C8XPB7(14.0-166.0)	153	1	153	99.35	85.88	6.6e-68
EFCB6_MOUSE/1177-1281;PF08976	CL0220(EF_hand)	EF-hand domain	a.39	Uni_3656_C0NNI1(2.0-103.0)	105	5	102	92.38	63.12	1.6e-09
A9G8U1_SORC5/11-67;PF13370	CL0344(4Fe-4S)	4Fe-4S single cluster domain of Ferredoxin I	d.58	Uni_204_A9KQL4(5.0-60.0)	57	1	57	98.25	91.67	6e-17
A9KMK6_CLOPH/582-672;PF00942	CL0203(CBD)	Cellulose binding domain	b.2	d1g43a_(11.0-97.0)	91	3	91	96.7	53.75	1.4e-20
POLS_SINDV/107-265;PF00944	CL0124(Peptidase_PA)	Alphavirus core protein	b.47	Uni_225_P27285(1.0-157.0)	159	2	158	98.11	99.36	6.4e-87
POLG_BOVEV/859-985;PF00947	CL0124(Peptidase_PA)	Picornavirus core protein 2A	b.47	Uni_10174_UPI00015B5FB4(55.0-218.0)	127	1	125	97.64	71.81	1.3e-18
U5H6Q6_USTV1/560-950;PF03416	CL0125(Peptidase_CA)	Peptidase family C54	d.3	Uni_50_B2VXN2(2.0-338.0)	391	1	390	99.49	94.12	3.6e-101
W5P0M9_SHEEP/26-358;PF03414	CL0110(GT-A)	Glycosyltransferase family 6	c.68	Uni_27_O77563(1.0-287.0)	333	47	333	85.89	99.31	3.4e-144
Q4YCK5_PLABA/187-270;PF02148	CL0229(RING)	Zn-finger in ubiquitin-hydrolases and other protein	g.44	Uni_586_UPI0000D55986(27.0-100.0)	84	1	83	97.62	64.6	2.7e-23
F4RGK0_MELLP/971-1016;PF02149	CL0573(KA1-like)	Kinase associated domain 1	d.129	Uni_91_C9STJ0(63.0-107.0)	46	1	46	97.83	41.12	1.8e-17
SIR2_KLULA/318-534;PF02146	CL0085(FAD_DHS)	Sir2 family	c.31	Uni_459_B2AR57(49.0-274.0)	217	1	217	99.54	66.37	5.2e-70
D3FXK2_BACPE/17-373;PF03418	CL0095(Peptidase_ML)	Germination protease	c.56	Uni_60_C3P8M7(17.0-367.0)	357	1	357	99.72	95.11	1.5e-137
DHPS_STRR6/13-284;PF00809	CL0036(TIM_barrel)	Pterin binding enzyme	c.1	Int_1122301(17.0-254.0)	272	1	272	99.63	88.1	3e-96
G7YA03_CLOSI/51-116;PF00808	CL0012(Histone)	Histone-like transcription factor (CBF/NF-Y) and archaeal histone	a.22	Uni_360_C1BJE9(2.0-66.0)	66	1	66	98.48	92.75	4.6e-31
D3BL15_POLPA/460-500;PF00805	CL0505(Pentapeptide)	Pentapeptide repeats (8 copies)	b.80	Uni_2237_B4VYN1(29.0-68.0)	41	1	41	97.56	21.43	1e-95
B9I5T9_POPTR/44-250;PF00804	CL0445(SNARE-fusion)	Syntaxin	a.47	d1dn1b_(4.0-201.0)	207	1	207	99.52	88.74	2.2e-49
JSN1_YEAST/653-688;PF00806	CL0020(TPR)	Pumilio-family RNA binding repeat	a.118	Uni_259_B5VTJ8(59.0-94.0)	36	1	36	97.22	11.71	1.2e-20
Y1468_METJA/900-968;PF00801	CL0159(E-set)	PKD domain	b.1	Uni_1409_Q58863(5.0-69.0)	69	1	69	98.55	74.42	2.7e-18
MHQR_BACSU/32-90;PF01047	CL0123(HTH)	MarR family	a.4	Int_2175427(3.0-67.0)	59	1	59	98.31	90.14	5.6e-20
MMF1_SCHPO/41-162;PF01042	CL0534(YjgF-like)	Endoribonuclease L-PSP	d.79	Uni_2316_O58584(6.0-125.0)	122	2	122	98.36	94.44	7.3e-49
Q7W0M1_BORPE/26-405;PF01041	CL0061(PLP_aminotran)	DegT/DnrJ/EryC1/StrS aminotransferase family	c.67	Int_1413775(10.0-418.0)	380	1	380	99.74	97.14	2.2e-88
Q0UGU0_PHANO/30-311;PF01048	CL0408(PUP)	Phosphorylase superfamily	c.56	Uni_2114_Q0UGU0(30.0-310.0)	282	1	281	99.29	89.46	3e-75
NIKR_HELHP/59-139;PF08753	CL0070(ACT)	NikR C terminal nickel binding domain	d.58	Uni_129_Q0W112(5.0-80.0)	81	1	80	97.53	89.29	2.8e-29
B9K988_THENN/495-664;PF09212	CL0202(GBD)	Carbohydrate binding module 27	b.18	d1oh4a_(1.0-170.0)	170	1	170	99.41	97.13	2.1e-27
AB1IP_MOUSE/179-266;PF00788	CL0072(Ubiquitin)	Ras association (RalGDS/AF-6) domain	d.15	Uni_891_UPI000155C6A1(6.0-93.0)	88	1	88	98.86	92.55	8.1e-18
K9RVR8_SYNP3/4-60;PF04255	CL0123(HTH)	Protein of unknown function (DUF433)	a.4	Uni_18_B7KKE9(36.0-91.0)	57	1	57	98.25	52.38	4.1e-26
Q8EDT9_SHEON/147-258;PF09039	CL0123(HTH)	Mu DNA binding, I gamma subdomain	a.4	Uni_144_Q8EDT9(1.0-72.0)	112	31	102	63.39	98.61	2.4e-25
Q0SH97_RHOJR/6-259;PF09037	CL0023(P-loop_NTPase)	Stf0 sulphotransferase	c.37	Uni_1095_C2AM70(4.0-255.0)	254	1	254	99.61	95.8	2.2e-35
NUC1_SYNRA/71-306;PF01223	CL0263(His-Me_finger)	DNA/RNA non-specific endonuclease	d.4	Uni_427_P81204(2.0-235.0)	236	3	236	98.73	94.33	4e-77
B9QJ00_TOXGO/367-555;PF01227	CL0334(THBO-biosyn)	GTP cyclohydrolase I	d.96	Uni_373_B7KE49(34.0-211.0)	189	1	189	99.47	82.71	2e-83
Q2JJM3_SYNJB/2-130;PF11533	CL0051(NTF2)	Protein of unknown function (DUF3225)	d.17	Int_3359819(2.0-153.0)	129	2	126	96.12	97.42	4.6e-30
Q7NY63_CHRVO/627-756;PF01228	CL0339(PFL-like)	Glycine radical	c.7	Uni_437_Q7NY63(621.0-750.0)	130	1	130	99.23	16.78	5.2e-54
PCNA_DROME/127-254;PF02747	CL0060(DNA_clamp)	Proliferating cell nuclear antigen, C-terminal domain	d.131	d1u7ba2(1.0-128.0)	128	1	128	99.22	98.45	1.2e-52
KLRA7_MOUSE/40-171;PF08391	CL0056(C_Lectin)	Ly49-like protein, N-terminal region	d.169	Uni_4018_Q8MHV3(1.0-81.0)	132	35	132	73.48	44.2	1.2e-37
A1M_RAT/1024-1289;PF07678	CL0059(6_Hairpin)	A-macroglobulin complement component	a.102	Uni_459_Q63041(53.0-317.0)	266	1	265	99.25	81.99	9.5e-45
Q8E2F7_STRA5/47-157;PF01551	CL0105(Hybrid)	Peptidase family M23	b.84	Uni_1294_C6RRI5(123.0-251.0)	111	2	111	98.2	50.2	1.5e-24
Y1346_MYCVP/19-209;PF04072	CL0063(NADP_Rossmann)	Leucine carboxyl methyltransferase	c.66	Int_3084198(16.0-197.0)	191	2	191	98.95	66.79	2e-28
C4L7Z8_TOLAT/1-160;PF04074	CL0029(Cupin)	Domain of unknown function (DUF386)	b.82	Uni_276_Q97KT0(1.0-145.0)	160	1	155	96.25	99.31	1.2e-38
MTC1_CAUCR/25-248;PF01555	CL0063(NADP_Rossmann)	DNA methylase	c.66	Uni_324_A9DAL3(28.0-251.0)	224	1	224	99.55	78.8	2.2e-47
Q0SB97_RHOJR/63-293;PF01557	CL0377(FAH)	Fumarylacetoacetate (FAA) hydrolase family	d.177	Uni_2049_C4CSE7(24.0-248.0)	231	3	231	98.7	90.32	3e-70
C5DVX5_ZYGRC/116-159;PF09145	CL0214(UBA)	Ubiquitin-associated	a.5	Uni_1125_Q6CVQ6(2.0-45.0)	44	1	44	97.73	93.48	3e-16
Q8KNG7_MICEC/49-147;PF08241	CL0063(NADP_Rossmann)	Methyltransferase domain	c.66	Int_3105107(72.0-169.0)	99	1	98	97.98	42.17	2.1e-39
Q7RWM2_NEUCR/201-321;PF08327	CL0209(Bet_V_1_like)	Activator of Hsp90 ATPase homolog 1-like protein	d.129	Uni_869_B5WPJ4(11.0-147.0)	121	1	121	99.17	91.28	4.2e-15
Q6BRH4_DEBHA/177-667;PF00152	CL0040(tRNA_synt_II)	tRNA synthetases class II (D, K and N)	d.104	Uni_9311_P75068(12.0-425.0)	491	2	490	99.39	96.05	2.9e-107
LIPR2_HUMAN/18-354;PF00151	CL0028(AB_hydrolase)	Lipase	c.69	Uni_334_P50903(2.0-335.0)	337	2	336	99.11	98.81	7.8e-50
GUN3_BACCJ/88-375;PF00150	CL0058(Glyco_hydro_tim)	Cellulase (glycosyl hydrolase family 5)	c.1	Uni_5404_C5H6X3(22.0-272.0)	288	2	288	99.31	80.13	8.2e-31
I3N4Z2_ICTTR/113-189;PF00157	CL0123(HTH)	Pou domain - N-terminal to homeobox domain	a.35	Uni_69_B7QEP5(1.0-75.0)	77	4	77	94.81	98.67	1.6e-25
Q2YAL8_NITMU/16-212;PF00156	CL0533(PRTase-like)	Phosphoribosyl transferase domain	c.61	Uni_7045_Q2J5V5(5.0-199.0)	197	3	196	97.97	97.49	2.4e-42
AATC_BOVIN/31-405;PF00155	CL0061(PLP_aminotran)	Aminotransferase class I and II	c.67	Int_3155422(19.0-432.0)	375	1	375	99.73	95.38	1.3e-94
PRPR_SALTY/221-397;PF00158	CL0023(P-loop_NTPase)	Sigma-54 interaction domain	c.37	Uni_21738_Q1AY82(25.0-218.0)	177	1	176	98.87	60.12	7.6e-47
B3E2M9_GEOLS/229-300;PF13432	CL0020(TPR)	Tetratricopeptide repeat	a.118	Int_105938(222.0-297.0)	72	1	72	98.61	18.03	3.2e-143
ARYL_CHICK/20-281;PF00797	CL0125(Peptidase_CA)	N-acetyltransferase	d.3	Uni_329_UPI000194CF56(20.0-280.0)	262	1	261	99.24	88.44	1e-72
GGA1_YEAST/16-161;PF00790	CL0009(ENTH_VHS)	VHS domain	a.118	Uni_483_UPI000051A75F(5.0-141.0)	146	2	146	98.63	88.31	5.5e-23
CAPSD_BMV/2-188;PF01318	CL0055(Viral_ssRNA_CP)	Bromovirus coat protein	b.121	d1js9c_(2.0-188.0)	187	1	187	99.47	98.41	1.1e-102
REP_BCTVC/7-119;PF00799	CL0169(Rep)	Geminivirus Rep catalytic domain	d.89	Uni_92_B1PRI4(3.0-115.0)	113	1	113	99.12	95.73	7.7e-57
D2S3R9_GEOOG/159-264;PF04673	CL0032(Dim_A_B_barrel)	Polyketide synthesis cyclase	d.58	Uni_5_A8L2X4(2.0-104.0)	106	1	105	98.11	96.23	1.1e-35
ECI1_HUMAN/52-302;PF00378	CL0127(ClpP_crotonase)	Enoyl-CoA hydratase/isomerase	c.14	Uni_2410_B5WIH8(8.0-263.0)	251	1	251	99.6	96.59	5.6e-74
BMRR_BACSU/7-45;PF00376	CL0123(HTH)	MerR family regulatory protein	a.6	Uni_2690_C3RQE2(3.0-41.0)	39	1	39	97.44	32.2	1.7e-15
Q8TVM2_METKA/10-95;PF02834	CL0247(2H)	LigT like Phosphoesterase	d.61	Uni_748_Q8TVM2(5.0-89.0)	86	2	86	97.67	46.41	6.6e-24
A5WE37_PSYWF/54-238;PF13439	CL0113(GT-B)	Glycosyltransferase Family 4	c.87	Int_3240165(14.0-224.0)	185	1	185	99.46	47.3	2e-48
A1SG89_NOCSJ/5-128;PF14464	CL0366(JAB)	Prokaryotic homologs of the JAB domain	c.97	Uni_188_C0U6K1(6.0-126.0)	124	2	123	97.58	93.75	2e-30
Q9VDQ6_DROME/10-92;PF07776	CL0361(C2H2-zf)	Zinc-finger associated domain (zf-AD)	g.39	Uni_529_UPI000186EE1A(1.0-77.0)	83	1	83	98.8	97.44	3e-17
A1TQB0_ACIAC/3-119;PF12893	CL0051(NTF2)	Putative lumazine-binding	d.17	Int_3338996(6.0-150.0)	117	1	117	99.15	95.36	2.4e-25
A9U0H4_PHYPA/18-101;PF12895	CL0020(TPR)	Anaphase-promoting complex, cyclosome, subunit 3	a.118	Uni_2297_B3RPV7(102.0-199.0)	84	2	84	97.62	16.78	3.4e-215
C8VQ65_EMENI/29-132;PF07110	CL0032(Dim_A_B_barrel)	EthD domain	d.58	Uni_171_C9SY64(12.0-103.0)	104	1	102	97.12	82.73	5.9e-19
A4J3Z2_DESRM/517-584;PF00570	CL0426(HRDC-like)	HRDC domain	a.60	Int_454718(3.0-70.0)	68	1	68	98.53	91.78	5.7e-29
RS1_RHIME/279-353;PF00575	CL0021(OB)	S1 RNA binding domain	b.40	Uni_17562_Q2VZB0(2.0-76.0)	75	1	75	98.67	64.91	4.4e-27
CLPP1_CHLTR/3-189;PF00574	CL0127(ClpP_crotonase)	Clp protease	c.14	Uni_2127_Q0BSJ7(10.0-190.0)	187	3	186	97.86	92.78	3.6e-47
J3PGE6_GAGT3/17-179;PF00576	CL0287(Transthyretin)	HIUase/Transthyretin family	b.3	Uni_45_A4QUI1(10.0-166.0)	163	1	160	97.55	93.98	1.7e-36
PRDX6_BOVIN/7-146;PF00578	CL0172(Thioredoxin)	AhpC/TSA family	c.47	Uni_1053_A3TL36(6.0-137.0)	140	1	140	99.29	62.38	1e-30
GYRB_MYCPN/228-407;PF00204	CL0329(S5)	DNA gyrase B	d.14	d1ei1a1(1.0-169.0)	180	1	179	98.89	97.67	8.6e-68
GABT_HUMAN/65-496;PF00202	CL0061(PLP_aminotran)	Aminotransferase class-III	c.67	Uni_19736_Q4V8R2(20.0-446.0)	432	3	432	99.31	95.52	4.8e-73
UD2B1_RAT/24-527;PF00201	CL0113(GT-B)	UDP-glucoronosyl and UDP-glucosyl transferase	c.87	Uni_742_B3M7P6(8.0-470.0)	504	4	463	91.07	97.88	3e-60
A1RBB5_ARTAT/10-114;PF06304	CL0112(Yip1)	Protein of unknown function (DUF1048)	a.69	d2hh6a1(9.0-109.0)	105	2	104	97.14	89.29	1.2e-29
NTDO_CAEEL/40-576;PF00209	CL0062(APC)	Sodium:neurotransmitter symporter family	f.54	Uni_1446_UPI000186D9C0(1.0-516.0)	537	1	535	99.44	99.42	6.7e-177
A9CEM2_AGRFC/4-254;PF07090	CL0014(Glutaminase_I)	Putative glutamine amidotransferase	c.23	Uni_358_UPI0001B58B8C(2.0-245.0)	251	1	250	99.2	98.38	6.9e-50
END3_YARLI/1-107;PF12763	CL0220(EF_hand)	Cytoskeletal-regulatory complex EF hand	a.39	Uni_2127_C5FMS4(7.0-145.0)	107	2	104	95.33	82.14	4.2e-13
HUPG_BRADU/5-115;PF07449	CL0172(Thioredoxin)	Hydrogenase-1 expression protein HyaE	c.47	Int_1226861(23.0-130.0)	111	3	111	97.3	79.85	4.6e-35
Q88KE7_PSEPK/23-217;PF06414	CL0023(P-loop_NTPase)	Zeta toxin	c.37	Uni_4068_Q8VYB2(30.0-233.0)	195	5	193	96.41	86.38	5.7e-23
G0QMQ6_ICHMG/102-385;PF06418	CL0023(P-loop_NTPase)	CTP synthase N-terminus	c.37	Uni_17425_UPI0000660B07(2.0-271.0)	284	1	283	99.3	98.9	1.5e-134
A9EYP3_SORC5/209-407;PF04127	CL0063(NADP_Rossmann)	DNA / pantothenate metabolism flavoprotein	c.72	Uni_716_C8WHD9(15.0-199.0)	199	1	199	99.5	88.46	2.7e-47
B5DEZ7_RAT/420-458;PF07525	CL0642(SOCS_box)	SOCS box	d.211	Uni_12727_Q91ZT7(239.0-267.0)	39	1	29	71.79	10.49	3.6e-15
G2OX2_PEA/171-285;PF03171	CL0029(Cupin)	2OG-Fe(II) oxygenase superfamily	b.82	Uni_1240_C5GFP1(187.0-304.0)	115	1	115	99.13	33.91	3e-30
F8JFV6_HYPSM/4-85;PF06234	CL0072(Ubiquitin)	Toluene-4-monooxygenase system protein B (TmoB)	d.15	Uni_8_Q1LNS8(1.0-79.0)	82	2	81	96.34	97.5	2e-33
B2J2R0_NOSP7/252-293;PF13414	CL0020(TPR)	TPR repeat	a.118	Uni_3321_B7K3M3(37.0-78.0)	42	1	42	97.62	7.23	1.8e-196
Q5QU60_IDILO/379-444;PF07521	CL0398(RMMBL_DRMBL)	Zn-dependent metallo-hydrolase RNA specificity domain	d.157	Uni_151_A1TCJ8(383.0-446.0)	66	1	65	96.97	13.85	3.2e-21
CAPSD_CARMS/250-348;PF08462	CL0055(Viral_ssRNA_CP)	Carmovirus coat protein	b.121	d1opoa_(169.0-267.0)	99	1	99	98.99	36.7	9.2e-65
Q6D3X7_PECAS/93-178;PF09374	CL0244(PGBD)	Predicted Peptidoglycan domain	d.2	Uni_48_A7MIL5(91.0-175.0)	86	2	86	97.67	48	1.7e-28
E1C3F8_CHICK/123-170;PF09060	CL0614(L27)	L27_N	a.194	d1vf6c_(4.0-51.0)	48	1	48	97.92	92.16	5.5e-31
SCO1_YEAST/77-261;PF02630	CL0172(Thioredoxin)	SCO1/SenC	c.47	Uni_7542_C6CYA5(1.0-154.0)	185	1	182	97.84	91.62	1.5e-33
ECPA_STAEQ/221-395;PF05543	CL0125(Peptidase_CA)	Staphopain peptidase C47	d.3	Uni_1915_P0C0P9(1.0-172.0)	175	4	175	97.71	99.42	1.4e-74
Q9FC27_STRCO/1-321;PF05448	CL0028(AB_hydrolase)	Acetyl xylan esterase (AXE1)	c.69	Uni_622_Q0AQN0(15.0-323.0)	321	3	321	99.07	93.05	1.4e-42
A5G4U3_GEOUR/34-200;PF03886	CL0342(TolB_N)	ABC-type transport auxiliary lipoprotein component	c.51	Uni_124_B2JGI0(4.0-163.0)	167	1	167	99.4	90.86	3.8e-41
A1SZQ3_PSYIN/8-122;PF02313	CL0335(FumRed-TM)	Fumarate reductase subunit D	f.21	d1kf6d_(7.0-113.0)	115	3	111	93.91	89.08	3.6e-46
O88020_STRCO/32-161;PF02311	CL0029(Cupin)	AraC-like ligand binding domain	b.82	Int_702498(82.0-212.0)	130	3	130	97.69	38.92	6.2e-42
A5GTA3_SYNR3/740-858;PF02310	CL0063(NADP_Rossmann)	B12 binding domain	c.23	Int_1132156(2.0-129.0)	119	1	119	99.16	96.21	4.8e-23
Q12EZ4_POLSJ/38-302;PF02634	CL0109(CDA)	FdhD/NarQ family	c.97	Uni_425_Q07HL8(19.0-256.0)	265	1	264	99.25	92.58	1.5e-72
B5YN78_THAPS/238-320;PF02319	CL0123(HTH)	E2F/DP family winged-helix DNA-binding domain	a.4	Uni_99_B5YN78(3.0-83.0)	83	1	81	96.39	96.39	4.2e-19
E9QHE7_DANRE/8-125;PF02318	CL0390(zf-FYVE-PHD)	FYVE-type zinc finger	g.50	Uni_1833_UPI0000F2E694(1.0-117.0)	118	2	118	98.31	95.87	2.1e-22
DSRF_ALLVD/6-136;PF02635	CL0394(DsrEFH-like)	DsrE/DsrF-like family	c.114	Uni_631_Q0A835(2.0-118.0)	131	1	131	99.24	98.31	1.1e-26
CAPSD_NODAM/42-399;PF01829	CL0055(Viral_ssRNA_CP)	Peptidase A6 family	b.121	Uni_4_P12870(47.0-392.0)	358	5	350	96.37	87.34	1.8e-145
Q2JJA6_SYNJB/79-336;PF02636	CL0063(NADP_Rossmann)	Putative S-adenosyl-L-methionine-dependent methyltransferase	c.66	Int_1398040(43.0-290.0)	258	1	257	99.22	85.17	1.1e-45
PEPE_HAEIN/4-209;PF03575	CL0014(Glutaminase_I)	Peptidase family S51	c.23	Int_2954321(3.0-216.0)	206	1	205	99.03	88.02	7.2e-25
Q63KQ9_BURPS/33-427;PF03576	CL0635(DmpA_ArgJ)	Peptidase family S58	d.154	Uni_114_B2A815(1.0-255.0)	395	2	254	63.8	71.75	4.5e-64
Q7N5T4_PHOLL/1-178;PF02203	CL0457(4HB_MCP)	Tar ligand binding domain homologue	a.24	Int_247001(2.0-167.0)	178	19	178	89.33	98.21	3.7e-20
Q7UJ42_RHOBA/384-569;PF03572	CL0127(ClpP_crotonase)	Peptidase family S41	c.14	Uni_765_B2V909(110.0-286.0)	186	1	186	99.46	54.66	5.2e-58
Q9HZ38_PSEAE/1-95;PF03795	CL0032(Dim_A_B_barrel)	YCII-related domain	d.58	Uni_542_D0M147(1.0-95.0)	95	1	95	98.95	95.92	8.2e-29
Q7VZ29_BORPE/795-1068;PF03797	CL0193(MBB)	Autotransporter beta-domain	f.4	Int_1918447(37.0-323.0)	274	2	274	99.27	84.62	1.2e-51
D9SWQ0_CLOC7/346-556;PF03424	CL0202(GBD)	Carbohydrate binding domain (family 17/28)	b.18	d1j83a_(1.0-179.0)	211	33	211	84.36	98.89	1.1e-74
CSF3_HUMAN/51-202;PF16647	CL0053(4H_Cytokine)	Granulocyte colony-stimulating factor	a.26	Uni_390_Q9XT80(18.0-172.0)	152	1	152	99.34	89.02	4.2e-57
F0VQP8_NEOCL/119-285;PF01951	CL0319(SHS2)	Archease protein family (MTH1598/TM1083)	d.208	Uni_66_B6KV49(2.0-158.0)	167	1	167	99.4	98.73	9.1e-69
A9SN55_PHYPA/36-92;PF02229	CL0609(sPC4_like)	Transcriptional Coactivator p15 (PC4)	d.18	Uni_57_C1BJV8(3.0-58.0)	57	2	55	92.98	84.62	1.2e-26
GAG_HTL1C/1-92;PF02228	CL0074(Matrix)	Major core protein p19	a.61	d1jvra_(2.0-92.0)	92	1	91	97.83	65.69	2.3e-46
POLG_HRV8A/2-69;PF02226	CL0055(Viral_ssRNA_CP)	Picornavirus coat protein (VP4)	b.121	Uni_1662_Q82122(1.0-68.0)	68	1	68	98.53	20.24	1.9e-33
PANCY_SYNY3/292-509;PF02224	CL0023(P-loop_NTPase)	Cytidylate kinase	c.37	Uni_2641_C0QTD3(2.0-217.0)	218	1	218	99.54	99.08	8.3e-45
ACDE1_ARCFU/7-181;PF02552	CL0085(FAD_DHS)	CO dehydrogenase beta subunit/acetyl-CoA synthase epsilon subunit	c.31	Uni_1853_C0XKT7(9.0-164.0)	175	2	175	98.86	79.49	7.8e-18
Q45471_LYSSH/64-325;PF03318	CL0345(Aerolisin_ETX)	Clostridium epsilon toxin ETX/Bacillus mosquitocidal toxin MTX2	f.8	Uni_3_B1HMI9(9.0-270.0)	262	1	262	99.62	93.55	4.3e-105
D5SXL6_PLAL2/1-94;PF03319	CL0021(OB)	Ethanolamine utilisation protein EutN/carboxysome	b.40	Uni_139_C6BX63(1.0-83.0)	94	1	94	98.94	93.18	8.6e-26
E4N3S8_KITSK/26-325;PF09126	CL0236(PDDEXK)	Restriction endonuclease NaeI	c.52	d1ev7a_(7.0-297.0)	300	1	299	99.33	96.03	3.3e-118
V4HXA4_9ACTN/24-247;PF00975	CL0028(AB_hydrolase)	Thioesterase domain	c.69	Int_3209625(20.0-297.0)	224	1	223	99.11	92.95	2e-45
HIS6_METTH/5-257;PF00977	CL0036(TIM_barrel)	Histidine biosynthesis protein	c.1	Uni_2219_O27398(5.0-257.0)	253	1	253	99.6	91.97	1e-58
Q8Y8D5_LISMO/14-258;PF13561	CL0063(NADP_Rossmann)	Enoyl-(Acyl carrier protein) reductase	c.2	Uni_1496_A2QLP6(19.0-259.0)	245	1	245	99.59	88.24	4.2e-69
A5V7V8_SPHWW/21-57;PF12172	CL0167(Zn_Beta_Ribbon)	Rubredoxin-like zinc ribbon domain (DUF35_N)	b.40	Uni_233_D0J397(19.0-54.0)	37	1	36	94.59	27.56	1.5e-16
D1C9X4_SPHTD/41-176;PF13365	CL0124(Peptidase_PA)	Trypsin-like peptidase domain	b.47	Int_2487857(25.0-202.0)	136	1	136	99.26	75	1.9e-40
B7FV54_PHATC/57-181;PF05336	CL0032(Dim_A_B_barrel)	L-rhamnose mutarotase	d.58	Uni_225_Q7SE90(1.0-109.0)	125	1	124	98.4	97.3	2e-28
CSF1_HUMAN/41-180;PF05337	CL0053(4H_Cytokine)	Macrophage colony stimulating factor-1 (CSF-1)	a.26	d1hmca_(6.0-145.0)	140	1	140	99.29	93.92	1.3e-66
PAFA2_HUMAN/1-381;PF03403	CL0028(AB_hydrolase)	Platelet-activating factor acetylhydrolase, isoform II	c.69	Uni_301_A6NMU8(59.0-485.0)	381	2	305	79.53	69.27	1.6e-16
A6Q8F4_SULNB/4-165;PF02421	CL0023(P-loop_NTPase)	Ferrous iron transport protein B	c.37	Uni_2074_A3VNM4(3.0-158.0)	162	1	162	99.38	47.84	2.6e-54
OCD_AGRFC/15-322;PF02423	CL0063(NADP_Rossmann)	Ornithine cyclodeaminase/mu-crystallin family	c.2	Uni_779_Q5LRK6(4.0-310.0)	308	1	307	99.35	91.07	2.8e-77
G3BP1_MOUSE/11-133;PF02136	CL0051(NTF2)	Nuclear transport factor 2 (NTF2) domain	d.17	Int_1604237(11.0-138.0)	123	1	123	99.19	91.37	2.1e-26
B2HNZ0_MYCMM/1-93;PF02426	CL0032(Dim_A_B_barrel)	Muconolactone delta-isomerase	d.58	Uni_8_A0QTP0(1.0-90.0)	93	1	93	98.92	97.8	1.3e-38
U3GYU2_9CORY/76-228;PF09449	CL0619(Mog1p_PsbP)	Domain of unknown function (DUF2020)	d.107	d2i8ga1(6.0-147.0)	153	1	153	99.35	95.92	1.1e-60
G1X5N7_ARTOA/101-231;PF09056	CL0629(PLA2)	Prokaryotic phospholipase A2	a.133	Uni_25_C5P1S6(12.0-123.0)	131	1	131	99.24	89.52	7.3e-40
B9SED2_RICCO/46-102;PF04863	CL0001(EGF)	Alliinase EGF-like domain	c.67	Uni_5848_B9GT71(2.0-58.0)	57	1	57	98.25	14	1.5e-28
O04927_ALLTU/87-452;PF04864	CL0061(PLP_aminotran)	Allinase	c.67	Uni_2595_A7QX60(57.0-412.0)	366	2	366	99.45	85.54	1.5e-40
F6YLA0_MACMU/30-165;PF00812	CL0026(CU_oxidase)	Ephrin	b.6	Int_2502901(3.0-135.0)	136	2	136	98.53	96.35	8.4e-29
Q00RY7_OSTTA/7-300;PF14938	CL0020(TPR)	Soluble NSF attachment protein, SNAP	a.118	Int_38132(4.0-292.0)	294	2	293	98.98	97.96	9.8e-46
G4TVC0_PIRID/490-927;PF00815	CL0099(ALDH-like)	Histidinol dehydrogenase	c.82	Uni_3254_B8MTG0(35.0-447.0)	438	2	438	99.54	82.4	6e-141
Q65F32_BACLD/24-345;PF01032	CL0142(Membrane_trans)	FecCD transport family	f.22	Uni_132_A2SSL6(21.0-356.0)	322	2	322	99.38	94.1	9.3e-98
B5RTR5_DEBHA/38-284;PF01036	CL0192(GPCR_A)	Bacteriorhodopsin-like protein	f.13	Uni_86_C0K2L2(4.0-236.0)	247	1	246	99.19	97.89	2.9e-15
TRM61_DICDI/62-308;PF08704	CL0063(NADP_Rossmann)	tRNA methyltransferase complex GCD14 subunit	c.66	Uni_1703_Q86JJ0(62.0-308.0)	247	1	247	99.6	79.61	2.6e-37
D6Z9R0_SEGRD/65-259;PF09203	CL0636(Leukocidin)	MspA	f.6	Uni_8_A1TCJ4(7.0-180.0)	195	1	194	98.97	93.51	1.8e-44
M1BRX6_SOLTU/34-202;PF02041	CL0029(Cupin)	Auxin binding protein	b.82	Uni_1597_Q0Z870(21.0-227.0)	169	6	166	94.67	86.92	9.5e-06
A5N0N6_CLOK5/140-395;PF09208	CL0236(PDDEXK)	Restriction endonuclease MspI	c.52	Uni_1_B1IFR6(2.0-259.0)	256	2	256	99.22	99.23	3.3e-76
Q12IK5_SHEDO/30-189;PF09500	CL0050(HotDog)	Putative thioesterase (yiiD_Cterm)	d.38	Uni_4119_UPI0000E0E42D(5.0-143.0)	160	2	159	98.12	93.88	1.4e-39
B7G686_PHATC/297-540;PF05023	CL0125(Peptidase_CA)	Phytochelatin synthase	d.3	Uni_2252_Q248G1(68.0-294.0)	244	3	241	97.54	75.33	4.7e-47
T5A671_OPHSC/101-212;PF13649	CL0063(NADP_Rossmann)	Methyltransferase domain	c.66	Int_3100068(79.0-176.0)	112	1	112	99.11	40.42	1.8e-37
Q9ZBW9_STRCO/87-434;PF04261	CL0032(Dim_A_B_barrel)	Dyp-type peroxidase family	d.58	Uni_76_A6WDC5(9.0-365.0)	348	1	347	99.43	95.7	2.9e-102
B2A6Q5_NATTJ/13-187;PF04260	CL0627(Antibiotic_NAT)	Protein of unknown function (DUF436)	c.140	Uni_60_C7H8D8(9.0-176.0)	175	2	175	98.86	92.78	3.2e-59
GSH1_CLOAB/9-388;PF04262	CL0286(GCS)	Glutamate-cysteine ligase	d.128	Uni_325_Q97IV1(10.0-387.0)	380	2	379	99.21	78.38	7.7e-63
B9WV89_STRE9/24-154;PF04266	CL0178(PUA)	ASCH domain	b.122	Uni_42_B1BDA8(29.0-149.0)	131	1	131	99.24	80.54	2.9e-41
A4VTS2_STRSY/72-424;PF09028	CL0125(Peptidase_CA)	Mac 1	d.3	Uni_2_A4VTS2(1.0-285.0)	353	69	353	80.45	98.95	1e-110
A6KWT6_BACV8/291-712;PF07980	CL0020(TPR)	SusD family	a.118	Uni_1575_C6Y2W6(217.0-591.0)	422	50	422	88.15	63.28	6.3e-53
Q2G2R7_STAA8/1-105;PF09022	CL0354(bBprotInhib)	Staphostatin A	b.61	d1oh1a_(3.0-105.0)	105	1	103	97.14	93.58	2.3e-38
Q7N0U6_PHOLL/39-187;PF09025	CL0646(T3SS)	YopR, type III needle-polymerisation regulator	a.243	Uni_7_Q7N0U6(1.0-105.0)	149	26	130	69.8	99.05	1.4e-58
B8HJK6_CYAP4/24-182;PF01789	CL0619(Mog1p_PsbP)	PsbP	d.107	Uni_110_B8HJK6(1.0-159.0)	159	1	159	99.37	99.37	2.7e-52
L9KZD9_TUPCH/117-210;PF01780	CL0167(Zn_Beta_Ribbon)	Ribosomal L37ae protein family	g.41	Uni_160_UPI000154C2A8(1.0-71.0)	94	9	88	84.04	98.59	1.5e-33
SCOT_CAEEL/40-271;PF01144	CL0246(ISOCOT_Fold)	Coenzyme A transferase	c.124	Uni_2278_Q66KJ2(4.0-233.0)	232	1	232	99.57	93.09	4.8e-101
M3X0D2_FELCA/2-130;PF01140	CL0074(Matrix)	Matrix protein (MA), p15	a.61	Uni_6_B9VGS6(1.0-95.0)	129	2	95	72.09	98.95	3e-38
POLS_IPNVJ/5-453;PF01766	CL0055(Viral_ssRNA_CP)	Birnavirus VP2 protein	b.121	Uni_15_Q82747(1.0-419.0)	449	6	424	93.1	99.29	1.7e-127
PLA18_ARATH/135-300;PF01764	CL0028(AB_hydrolase)	Lipase (class 3)	c.69	Int_1484704(6.0-156.0)	166	1	166	99.4	92.02	7.4e-34
ARO1_YEAST/71-367;PF01761	CL0224(DHQS)	3-dehydroquinate synthase	e.22	Uni_3261_Q5XNP0(80.0-362.0)	297	2	297	99.33	74.41	2.3e-65
T0LHZ2_9EURY/14-156;PF09155	CL0601(Cob_adeno_trans)	Domain of unknown function (DUF1940)	a.25	Uni_398_B9KYK1(10.0-164.0)	143	1	141	97.9	90.06	9e-25
W5LSU0_ASTMX/11-238;PF05806	CL0079(Cystine-knot)	Noggin	g.17	Uni_12_O93525(1.0-197.0)	228	17	228	92.54	99.49	1.1e-74
A2Y045_ORYSI/42-308;PF00141	CL0617(Peroxidase)	Peroxidase	a.93	Int_462800(18.0-328.0)	267	1	267	99.63	86.35	3.4e-93
NIFH1_RHOCB/5-277;PF00142	CL0023(P-loop_NTPase)	4Fe-4S iron sulfur cluster binding proteins, NifH/frxC family	c.37	Uni_3337_A7HET1(2.0-273.0)	273	1	272	99.27	94.76	3.1e-57
C8CKC3_PIG/33-205;PF00143	CL0053(4H_Cytokine)	Interferon alpha/beta domain	a.26	Uni_88_C8CKC3(6.0-175.0)	173	2	171	97.69	94.41	7.1e-64
BLA1_STRCI/57-318;PF00144	CL0013(Beta-lactamase)	Beta-lactamase	e.3	Uni_9905_Q214B0(18.0-265.0)	262	1	261	99.24	90.15	3.6e-56
MTH2_HAEPA/32-351;PF00145	CL0063(NADP_Rossmann)	C-5 cytosine-specific DNA methylase	c.66	Uni_975_P15446(10.0-329.0)	320	1	320	99.69	95.8	3.6e-74
C5CQY3_VARPS/7-347;PF13609	CL0193(MBB)	Gram-negative porin	f.4	Uni_508_B1Y314(2.0-369.0)	341	9	340	97.07	91.07	4e-49
TENA_HUMAN/1980-2189;PF00147	CL0422(Fibrinogen_C)	Fibrinogen beta and gamma chains, C-terminal globular domain	d.171	Uni_618_P10039(13.0-222.0)	210	1	210	99.52	89.7	3e-84
Q6D2Z0_PECAS/69-501;PF00148	CL0553(HBMR)	Nitrogenase component 1 type Oxidoreductase	c.92	Uni_1024_Q46G42(15.0-446.0)	433	1	433	99.77	94.73	2.5e-110
PPE1_HUMAN/165-407;PF00149	CL0163(Calcineurin)	Calcineurin-like phosphoesterase	d.159	Uni_2568_UPI0000E45C6B(69.0-290.0)	243	2	243	99.18	53.9	3.3e-50
B1X0P6_CYAA5/190-331;PF13602	CL0063(NADP_Rossmann)	Zinc-binding dehydrogenase	c.2	Uni_5583_C6J1G3(75.0-206.0)	142	1	140	97.89	62.09	1.4e-22
A1BFV3_CHLPD/241-320;PF13601	CL0123(HTH)	Winged helix DNA-binding domain	a.4	Int_2201559(14.0-102.0)	80	1	80	98.75	75.86	2e-19
F1QY17_DANRE/101-156;PF17211	CL0642(SOCS_box)	VHL box domain	b.3	d1lm8v_(90.0-144.0)	56	1	55	96.43	36	5.2e-29
DUS6_HUMAN/214-346;PF00782	CL0031(Phosphatase)	Dual specificity phosphatase, catalytic domain	c.45	Uni_2716_O44128(11.0-142.0)	133	1	132	98.5	90.97	1.2e-28
Q177S7_AEDAE/647-739;PF01363	CL0390(zf-FYVE-PHD)	FYVE zinc finger	g.50	Uni_1008_Q177S7(6.0-95.0)	93	1	90	95.7	92.71	1.1e-22
UBX6_YEAST/185-266;PF00789	CL0072(Ubiquitin)	UBX domain	d.15	Uni_1012_UPI0000D566FF(36.0-116.0)	82	2	82	97.56	68.97	2.3e-19
ODB2_BACSU/4-77;PF00364	CL0105(Hybrid)	Biotin-requiring enzyme	b.84	Uni_7258_Q8CXE9(4.0-77.0)	74	1	74	98.65	76.04	2.3e-20
A5UUB7_ROSS1/2-328;PF00365	CL0240(PFK)	Phosphofructokinase	c.89	Uni_1192_Q6NHP3(1.0-296.0)	327	1	326	99.39	86.76	2e-108
Q08ZI9_STIAD/24-97;PF00366	CL0021(OB)	Ribosomal protein S17	b.40	Uni_14781_D0MGW3(7.0-74.0)	74	1	74	98.65	76.14	8.5e-32
Q8PW10_METMA/146-225;PF05239	CL0350(PRC-barrel)	PRC-barrel domain	b.41	Uni_47_Q8TT14(65.0-143.0)	80	1	79	97.5	44.32	3.3e-37
Q60C14_METCA/167-267;PF08770	CL0159(E-set)	Sulphur oxidation protein SoxZ	b.1	Uni_197_Q60C14(2.0-101.0)	101	1	100	98.02	95.19	6.5e-24
R7HG67_9FIRM/19-524;PF02446	CL0058(Glyco_hydro_tim)	4-alpha-glucanotransferase	c.1	Uni_3910_B8G5W3(11.0-479.0)	506	1	506	99.8	94.35	8e-185
A4SB49_OSTLU/411-465;PF13513	CL0020(TPR)	HEAT-like repeat	a.118	Int_27242(255.0-307.0)	55	1	55	98.18	15.38	1.9e-92
Q881J2_PSESM/105-177;PF07883	CL0029(Cupin)	Cupin domain	b.82	Int_691831(24.0-94.0)	73	1	73	98.63	63.64	3.3e-21
SPSY_YEAST/13-263;PF01564	CL0063(NADP_Rossmann)	Spermine/spermidine synthase	c.66	Uni_311_A9UU43(8.0-247.0)	251	2	248	98.01	81.29	1.1e-23
Q9YFA2_AERPE/23-354;PF04041	CL0143(B_Fructosidase)	beta-1,4-mannooligosaccharide phosphorylase	b.67	Uni_92_A8MA25(6.0-324.0)	332	2	330	98.8	96.95	5e-40
Q9VAT0_DROME/31-140;PF00568	CL0266(PH)	WH1 domain	b.55	Uni_107_C3ZXU0(2.0-111.0)	110	1	110	99.09	79.56	1.7e-20
Q9W0S7_DROME/697-818;PF00567	CL0049(Tudor)	Tudor domain	b.34	Uni_665_O94519(8.0-112.0)	122	6	107	82.79	92.86	8e-12
NCF4_MOUSE/237-329;PF00564	CL0072(Ubiquitin)	PB1 domain	d.15	Uni_220_P97369(2.0-94.0)	93	1	93	98.92	88.46	9.2e-38
Q2TYI3_ASPOR/35-224;PF01569	CL0525(pap2)	PAP2 superfamily	a.111	Uni_64_A5E4Y4(63.0-230.0)	190	1	186	97.37	72.61	1.1e-39
PHBC_CUPNH/239-515;PF00561	CL0028(AB_hydrolase)	alpha/beta hydrolase fold	c.69	Int_3208852(25.0-297.0)	277	1	276	99.28	88.03	2.6e-70
PYRF_LACPL/4-231;PF00215	CL0036(TIM_barrel)	Orotidine 5'-phosphate decarboxylase / HUMPS family	c.1	Int_2603120(4.0-260.0)	228	1	228	99.56	98.08	5.9e-60
DBH_BORBU/9-103;PF00216	CL0548(IHF-likeDNA-bdg)	Bacterial DNA-binding protein	a.55	d1huua_(2.0-89.0)	95	2	95	97.89	96.67	4.8e-37
Q6A5N4_PROAC/8-146;PF00210	CL0044(Ferritin)	Ferritin-like domain	a.25	Uni_659_B6R8Q6(3.0-138.0)	139	2	139	98.56	96.43	1.3e-33
GCYB1_BOVIN/412-605;PF00211	CL0276(Nucleot_cyclase)	Adenylate and Guanylate cyclase catalytic domain	d.58	Uni_3222_UPI0000E46159(5.0-191.0)	194	1	194	99.48	96.37	5.5e-65
Q0CPG8_ASPTN/5-377;PF06330	CL0613(Terp_synthase)	Trichodiene synthase (TRI5)	a.128	Uni_187_O13489(4.0-352.0)	373	2	348	92.76	98.31	1.3e-65
C5C598_BEUC1/10-150;PF13580	CL0067(SIS)	SIS domain	c.80	Uni_4260_Q5L010(4.0-139.0)	141	1	141	99.29	54.88	3.3e-24
TRPG_YEAST/217-482;PF00218	CL0036(TIM_barrel)	Indole-3-glycerol phosphate synthase	c.1	Uni_1868_B8GNI0(4.0-259.0)	266	1	266	99.62	97.7	1.2e-55
A5EVU1_DICNV/205-318;PF07085	CL0365(MurF-HprK_N)	DRTGG domain	c.98	Int_3250810(6.0-125.0)	114	1	114	99.12	94.44	3.2e-34
U7PTH1_SPOS1/18-164;PF07080	CL0051(NTF2)	Protein of unknown function (DUF1348)	d.17	Int_1642366(2.0-139.0)	147	1	147	99.32	94.48	1.9e-25
A3HZ54_9BACT/1-489;PF12771	CL0020(TPR)	Starch-binding associating with outer membrane	a.118	Uni_1462_C6W4A9(2.0-487.0)	489	19	489	96.11	99.59	2.8e-68
G3JN33_CORMM/12-76;PF08991	CL0351(CHCH)	Mature-T-Cell Proliferation I type	a.17	Uni_17_Q0UIC3(2.0-63.0)	65	1	65	98.46	91.04	7e-28
A9BMC2_DELAS/10-111;PF15738	CL0136(Plasmid-antitox)	Bacterial toxin of type II toxin-antitoxin system, YafQ	d.298	Uni_14_A1JMP7(1.0-88.0)	102	1	101	98.04	98.86	6.4e-26
A6F2P3_9ALTE/2-216;PF02525	CL0042(Flavoprotein)	Flavodoxin-like fold	c.23	Int_2924818(1.0-202.0)	215	1	214	99.07	99.5	6.1e-65
E5S2J1_TRISP/95-295;PF03145	CL0389(TRAF)	Seven in absentia protein family	b.8	d1k2fa_(1.0-186.0)	201	12	201	94.03	97.37	2.4e-67
C3XQ33_BRAFL/36-153;PF03146	CL0353(TIMP-like)	Agrin NtA domain	b.40	d1jb3a_(2.0-112.0)	118	6	118	94.92	86.61	4.6e-46
RSMG_PSEPK/28-209;PF02527	CL0063(NADP_Rossmann)	rRNA small subunit methyltransferase G	c.66	Uni_1402_Q2L2S3(19.0-201.0)	182	2	180	97.8	85.85	3.2e-20
K0J2N4_AMPXN/27-193;PF03838	CL0236(PDDEXK)	Recombination protein U	c.52	Uni_102_C5D324(1.0-164.0)	167	3	167	98.2	97.02	3e-72
C5BWJ7_BEUC1/40-283;PF02522	CL0627(Antibiotic_NAT)	Aminoglycoside 3-N-acetyltransferase	c.140	Uni_127_Q8YWS5(35.0-263.0)	244	1	243	99.18	85.71	2.7e-86
D1BKI1_SANKS/12-222;PF08768	CL0116(Calycin)	Domain of unknown function (DUF1794)	b.60	Uni_110_C9KGX6(7.0-217.0)	211	1	211	99.53	95.89	8.8e-45
Q9RTJ1_DEIRA/165-192;PF01816	CL0020(TPR)	Leucine rich repeat variant	a.118	Uni_934_Q9RTJ1(86.0-113.0)	28	1	28	96.43	12.11	2.7e-35
VGF_BPPHK/2-429;PF02305	CL0605(ssDNA_NP_VP)	Capsid protein (F protein)	b.121	Uni_8_P08767(1.0-428.0)	428	1	428	99.77	99.3	8.7e-273
G_BPPHS/1-175;PF02306	CL0605(ssDNA_NP_VP)	Major spike protein (G protein)	b.121	d2bpa2_(1.0-175.0)	175	1	175	99.43	99.43	6.5e-37
5FCLL_ARATH/92-290;PF01812	CL0246(ISOCOT_Fold)	5-formyltetrahydrofolate cyclo-ligase family	c.124	Uni_302_B0R6F8(2.0-196.0)	199	1	199	99.5	90.23	4.3e-41
CAPSD_BPMX1/2-133;PF01819	CL0626(Levi_coat)	Levivirus coat protein	d.85	Uni_7_O64303(1.0-132.0)	132	1	132	99.24	99.24	6.9e-80
Q38YT4_LACSS/9-170;PF13177	CL0023(P-loop_NTPase)	DNA polymerase III, delta subunit	c.37	Uni_3562_A5IJA1(19.0-177.0)	162	2	162	98.77	64.75	8.3e-46
E2BFV3_HARSA/10-133;PF14529	CL0530(DNase_I-like)	Endonuclease-reverse transcriptase	d.151	Uni_1559_B5HBE4(102.0-259.0)	124	1	124	99.19	59.7	1e-36
LOLA_HAEDU/36-195;PF03548	CL0048(LolA_LolB)	Outer membrane lipoprotein carrier protein LolA	b.125	Uni_208_B1FXE4(9.0-194.0)	160	2	160	98.75	91.13	5.8e-48
LIPB_YEAST/125-262;PF03099	CL0040(tRNA_synt_II)	Biotin/lipoate A/B protein ligase family	d.104	Uni_1377_Q6FSR5(52.0-187.0)	138	1	138	99.28	63.08	1.6e-31
H2KP58_CLOSI/609-1223;PF03098	CL0617(Peroxidase)	Animal haem peroxidase	a.93	Uni_436_Q4RT16(55.0-567.0)	615	113	615	81.63	86.49	3.7e-200
K9VYH8_9CYAN/11-116;PF03091	CL0089(GlnB-like)	CutA1 divalent ion tolerance protein	d.58	Uni_377_Q4BX07(6.0-103.0)	106	1	105	98.11	91.51	2.7e-33
A7TG82_VANPO/223-312;PF13899	CL0172(Thioredoxin)	Thioredoxin-like	c.47	Uni_1226_Q6CMX2(15.0-104.0)	90	1	90	98.89	62.68	4.8e-11
Q9STL9_ARATH/221-332;PF02847	CL0020(TPR)	MA3 domain	a.118	Uni_1623_Q8LDN5(4.0-115.0)	112	1	112	99.11	94.07	7.7e-33
Q8P7J9_XANCP/146-225;PF03544	CL0428(TolA-TonB-Cterm)	Gram-negative bacterial TonB protein C-terminal	d.212	Uni_1235_Q2JT40(9.0-87.0)	80	1	80	98.75	88.64	4.7e-27
A4H634_LEIBR/41-570;PF01457	CL0126(Peptidase_MA)	Leishmanolysin	d.92	Uni_77_A4H635(1.0-474.0)	530	57	530	89.25	99.16	6.6e-195
YQGF_UREPA/1-143;PF03652	CL0580(YqgF)	Holliday junction resolvase	c.55	Uni_469_C1I7S9(1.0-134.0)	143	1	143	99.3	97.79	1.7e-45
F4H0L0_CELFA/5-255;PF03746	CL0158(GH_CE)	LamB/YcsF family	c.6	Uni_289_C5A625(3.0-241.0)	251	1	251	99.6	93.7	5.1e-106
K7J6B3_NASVI/26-132;PF14523	CL0445(SNARE-fusion)	Syntaxin-like protein	a.47	Uni_1017_UPI0000519EDA(10.0-115.0)	107	1	106	98.13	48.84	2.2e-20
N1QIM4_SPHMS/48-522;PF01960	CL0635(DmpA_ArgJ)	ArgJ family	d.154	Uni_248_B4WGA0(6.0-431.0)	475	2	472	98.95	98.61	8.2e-140
B7FR45_PHATC/3-276;PF02548	CL0151(PK_TIM)	Ketopantoate hydroxymethyltransferase	c.1	Uni_656_Q2LTJ5(3.0-259.0)	274	2	273	98.91	96.97	5.4e-105
C0QRQ4_PERMH/65-124;PF14520	CL0198(HHH)	Helix-hairpin-helix domain	a.60	Int_2290556(9.0-70.0)	60	1	60	98.33	85.92	1.9e-22
Q9ZBZ8_STRCO/1-174;PF01965	CL0014(Glutaminase_I)	DJ-1/PfpI family	c.23	Int_2953388(1.0-170.0)	174	1	173	98.85	91.35	1e-57
A4VQA9_PSEU5/156-555;PF02239	CL0186(Beta_propeller)	Cytochrome D1 heme domain	b.70	Uni_831_A9I7E3(28.0-427.0)	400	1	400	99.75	92.36	1.1e-70
O81418_ARATH/34-167;PF01966	CL0237(HD_PDEase)	HD domain	a.211	Uni_3298_O81418(19.0-152.0)	134	1	134	99.25	67.51	7.6e-32
Q8Y2M3_RALSO/237-284;PF02237	CL0206(TRB)	Biotin protein ligase C terminal domain	b.34	Uni_141_Q6LLV3(1.0-47.0)	48	1	48	97.92	97.87	1.7e-21
LYPA2_HUMAN/11-228;PF02230	CL0028(AB_hydrolase)	Phospholipase/Carboxylesterase	c.69	Int_1453561(6.0-274.0)	218	3	218	98.62	97.81	2.2e-51
AMPD1_HUMAN/329-736;PF00962	CL0034(Amidohydrolase)	Adenosine/AMP deaminase	c.1	Int_933439(15.0-434.0)	408	1	407	99.51	89.91	3.3e-51
CBPA_CLOCL/1709-1847;PF00963	CL0203(CBD)	Cohesin domain	b.2	d2vn6a1(2.0-139.0)	139	1	139	99.28	97.16	6.3e-40
IEND2_NEUCR/150-252;PF00961	CL0324(Homing_endonuc)	LAGLIDADG endonuclease	d.95	Uni_674_Q9TCC8(8.0-108.0)	103	1	103	99.03	72.46	2.5e-30
HEVL_ARATH/73-191;PF00967	CL0199(DPBB)	Barwin family	b.52	Uni_32_P43082(3.0-120.0)	119	2	119	98.32	95.9	1.1e-32
H3C979_TETNG/26-206;PF00965	CL0353(TIMP-like)	Tissue inhibitor of metalloproteinase	b.40	d1br9a_(1.0-177.0)	181	3	181	98.34	96.7	7.2e-66
Q1J336_DEIGD/78-228;PF08305	CL0202(GBD)	NPCBM/NEW2 domain	b.18	Uni_111_Q1J357(1.0-142.0)	151	1	150	98.68	95.27	3.5e-45
A9H664_GLUDA/78-540;PF02435	CL0143(B_Fructosidase)	Levansucrase/Invertase	b.67	Uni_40_B2JVY2(3.0-464.0)	463	1	463	99.78	98.72	1.4e-167
Q55897_SYNY3/237-440;PF13354	CL0013(Beta-lactamase)	Beta-lactamase enzyme family	e.3	Uni_9463_Q0VS08(113.0-356.0)	204	1	204	99.51	60.3	1.8e-38
D8SBL2_SELML/12-215;PF02431	CL0560(Chalcone-like)	Chalcone-flavanone isomerase	d.36	Uni_134_C0LF61(3.0-205.0)	204	1	203	99.02	97.12	1.8e-55
R7F947_9FIRM/6-138;PF09148	CL0116(Calycin)	Domain of unknown function (DUF1934)	b.60	Uni_117_C7G759(8.0-135.0)	133	1	132	98.5	91.37	1.7e-31
PEPX_LACPL/202-528;PF02129	CL0028(AB_hydrolase)	X-Pro dipeptidyl-peptidase (S15 family)	c.69	Uni_2607_C2EBG8(41.0-367.0)	327	1	327	99.69	77.8	8e-44
Q2NTG4_SODGM/6-187;PF03433	CL0628(EspA_CesA)	EspA-like secreted protein	a.231	Uni_19_Q2NTG4(1.0-149.0)	182	34	182	81.32	98.01	1.3e-60
CET1_KLULA/281-505;PF02940	CL0273(CYTH)	mRNA capping enzyme, beta chain	d.63	Uni_54_Q6CT22(38.0-262.0)	225	1	225	99.56	73.68	1.3e-64
W1PSI9_AMBTC/88-167;PF02941	CL0610(ETAP)	Ferredoxin thioredoxin reductase variable alpha chain	b.34	Uni_29_B9HJR6(2.0-71.0)	80	1	80	98.75	92	6.7e-24
G4VG02_SCHMA/1-280;PF02121	CL0209(Bet_V_1_like)	Phosphatidylinositol transfer protein	d.129	Uni_50_C4Q4J8(1.0-280.0)	280	1	280	99.64	93.94	1.8e-111
Q7VIP3_HELHP/24-154;PF13380	CL0063(NADP_Rossmann)	CoA binding domain	c.2	Int_1195971(8.0-129.0)	131	1	131	99.24	93.8	1.3e-22
PTER_MOUSE/15-347;PF02126	CL0034(Amidohydrolase)	Phosphotriesterase family	c.1	Uni_1876_Q54BV6(10.0-362.0)	333	1	333	99.7	97.24	2.5e-30
A5I1S2_CLOBH/263-430;PF01447	CL0126(Peptidase_MA)	Thermolysin metallopeptidase, catalytic domain	d.92	Uni_67_A6CHW0(3.0-151.0)	168	1	168	99.4	46.69	1.9e-51
B7VQX2_VIBTL/40-280;PF09308	CL0165(Cache)	LuxQ, periplasmic	d.110	Uni_7_B7VQX2(1.0-222.0)	241	12	233	91.7	99.55	2.2e-87
B1ATI4_MOUSE/41-79;PF09305	CL0607(TNF_receptor)	TACI, cysteine-rich domain	g.24	Uni_3_B1ATI4(1.0-39.0)	39	1	39	97.44	92.68	1.8e-22
O27823_METTH/41-87;PF01022	CL0123(HTH)	Bacterial regulatory protein, arsR family	a.4	Int_2192208(16.0-64.0)	47	1	47	97.87	55.17	9.3e-19
A5WW33_DANRE/9-51;PF01023	CL0220(EF_hand)	S-100/ICaBP type calcium binding domain	a.39	Uni_1448_B5X6M5(1.0-42.0)	43	1	42	95.35	51.9	8e-20
Q9ZCP1_RICPR/3-284;PF01026	CL0034(Amidohydrolase)	TatD related DNase	c.1	Uni_1922_Q68W55(2.0-283.0)	282	1	282	99.65	97.91	5.2e-56
A9KM96_CLOPH/1-127;PF01029	CL0633(NusB)	NusB family	a.79	Int_458289(2.0-128.0)	127	2	127	98.43	94.74	5.4e-50
A1SY81_PSYIN/11-311;PF08943	CL0029(Cupin)	CsiD	b.82	Uni_6_A1SY81(5.0-305.0)	301	1	301	99.67	97.4	9.8e-64
F2E5D4_HORVD/26-114;PF14542	CL0257(Acetyltrans)	GCN5-related N-acetyl-transferase	d.108	Uni_12239_C8NKA4(8.0-95.0)	89	2	89	97.75	91.58	3e-23
G2KRA8_MICAA/26-270;PF05013	CL0035(Peptidase_MH)	N-formylglutamate amidohydrolase	c.56	Uni_82_A4TUM7(10.0-246.0)	245	1	245	99.59	84.89	9.5e-71
IL3_BOVIN/18-132;PF02059	CL0053(4H_Cytokine)	Interleukin-3	a.26	d1jlia_(3.0-103.0)	115	16	113	84.35	89.29	6.4e-46
D0MKT7_RHOM4/27-276;PF09233	CL0236(PDDEXK)	Restriction endonuclease EcoRV	c.52	Uni_9_D0KWR7(8.0-248.0)	250	1	249	99.2	96	2.9e-103
A9CK22_AGRFC/5-88;PF05016	CL0136(Plasmid-antitox)	ParE toxin of type II toxin-antitoxin system, parDE	d.298	Uni_340_C2DGV6(4.0-90.0)	84	1	84	98.81	95.56	4.6e-23
Q4JT21_CORJK/15-294;PF09015	CL0236(PDDEXK)	NgoMIV restriction enzyme	c.52	Uni_4_B3ISP0(8.0-280.0)	280	1	279	99.29	96.8	1.8e-116
Q6Q6T1_STRPT/1-418;PF09017	CL0125(Peptidase_CA)	Microbial transglutaminase	d.3	Uni_2_A5PHK4(2.0-330.0)	418	90	418	78.47	99.39	1.8e-167
FEOC_SERP5/3-77;PF09012	CL0123(HTH)	FeoC like transcriptional regulator	a.4	Uni_7_A8GKT3(3.0-77.0)	75	1	75	98.67	93.67	5.8e-30
Q6C731_YARLI/16-281;PF08543	CL0118(Ribokinase)	Phosphomethylpyrimidine kinase	c.72	Uni_2850_P61422(11.0-255.0)	266	1	266	99.62	95.31	1.9e-78
J9K6T4_ACYPI/2309-2387;PF11515	CL0049(Tudor)	Mouse development and cellular proliferation protein Cullin-7	b.34	Uni_61_UPI00017939EF(1.0-78.0)	79	1	78	97.47	97.47	8e-09
A0A0D2X0H5_CAPO3/224-307;PF00312	CL0600(S15_NS1)	Ribosomal protein S15	a.16	Uni_720_Q3ABA4(7.0-86.0)	84	1	84	98.81	89.77	7.7e-37
D7FVL0_ECTSI/21-219;PF06041	CL0020(TPR)	Bacterial protein of unknown function (DUF924)	a.118	Uni_43_A4G5V0(6.0-192.0)	199	1	198	98.99	96.88	1.2e-67
A2U3X7_9FLAO/321-442;PF13616	CL0487(FKBP)	PPIC-type PPIASE domain	d.26	Uni_5863_C9PM50(4.0-115.0)	122	4	122	96.72	95.69	4.7e-23
H1VR41_COLHI/52-382;PF01793	CL0110(GT-A)	Glycolipid 2-alpha-mannosyltransferase	c.68	Uni_124_C5DXX8(3.0-284.0)	331	50	331	84.89	83.63	1.8e-131
LACD1_STRMU/21-283;PF01791	CL0036(TIM_barrel)	DeoC/LacD family aldolase	c.1	Int_1019799(21.0-291.0)	263	2	262	98.86	85.17	2.3e-55
Q0RLY3_FRAAA/56-125;PF01796	CL0021(OB)	DUF35 OB-fold domain, acyl-CoA-associated	b.40	Uni_211_C4CP50(56.0-123.0)	70	1	70	98.57	51.15	1.9e-21
Q8YK47_NOSS1/12-135;PF01797	CL0481(HUH)	Transposase IS200 like	d.58	Uni_319_C8VY87(9.0-126.0)	124	1	124	99.19	91.41	8.7e-43
D4IZB6_BUTFI/14-190;PF04309	CL0036(TIM_barrel)	Glycerol-3-phosphate responsive antiterminator	c.1	Uni_106_C9S0Q8(1.0-173.0)	177	1	177	99.44	98.85	5.8e-40
HMCS1_RAT/13-186;PF01154	CL0046(Thiolase)	Hydroxymethylglutaryl-coenzyme A synthase N terminal	c.95	Uni_1509_B4MPF2(7.0-180.0)	174	1	174	99.43	95.58	2.3e-23
D3ZCN5_RAT/3-102;PF01157	CL0107(KOW)	Ribosomal protein L21e	b.34	Uni_1063_Q6IQQ0(1.0-96.0)	100	1	99	98	96.94	9.8e-49
Q63VR4_BURPS/25-145;PF01152	CL0090(Globin)	Bacterial-like globin	a.1	Uni_534_C5TD07(9.0-129.0)	121	1	121	99.17	92.31	2.9e-35
A1BJC6_CHLPD/2-144;PF12968	CL0020(TPR)	Domain of Unknown Function (DUF3856)	a.118	Int_202799(255.0-386.0)	143	2	142	97.9	31.49	4.4e-138
POLG_FCVUR/1266-1735;PF00680	CL0027(RdRP)	RNA dependent RNA polymerase	e.8	Uni_390_C9E9F4(20.0-492.0)	470	1	470	99.79	92.73	9.5e-105
Q27GR5_ACTS5/622-720;PF00686	CL0369(GHD)	Starch binding domain	b.3	Uni_378_P38536(5.0-99.0)	99	1	99	98.99	87.04	7.2e-08
ST1B1_HUMAN/38-289;PF00685	CL0023(P-loop_NTPase)	Sulfotransferase domain	c.37	d3bfxa1(28.0-277.0)	252	1	251	99.21	87.37	1.3e-83
F1D027_9CAUD/1-150;PF05367	CL0236(PDDEXK)	Phage endonuclease I	c.52	d1m0da_(1.0-129.0)	150	18	146	85.33	99.22	1.9e-61
K7J5C6_NASVI/240-329;PF09162	CL0221(RRM)	Tap, RNA-binding	d.58	Uni_88_UPI00015B4B5C(2.0-90.0)	90	1	89	97.78	94.62	3.4e-24
A8FAY2_BACP2/1-159;PF05870	CL0116(Calycin)	Phenolic acid decarboxylase (PAD)	b.60	Int_668579(8.0-175.0)	159	1	159	99.37	92.78	1.8e-32
R5JGF7_9FIRM/269-512;PF01487	CL0036(TIM_barrel)	Type I 3-dehydroquinase	c.1	Int_1031243(25.0-262.0)	244	1	244	99.59	87.45	6.1e-76
UBC3_YEAST/11-164;PF00179	CL0208(UBC)	Ubiquitin-conjugating enzyme	d.20	Uni_2343_UPI00006A4BE3(11.0-167.0)	154	1	153	98.7	81.25	1.2e-48
Q73Y73_MYCPA/6-480;PF00171	CL0099(ALDH-like)	Aldehyde dehydrogenase family	c.82	Uni_2296_B1Y2F9(5.0-480.0)	475	2	475	99.58	98.14	1.4e-148
Q56212_STRSZ/300-354;PF01378	CL0072(Ubiquitin)	B domain	d.15	d1pgaa_(2.0-56.0)	55	1	55	98.18	96.43	6.7e-30
A0A068XSZ2_HYMMI/751-836;PF00778	CL0072(Ubiquitin)	DIX domain	d.15	Uni_149_UPI00016E795B(4.0-81.0)	86	1	86	98.84	92.77	7.9e-29
Q8A8E3_BACTN/4-255;PF01370	CL0063(NADP_Rossmann)	NAD dependent epimerase/dehydratase family	c.2	Uni_15244_C6CSD2(5.0-256.0)	252	1	252	99.6	71.1	5.2e-49
Q8ES89_OCEIH/9-95;PF01371	CL0123(HTH)	Trp repressor protein	a.4	d1trra_(16.0-102.0)	87	1	86	97.7	81.9	7.1e-30
Q88E12_PSEPK/48-230;PF00775	CL0287(Transthyretin)	Dioxygenase	b.3	Uni_621_Q1YFP4(45.0-227.0)	183	1	183	99.45	77.12	6.5e-67
C3ALM3_BACMY/28-425;PF01373	CL0058(Glyco_hydro_tim)	Glycosyl hydrolase family 14	c.1	Uni_1712_A7NXM5(14.0-431.0)	398	1	397	99.5	87.61	1.3e-75
V6L0Z4_STRRC/59-277;PF01374	CL0037(Lysozyme)	Glycosyl hydrolase family 46	d.2	Uni_22_C4EJS6(31.0-239.0)	219	2	219	99.09	82.87	7.2e-72
E2BA_ECOLX/1-263;PF01375	CL0084(ADP-ribosyl)	Heat-labile enterotoxin alpha chain	d.166	Uni_216_P43528(1.0-230.0)	263	21	250	87.07	99.57	5.9e-111
PRO_ADE02/21-200;PF00770	CL0125(Peptidase_CA)	Adenovirus endoprotease	d.3	d1nlna_(20.0-199.0)	180	1	180	99.44	88.18	1.1e-84
I1IZV6_BRADI/36-232;PF00197	CL0066(Trefoil)	Trypsin and protease inhibitor	b.42	Uni_6_A7QTZ0(6.0-177.0)	197	1	197	99.49	96.07	1.1e-63
AGMR_PSEAE/154-210;PF00196	CL0123(HTH)	Bacterial regulatory proteins, luxR family	a.4	Uni_4759_C8WN46(30.0-86.0)	57	1	57	98.25	59.57	7.7e-21
F6HP15_VITVI/3-228;PF00195	CL0046(Thiolase)	Chalcone and stilbene synthases, N-terminal domain	c.95	Uni_2615_C5Y3E3(4.0-228.0)	226	2	226	99.12	56.85	5.5e-52
G3U8V2_LOXAF/163-264;PF00193	CL0056(C_Lectin)	Extracellular link domain	d.169	Uni_225_Q6DCI6(8.0-102.0)	102	1	102	99.02	64.38	4.6e-17
H6BWU0_EXODN/6-118;PF00887	CL0632(FERM_M)	Acyl CoA binding protein	a.11	Uni_433_Q6BRC0(3.0-96.0)	113	1	113	99.12	93.94	1.2e-19
GL114_ARATH/62-214;PF00190	CL0029(Cupin)	Cupin	b.82	Uni_2157_Q9LEA7(42.0-192.0)	153	3	153	98.04	75.76	1.1e-20
A4ICH2_LEIIN/226-463;PF00198	CL0149(CoA-acyltrans)	2-oxoacid dehydrogenases acyltransferase (catalytic domain)	c.43	Uni_766_B3CLY1(9.0-235.0)	238	2	238	99.16	95.76	7.7e-89
A0A0H3PBT7_HAEI3/10-120;PF08765	CL0123(HTH)	Mor transcription activator family	a.4	Uni_94_Q8EDS5(1.0-93.0)	111	2	102	90.09	97.87	7.8e-27
Q7RWC2_NEUCR/707-1036;PF08767	CL0020(TPR)	CRM1 C terminal	a.118	d1w9ca_(3.0-321.0)	330	1	330	99.7	99.07	2e-144
C2X311_BACCE/2-163;PF08761	CL0231(MazG)	dUTPase	a.204	Uni_50_Q2Q461(5.0-183.0)	162	1	162	99.38	97.27	3.6e-25
Q5UBY1_9VIRU/79-259;PF08762	CL0055(Viral_ssRNA_CP)	CRPV capsid protein like	b.121	d1b35a_(36.0-259.0)	181	7	181	96.13	85.77	1.2e-39
R7L061_9FIRM/136-241;PF08769	CL0236(PDDEXK)	Sporulation initiation factor Spo0A C terminal	a.4	Uni_2_A1HTQ9(9.0-111.0)	106	1	105	98.11	86.44	3.4e-46
A3MYH6_ACTP2/3076-3154;PF03895	CL0327(Pilus)	YadA-like C-terminal region	d.24	Uni_339_Q9F3X6(23.0-100.0)	79	2	79	97.47	77	6.7e-32
C3YHM1_BRAFL/239-264;PF13909	CL0361(C2H2-zf)	C2H2-type zinc-finger domain	g.37	Uni_1863_A2T6H9(6.0-30.0)	26	1	26	96.15	28.57	7.1e-37
Q19058_CAEEL/155-277;PF01575	CL0050(HotDog)	MaoC like domain	d.38	Uni_23_A1ATE7(4.0-132.0)	123	2	123	98.37	96.24	6.1e-39
C3VXI6_PINPO/72-105;PF00515	CL0020(TPR)	Tetratricopeptide repeat	a.118	Uni_3321_B7K3M3(200.0-233.0)	34	1	34	97.06	5.82	2.5e-191
IMA5_PONAB/114-156;PF00514	CL0020(TPR)	Armadillo/beta-catenin-like repeat	a.118	Int_115967(31.0-72.0)	43	1	43	97.67	9.15	1.5e-93
B4I632_DROSE/126-518;PF00225	CL0023(P-loop_NTPase)	Kinesin motor domain	c.37	Uni_866_B0S7L9(11.0-348.0)	393	1	393	99.75	86.19	1.5e-145
PSA4_DROME/28-219;PF00227	CL0052(NTN)	Proteasome subunit	d.153	Uni_2889_Q8TYB7(33.0-217.0)	192	1	192	99.48	74.8	4.2e-60
Q9S729_VOLCA/114-186;PF00226	CL0392(Chaperone-J)	DnaJ domain	a.2	Uni_1666_B2V5U5(6.0-68.0)	73	1	73	98.63	60.78	1.7e-29
Q6DHG9_DANRE/158-298;PF00229	CL0100(C1q_TNF)	TNF(Tumour Necrosis Factor) family	b.22	Uni_466_Q6DHG9(37.0-176.0)	141	2	141	98.58	78.53	1.4e-44
Q5L9X2_BACFN/1-540;PF12741	CL0020(TPR)	Susd and RagB outer membrane lipoprotein	a.118	Uni_2120_UPI000185D4B9(4.0-513.0)	540	30	540	94.44	99.22	1.3e-103
Q8H8C0_ORYSJ/58-182;PF13456	CL0219(RNase_H)	Reverse transcriptase-like	c.55	Int_3051133(10.0-142.0)	125	1	125	99.2	90.41	2.4e-25
B2BX77_ASPVR/42-575;PF00423	CL0434(Sialidase)	Haemagglutinin-neuraminidase	b.68	d1v3ea_(2.0-430.0)	534	108	534	79.78	99.3	4.5e-157
VPS1_YEAST/32-249;PF00350	CL0023(P-loop_NTPase)	Dynamin family	c.37	Uni_18223_P21576(30.0-247.0)	218	1	218	99.54	63.08	2.6e-79
A1BB97_PARDP/74-415;PF06433	CL0186(Beta_propeller)	Methylamine dehydrogenase heavy chain (MADH)	b.69	d2bbkh_(12.0-348.0)	342	1	337	98.25	94.65	8.1e-37
LT_POVBK/267-689;PF06431	CL0023(P-loop_NTPase)	Polyomavirus large T antigen C-terminus	c.37	Uni_23863_Q3L6L5(1.0-362.0)	423	2	363	85.34	99.72	3.3e-181
Q8EL16_OCEIH/2-145;PF00359	CL0340(PTase-anion_tr)	Phosphoenolpyruvate-dependent sugar phosphotransferase system, EIIA 2	d.112	Uni_515_B1L9J5(5.0-148.0)	144	1	143	98.61	95.33	1.5e-40
Q6NHI6_CORDI/523-654;PF00358	CL0105(Hybrid)	phosphoenolpyruvate-dependent sugar phosphotransferase system, EIIA 1	b.84	Uni_266_B6FYB0(10.0-134.0)	132	1	130	97.73	78.48	5e-49
B0C7E1_ACAM1/325-441;PF06742	CL0528(DUF1214)	Protein of unknown function (DUF1214)	e.65	Uni_132_B7KJC6(320.0-427.0)	117	1	116	98.29	24.15	5.4e-43
I0H0Z0_ACTM4/5-154;PF16242	CL0336(FMN-binding)	Pyridoxamine 5'-phosphate oxidase like	b.45	Uni_2372_C9KGF8(9.0-150.0)	150	2	147	96.67	90.38	1e-23
ARTP_ECOLI/18-170;PF00005	CL0023(P-loop_NTPase)	ABC transporter	c.37	Uni_27586_UPI000196B86C(21.0-169.0)	153	1	153	99.35	60.66	2e-56
ARC_RHOE4/271-421;PF00004	CL0023(P-loop_NTPase)	ATPase family associated with various cellular activities (AAA)	c.37	Uni_18924_C9LU03(49.0-182.0)	151	1	151	99.34	29.95	9.1e-43
TSHB_ANGAN/19-125;PF00007	CL0079(Cystine-knot)	Cystine-knot domain	g.17	Uni_100_Q08127(5.0-109.0)	107	2	106	97.2	92.86	1.6e-33
OL287_RAT/44-293;PF00001	CL0192(GPCR_A)	7 transmembrane receptor (rhodopsin family)	f.13	Uni_2427_UPI0000EB14CE(39.0-288.0)	250	1	250	99.6	77.81	1.9e-112
DNAG_BACSU/5-102;PF01807	CL0167(Zn_Beta_Ribbon)	CHC2 zinc finger	g.41	Uni_747_C6ALW8(3.0-99.0)	98	1	97	97.96	96	4.6e-39
F3ZGG1_9ACTN/42-933;PF01804	CL0052(NTN)	Penicillin amidase	d.153	Uni_286_C9YWG0(4.0-872.0)	892	2	892	99.78	98.41	4.9e-301
NRFA_WOLSU/50-507;PF02335	CL0317(Multiheme_cytos)	Cytochrome c552	a.138	Uni_659_B9D5M2(9.0-476.0)	458	1	458	99.78	98.11	9.7e-114
RTP_BACSU/1-122;PF02334	CL0123(HTH)	Replication terminator protein	a.4	d1bm9a_(1.0-120.0)	122	3	122	97.54	99.17	1.8e-49
CAPSD_JDNVP/375-805;PF02336	CL0605(ssDNA_NP_VP)	Capsid protein VP4	b.121	Uni_38_P24029(94.0-597.0)	431	9	430	97.68	83.42	1.8e-58
A2SI51_METPP/52-276;PF02332	CL0044(Ferritin)	Methane/Phenol/Toluene Hydroxylase	a.25	Uni_98_A2SI51(48.0-272.0)	225	1	225	99.56	68.5	2.6e-81
LOLB_RALSO/44-209;PF03550	CL0048(LolA_LolB)	Outer membrane lipoprotein LolB	b.125	Uni_23_A3RRF3(24.0-187.0)	166	3	166	98.19	87.17	7.7e-43
Q9RSP5_DEIRA/37-112;PF03551	CL0123(HTH)	Transcriptional regulator PadR-like family	a.4	Int_2201572(18.0-93.0)	76	1	76	98.68	64.66	5.8e-24
A6M113_CLOB8/179-261;PF07194	CL0634(CheY-binding)	P2 response regulator binding domain	d.58	Int_1799780(4.0-86.0)	83	1	82	97.59	94.25	1.8e-11
E9G5J5_DAPPU/22-463;PF00840	CL0004(Concanavalin)	Glycosyl hydrolase family 7	b.29	Uni_84_B0Y8K2(3.0-436.0)	442	1	442	99.77	99.08	2.7e-210
B9IK77_POPTR/253-654;PF03081	CL0295(Vps51)	Exo70 exocyst complex subunit	a.118	Uni_173_B9IK77(183.0-581.0)	402	2	400	99	67.92	7.3e-95
I1EZR9_AMPQE/41-308;PF03740	CL0036(TIM_barrel)	Pyridoxal phosphate biosynthesis protein PdxJ	c.1	d1m5wa_(4.0-235.0)	268	1	267	99.25	95.45	2.6e-93
E5ALH9_BURRH/5-58;PF03884	CL0175(TRASH)	Domain of unknown function (DUF329)	g.39	Uni_225_Q2YAB2(5.0-56.0)	54	1	52	94.44	87.93	6.2e-23
Q815W5_BACCR/2-71;PF01978	CL0123(HTH)	Sugar-specific transcriptional regulator TrmB	a.4	Int_367380(10.0-77.0)	70	1	69	97.14	67.68	1.8e-22
URE1_BACSB/127-486;PF01979	CL0034(Amidohydrolase)	Amidohydrolase family	c.1	Uni_278_Q2SDQ1(1.0-355.0)	360	5	359	98.33	80.64	4e-164
D4KXK9_9FIRM/1-162;PF02590	CL0098(SPOUT)	Predicted SPOUT methyltransferase	c.116	Uni_144_A8FJA3(1.0-158.0)	162	1	162	99.38	99.37	1.8e-36
Q87MY3_VIBPA/4-85;PF02597	CL0072(Ubiquitin)	ThiS family	d.15	Uni_318_Q5JEX1(5.0-88.0)	82	1	82	98.78	94.32	1.7e-26
A7TR29_VANPO/415-456;PF02845	CL0214(UBA)	CUE domain	a.5	Uni_17_A7TR29(12.0-53.0)	42	1	42	97.62	75.93	1.1e-21
B0RBJ5_CLAMS/53-166;PF04234	CL0159(E-set)	CopC domain	b.1	Int_2388287(1.0-109.0)	114	1	114	99.12	98.18	8.5e-22
Q12FR8_POLSJ/14-114;PF04993	CL0631(YgaC_TfoX-N)	TfoX N-terminal domain	d.198	Uni_49_A6X160(5.0-99.0)	101	1	101	99.01	94.95	1.4e-24
RDRP_PMVK/447-937;PF00998	CL0027(RdRP)	Viral RNA dependent RNA polymerase	e.8	Uni_525_P89034(3.0-493.0)	491	1	491	99.8	98.39	5.5e-168
Q13N24_BURXL/15-70;PF05484	CL0020(TPR)	LRV protein FeS4 cluster	a.118	Uni_686_Q13N24(1.0-49.0)	56	8	56	85.71	20.6	1.2e-23
PHLP_RAT/35-299;PF02114	CL0172(Thioredoxin)	Phosducin	c.47	Uni_353_Q13371(1.0-227.0)	265	17	243	85.28	99.56	4.1e-64
THIM_BACSU/10-258;PF02110	CL0118(Ribokinase)	Hydroxyethylthiazole kinase family	c.72	Uni_3595_Q8TMD5(5.0-249.0)	249	1	248	99.2	93.85	3.3e-53
DACC_BACSU/36-491;PF02113	CL0013(Beta-lactamase)	D-Ala-D-Ala carboxypeptidase 3 (S13) family	e.3	d1w5da1(4.0-457.0)	456	2	455	99.34	98.91	1.3e-110
Q73QG6_TREDE/166-415;PF13343	CL0177(PBP)	Bacterial extracellular solute-binding protein	c.94	Uni_37416_Q73QG6(42.0-290.0)	250	2	250	99.2	81.05	1.8e-30
H3D3P5_TETNG/415-493;PF13341	CL0390(zf-FYVE-PHD)	RAG2 PHD domain	g.50	Uni_3247_Q4S7C7(1.0-73.0)	79	1	73	91.14	98.63	3.8e-45
Q59301_9GAMM/105-267;PF03426	CL0202(GBD)	Carbohydrate binding domain (family 15)	b.18	d1gnya_(5.0-153.0)	163	1	146	88.96	96.73	5.9e-73
G4N4M7_MAGO7/25-104;PF02939	CL0429(UcrQ-like)	UcrQ family	f.23	Uni_6_A4QWG7(8.0-85.0)	80	1	78	96.25	90.59	8e-34
Q9Z4P9_BACCI/394-524;PF03422	CL0202(GBD)	Carbohydrate binding module (family 6)	b.18	Uni_21_A3DHG9(10.0-130.0)	131	1	130	98.47	90.91	7.7e-35
D6Z6G0_DESAT/57-216;PF11612	CL0327(Pilus)	Type II secretion system (T2SS), protein J	d.24	Uni_106_C8R0C4(20.0-179.0)	160	1	160	99.38	85.95	3e-46
KTHY_CHLTR/5-195;PF02223	CL0023(P-loop_NTPase)	Thymidylate kinase	c.37	Int_2968147(6.0-199.0)	191	1	190	98.95	96.5	6.1e-55
Q9VJA0_DROME/189-277;PF08445	CL0257(Acetyltrans)	FR47-like protein	d.108	Uni_12220_C8NDR5(44.0-135.0)	89	2	89	97.75	30.85	1.2e-31
Q0V6N5_PHANO/384-501;PF15511	CL0012(Histone)	Centromere kinetochore component CENP-T histone fold	a.22	Int_241017(2.0-97.0)	118	7	105	83.05	76.61	1.2e-10
GAGT3_ARATH/95-632;PF01019	CL0052(NTN)	Gamma-glutamyltranspeptidase	d.153	Uni_1177_Q9M0G0(25.0-562.0)	538	1	538	99.81	94.88	4e-190
DHG_ECOLI/721-759;PF01011	CL0186(Beta_propeller)	PQQ enzyme repeat	b.70	Uni_1626_C8QHL8(567.0-605.0)	39	1	39	97.44	5.93	2.3e-44
Q6LIB0_PHOPR/23-225;PF01012	CL0039(HUP)	Electron transfer flavoprotein domain	c.26	Uni_230_A5FUU4(23.0-207.0)	203	1	203	99.51	74.19	1.6e-65
K9SJ94_9CYAN/24-77;PF02069	CL0461(Metallothionein)	Prokaryotic metallothionein	g.46	Uni_1_A0YTD8(1.0-49.0)	54	3	54	94.44	97.96	2.9e-24
Q5M4Q6_STRT2/329-514;PF09223	CL0116(Calycin)	ZinT (YodA) periplasmic lipocalin-like zinc-recruitment	b.60	d1txla_(10.0-188.0)	186	3	186	98.39	94.68	7.1e-74
C7M7J0_CAPOD/8-254;PF09226	CL0236(PDDEXK)	Restriction endonuclease HincII	c.52	d1tx3a1(11.0-256.0)	247	2	247	99.19	95.33	3.8e-129
C5B8B5_EDWI9/1-73;PF09003	CL0081(MBD-like)	Bacteriophage lambda integrase, N-terminal domain	d.10	Uni_30_P27077(1.0-50.0)	73	13	62	67.12	98	5.9e-24
TOXA_PSEAE/413-638;PF09009	CL0084(ADP-ribosyl)	Exotoxin A catalytic	d.166	d1ikpa2(1.0-212.0)	226	8	219	93.36	99.53	3.8e-131
Q9L138_STRCO/11-104;PF03259	CL0431(PF)	Roadblock/LC7 domain	d.110	Uni_532_Q9KZI6(8.0-99.0)	94	1	94	98.94	75.21	1.9e-28
Q89V83_BRADU/50-361;PF04107	CL0286(GCS)	Glutamate-cysteine ligase family 2(GCS2)	d.128	Uni_307_B3QEG8(25.0-336.0)	312	1	312	99.68	72.33	1.8e-90
C8X5I3_DESRD/20-276;PF12849	CL0177(PBP)	PBP superfamily domain	c.94	Uni_1793_A1VME7(5.0-230.0)	257	3	256	98.44	92.98	1.8e-77
RPC1_BPP22/1-91;PF05269	CL0123(HTH)	Bacteriophage CII protein	a.35	Uni_1887_B0PDG2(3.0-86.0)	91	7	90	91.21	84.69	1.3e-16
I3WJ47_BIFBI/33-267;PF01168	CL0036(TIM_barrel)	Alanine racemase, N-terminal domain	c.1	Uni_2792_C6DG91(1.0-226.0)	235	1	235	99.57	95.34	7.1e-60
B4ET67_PROMH/14-98;PF09313	CL0029(Cupin)	Domain of unknown function (DUF1971)	b.82	Int_697833(20.0-92.0)	85	1	85	98.82	61.02	8.6e-20
B6QWE5_TALMQ/71-313;PF12708	CL0268(Pec_lyase-like)	Pectate lyase superfamily protein	b.80	Uni_92_B2AVA4(9.0-233.0)	243	1	243	99.59	45.62	6.7e-55
C7RA86_KANKD/8-454;PF04996	CL0197(GME)	Succinylarginine dihydrolase	d.126	Uni_56_C9P7X8(1.0-443.0)	447	1	447	99.78	99.55	3.6e-171
W1PZG2_AMBTC/117-478;PF01167	CL0395(Tubby_C)	Tub family	d.23	Uni_155_Q7XSV4(4.0-340.0)	362	1	362	99.72	97.11	2.3e-139
SUT22_ARATH/540-662;PF01740	CL0502(STAS)	STAS domain	c.13	Uni_2160_C7C5T9(5.0-122.0)	123	2	123	98.37	92.86	5.4e-31
TETX_CLOTE/3-419;PF01742	CL0126(Peptidase_MA)	Clostridial neurotoxin zinc protease	d.92	Int_3593822(120.0-552.0)	417	6	412	97.36	73.22	6e-47
TRMD_STRCO/22-232;PF01746	CL0098(SPOUT)	tRNA (Guanine-1)-methyltransferase	c.116	Uni_376_C0EXX2(23.0-221.0)	211	1	211	99.53	84.62	1.7e-89
C4Y137_CLAL4/13-112;PF01749	CL0020(TPR)	Importin beta binding domain	a.118	Uni_3220_C3ZM42(3.0-108.0)	100	1	99	98	21.43	3.1e-35
DUT_ECOLI/15-149;PF00692	CL0153(dUTPase)	dUTPase	b.85	Uni_210_A4XKW4(12.0-145.0)	135	1	135	99.26	91.1	6.3e-52
KITH_HHV2H/56-330;PF00693	CL0023(P-loop_NTPase)	Thymidine kinase from herpesvirus	c.37	d1e2ka_(11.0-284.0)	275	1	275	99.64	82.98	1.9e-64
ACON_LEGPH/689-819;PF00694	CL0364(Leu-IlvD)	Aconitase C-terminal domain	c.8	Uni_1811_Q1QTA1(61.0-191.0)	131	1	131	99.24	49.81	2.5e-61
TRPC_HAEIN/276-475;PF00697	CL0036(TIM_barrel)	N-(5'phosphoribosyl)anthranilate (PRA) isomerase	c.1	Uni_3363_P46451(3.0-202.0)	200	1	200	99.5	98.03	1.2e-32
MGTA_THEMA/392-441;PF09178	CL0369(GHD)	Domain of unknown function (DUF1945)	b.71	d1lwha1(1.0-50.0)	50	1	50	98	98	7.2e-35
Q8XPU1_RALSO/114-253;PF05860	CL0268(Pec_lyase-like)	haemagglutination activity domain	b.80	Int_2510141(2.0-146.0)	140	3	140	97.86	55.6	8.7e-32
KELC_DROME/532-579;PF01344	CL0186(Beta_propeller)	Kelch motif	b.68	Uni_2434_Q59HD9(55.0-100.0)	48	1	48	97.92	14.75	1.3e-88
Q9U6P7_DROME/194-316;PF00168	CL0154(C2)	C2 domain	b.7	Uni_1794_B7PE56(3.0-132.0)	123	1	122	98.37	84.87	5.8e-14
BTK_HUMAN/4-133;PF00169	CL0266(PH)	PH domain	b.55	Uni_4177_Q16Y31(7.0-116.0)	130	1	130	99.23	78.42	6.4e-24
K7AFK6_9ALTE/6-102;PF01340	CL0057(Met_repress)	Met Apo-repressor, MetJ	a.43	Uni_22_Q3IJB6(2.0-97.0)	97	1	96	97.94	96.94	2.1e-50
S0EYE7_CHTCT/4-111;PF00163	CL0492(S4)	Ribosomal protein S4/S9 N-terminal domain	d.66	Uni_780_Q2TJZ1(2.0-86.0)	108	2	108	98.15	41.58	1.3e-28
Q757S4_ASHGO/8-187;PF00160	CL0475(Cyclophil-like)	Cyclophilin type peptidyl-prolyl cis-trans isomerase/CLD	b.62	Uni_2108_C5Z6V0(6.0-171.0)	180	1	180	99.44	85.05	2.1e-72
F0VG09_NEOCL/8-103;PF00166	CL0296(GroES)	Chaperonin 10 Kd subunit	b.35	Uni_459_B9LZ36(2.0-94.0)	96	1	96	98.96	95.83	2.6e-37
FGF3_DANRE/62-204;PF00167	CL0066(Trefoil)	Fibroblast growth factor	b.42	Uni_119_C3ZA49(6.0-134.0)	143	1	143	99.3	94.81	1e-43
RS12_HALSA/6-141;PF00164	CL0021(OB)	Ribosomal protein S12/S23	b.40	Uni_19644_Q7NAV1(4.0-125.0)	136	3	134	96.32	88.97	2.3e-50
DACA_ECOLI/35-273;PF00768	CL0013(Beta-lactamase)	D-alanyl-D-alanine carboxypeptidase	e.3	Uni_11283_Q8RB97(11.0-245.0)	239	2	238	98.74	88.3	1.7e-69
META_CLOTE/2-301;PF04204	CL0014(Glutaminase_I)	Homoserine O-succinyltransferase	c.23	Uni_17_A3DGI7(1.0-281.0)	300	16	298	94	99.64	1.6e-129
EXPI_DICD3/8-188;PF00765	CL0257(Acetyltrans)	Autoinducer synthase	d.108	Uni_839_D0PSW1(8.0-187.0)	181	1	180	98.9	84.83	7.9e-22
CAPSD_CMVFN/11-215;PF00760	CL0055(Viral_ssRNA_CP)	Cucumovirus coat protein	b.121	d1f15b_(1.0-187.0)	205	19	205	90.73	97.89	8.3e-92
Q1DC34_MYXXD/7-344;PF00762	CL0043(Chelatase)	Ferrochelatase	c.92	Uni_599_C4ZKF9(4.0-323.0)	338	1	337	99.41	97.55	3.2e-111
B9LR90_HALLT/20-191;PF00186	CL0387(DHFred)	Dihydrofolate reductase	c.71	Uni_2506_UPI000023ED61(5.0-199.0)	172	1	172	99.42	96.52	2.8e-42
LEU3_SCHPO/5-363;PF00180	CL0270(Iso_DH)	Isocitrate/isopropylmalate dehydrogenase	c.77	Uni_1513_C9RDA1(4.0-328.0)	359	1	359	99.72	97.01	2.8e-103
CHI12_ORYSJ/84-318;PF00182	CL0037(Lysozyme)	Chitinase class I	d.2	Uni_128_B8QVL5(4.0-237.0)	235	1	235	99.57	95.1	1.7e-96
RDRP_IBDVU/1-875;PF04197	CL0027(RdRP)	Birnavirus RNA dependent RNA polymerase (VP1)	e.8	d2pgga1(1.0-774.0)	875	31	804	88.34	99.87	1e-300
W5MVK4_LEPOC/31-130;PF04421	CL0080(Beta-tent)	Mss4 protein	b.88	Uni_19_C1BKK7(18.0-114.0)	100	1	100	99	84.21	9.9e-34
Q8XPL2_RALSO/16-98;PF08681	CL0057(Met_repress)	Protein of unknown function (DUF1778)	a.43	Uni_195_Q8XPL2(5.0-82.0)	83	1	78	92.77	92.77	9.1e-29
Q7LXR5_SULSO/63-160;PF01588	CL0021(OB)	Putative tRNA binding domain	b.40	Uni_1360_C6C210(14.0-115.0)	98	1	98	98.98	84.87	4.7e-35
Q9Z4X6_STRCO/1675-2097;PF00501	CL0378(ANL)	AMP-binding enzyme	e.23	Uni_8164_Q9Z4X6(88.0-510.0)	423	1	423	99.76	67.63	1.8e-145
B2J479_NOSP7/8-184;PF00502	CL0090(Globin)	Phycobilisome protein	a.1	Uni_375_Q7U4Q0(7.0-183.0)	177	1	177	99.44	95.65	4e-56
B6H4B4_PENRW/24-186;PF01583	CL0023(P-loop_NTPase)	Adenylylsulphate kinase	c.37	Int_2976472(5.0-160.0)	163	1	162	98.77	86.59	6.6e-50
B9N1N5_POPTR/14-194;PF01582	CL0173(STIR)	TIR domain	c.23	Int_1137147(2.0-168.0)	181	1	161	88.4	97.65	8.9e-32
Q3J1R9_RHOS4/62-317;PF04198	CL0246(ISOCOT_Fold)	Putative sugar-binding domain	c.124	Uni_796_C4LDR1(1.0-257.0)	256	1	256	99.61	99.61	1.8e-36
F6W2E6_XENTR/25-122;PF00236	CL0079(Cystine-knot)	Glycoprotein hormone	g.17	Uni_28_B2L4V1(1.0-87.0)	98	9	95	87.76	98.85	5.1e-45
NLTP7_ARATH/29-118;PF00234	CL0482(Prolamin)	Protease inhibitor/seed storage/LTP family	a.52	Uni_502_Q9ZUK6(4.0-93.0)	90	1	90	98.89	93.68	8.7e-19
U1I3X0_ENDPU/1-152;PF00235	CL0431(PF)	Profilin	d.110	Uni_110_C3W2Q7(1.0-132.0)	152	2	152	98.68	99.24	1.1e-51
BGLA_CLOTH/2-448;PF00232	CL0058(Glyco_hydro_tim)	Glycosyl hydrolase family 1	c.1	Uni_1263_P26208(3.0-448.0)	447	2	447	99.55	99.33	2.2e-171
G7Y655_CLOSI/526-809;PF00233	CL0237(HD_PDEase)	3'5'-cyclic nucleotide phosphodiesterase	a.211	Uni_667_UPI00006CD10E(77.0-346.0)	284	1	282	98.94	74.72	7.9e-60
RAE1C_MOUSE/31-204;PF14586	CL0343(MHC)	Class I Histocompatibility antigen, NKG2D ligand, domains 1 and 2	d.19	Uni_3620_Q9TP98(2.0-176.0)	174	1	173	98.85	96.13	2.7e-60
B4MNZ4_DROWI/1-175;PF14580	CL0022(LRR)	Leucine-rich repeat	c.10	Uni_781_A4HDA6(15.0-208.0)	175	4	174	97.14	45.2	4.2e-45
ARHG1_MOUSE/40-230;PF09128	CL0272(RGS)	Regulator of G protein signalling-like domain	a.91	Uni_967_UPI000155C894(1.0-191.0)	191	1	191	99.48	98.96	4.9e-60
A5GJG5_SYNPW/24-241;PF11266	CL0044(Ferritin)	Long-chain fatty aldehyde decarbonylase	a.25	Uni_9_A5GJG5(5.0-221.0)	218	1	217	99.08	97.3	3.8e-63
G6PIB_ORYSJ/51-547;PF00342	CL0067(SIS)	Phosphoglucose isomerase	c.80	Uni_508_C1CWW2(49.0-536.0)	497	1	497	99.8	89.69	2.1e-184
IL1B_BOVIN/144-261;PF00340	CL0066(Trefoil)	Interleukin-1 / 18	b.42	Uni_38_P09428(31.0-147.0)	118	2	118	98.31	76.82	5.6e-40
E9QDL3_DANRE/5-87;PF00341	CL0079(Cystine-knot)	PDGF/VEGF domain	g.17	Uni_140_Q6R5A5(18.0-108.0)	83	1	83	98.8	78.95	9.3e-25
ERG7_HUMAN/555-600;PF00432	CL0059(6_Hairpin)	Prenyltransferase and squalene oxidase repeat	a.102	Int_1936251(177.0-222.0)	46	1	46	97.83	12.82	2e-63
R9ANZ9_WALI9/65-369;PF00348	CL0613(Terp_synthase)	Polyprenyl synthetase	a.128	Uni_1985_Q0CBW9(24.0-323.0)	305	3	305	99.02	80.59	4.5e-94
C3XPG8_BRAFL/848-925;PF16759	CL0459(BRCT-like)	DNA ligase 3 BRCT domain	c.15	Int_772029(2.0-84.0)	78	2	78	97.44	93.18	8.1e-29
E7AAG1_HELFC/14-275;PF05211	CL0342(TolB_N)	Neuraminyllactose-binding hemagglutinin precursor (NLBH)	c.51	Uni_2_B6JL76(3.0-218.0)	262	27	262	89.69	97.29	5.6e-84
A5FE39_FLAJ1/45-222;PF05708	CL0125(Peptidase_CA)	Permuted papain-like amidase enzyme, YaeF/YiiX, C92 family	d.3	Uni_33_A5FE39(1.0-178.0)	178	1	178	99.44	97.79	7.8e-34
W0RLA9_9BACT/54-283;PF06778	CL0032(Dim_A_B_barrel)	Chlorite dismutase	d.58	Uni_65_C1F2S0(34.0-261.0)	230	1	229	99.13	83.15	3.6e-61
A4HBS6_LEIBR/11-136;PF08477	CL0023(P-loop_NTPase)	Ras of Complex, Roc, domain of DAPkinase	c.37	Uni_29183_UPI0001BC339E(179.0-300.0)	126	1	126	99.21	39.03	7.5e-48
Q8EFL1_SHEON/6-153;PF14588	CL0534(YjgF-like)	YjgF/chorismate_mutase-like, putative endoribonuclease	d.79	Uni_2871_Q67NH3(4.0-150.0)	148	1	147	98.65	95.42	2.1e-45
A0A0D1E3B0_USTMA/65-507;PF07350	CL0029(Cupin)	Protein of unknown function (DUF1479)	b.82	Uni_91_Q4PDU1(10.0-451.0)	443	1	442	99.55	97.57	8.4e-150
A1WE13_VEREI/91-323;PF13360	CL0186(Beta_propeller)	PQQ-like domain	b.70	Uni_1367_C1EGB1(69.0-335.0)	233	1	232	99.14	45.39	1.7e-49
Q8ZSV8_PYRAE/11-71;PF06093	CL0167(Zn_Beta_Ribbon)	Spt4/RpoE2 zinc finger	g.41	Uni_9_A3MXN9(3.0-61.0)	61	1	59	95.08	93.55	8.3e-25
HGD_DROME/5-434;PF04209	CL0029(Cupin)	homogentisate 1,2-dioxygenase	b.82	Uni_231_Q16IJ1(3.0-429.0)	430	1	430	99.77	99.07	1.3e-159
D7CUR2_TRURR/338-410;PF14697	CL0344(4Fe-4S)	4Fe-4S dicluster domain	d.58	Uni_1097_A6L7Y7(1.0-72.0)	73	1	73	98.63	79.78	6.2e-14
TO1A_HADVE/1-37;PF06357	CL0083(Omega_toxin)	Omega-atracotoxin	g.3	d1axha_(1.0-37.0)	37	1	37	97.3	97.3	1.4e-24
B8I995_CLOCE/1409-1590;PF06452	CL0559(CBD9-like)	Carbohydrate family 9 binding domain-like	b.1	Uni_273_C7IKG4(12.0-188.0)	182	2	181	98.35	93.62	1.2e-37
A0C5A2_PARTE/441-468;PF13202	CL0220(EF_hand)	EF hand	a.39	Int_303050(146.0-173.0)	28	1	28	96.43	14.36	8.1e-42
Q63TE6_BURPS/55-282;PF02321	CL0105(Hybrid)	Outer membrane efflux protein	f.5	Uni_3569_Q13MQ2(59.0-286.0)	228	1	228	99.56	45.13	5.5e-72
Q8CX43_SHEON/3-250;PF06175	CL0044(Ferritin)	tRNA-(MS[2]IO[6]A)-hydroxylase (MiaE)	a.25	Uni_61_A8H620(1.0-247.0)	248	2	248	99.19	98.4	1.5e-60
CPD1_YEAST/1-239;PF07823	CL0247(2H)	Cyclic phosphodiesterase-like protein	d.61	Uni_723_Q758H6(1.0-212.0)	239	4	238	97.91	99.06	9.8e-66
W5F8T4_WHEAT/56-394;PF03405	CL0044(Ferritin)	Fatty acid desaturase	a.25	Uni_605_B6TWQ9(4.0-332.0)	339	2	339	99.41	97.04	4.2e-103
F1QB50_DANRE/2-49;PF08198	CL0306(HeH)	Thymopoietin protein	a.140	Uni_12_C0H9M0(2.0-49.0)	48	1	48	97.92	85.45	5.5e-28
Q1LDJ6_CUPMC/52-132;PF13442	CL0318(Cytochrome-c)	Cytochrome C oxidase, cbb3-type, subunit III	a.3	Int_305097(6.0-90.0)	81	1	81	98.77	92.31	7.6e-23
E1ZN66_CHLVA/570-738;PF14566	CL0031(Phosphatase)	Inositol hexakisphosphate	c.45	Uni_75_C5WU58(94.0-248.0)	169	1	168	98.82	39.29	1.6e-29
E1C1U2_CHICK/46-184;PF14565	CL0053(4H_Cytokine)	Interleukin 22 IL-10-related T-cell-derived-inducible factor	a.26	Uni_345_UPI000194E28C(3.0-141.0)	139	1	139	99.28	97.18	3.3e-38
GAG_RSVSA/2-87;PF02813	CL0074(Matrix)	Retroviral M domain	a.61	d1a6sa_(3.0-87.0)	86	2	86	97.67	96.55	4.1e-32
D3AYP4_POLPA/29-122;PF14560	CL0072(Ubiquitin)	Ubiquitin-like domain	d.15	Uni_1690_C1FG26(7.0-91.0)	94	2	94	97.87	89.36	1.2e-20
O84671_CHLTR/387-482;PF16697	CL0357(SMAD-FHA)	Inner membrane component of T3SS, cytoplasmic domain	b.26	Uni_1036_B0B8P0(8.0-101.0)	96	1	94	96.88	86.11	8.5e-22
SPA_STAA8/213-265;PF02216	CL0598(B_GA)	B domain	a.8	d2jwda1(1.0-53.0)	53	1	53	98.11	91.23	1.5e-33
LT_POVLY/200-298;PF02217	CL0169(Rep)	Origin of replication binding protein	d.89	Uni_17_P04008(4.0-102.0)	99	1	99	98.99	79.67	4e-19
KCNV1_RAT/44-153;PF02214	CL0033(POZ)	BTB/POZ domain	d.42	Int_1676358(4.0-94.0)	110	2	110	98.18	92.78	6.9e-29
A0KNV0_AERHH/31-79;PF06004	CL0527(Sm-like)	Bacterial protein of unknown function (DUF903)	b.38	Uni_16_A8T0U0(3.0-51.0)	49	1	49	97.96	92.31	2.8e-20
CNTP2_HUMAN/1055-1187;PF02210	CL0004(Concanavalin)	Laminin G domain	b.29	Int_2425434(37.0-174.0)	133	1	133	99.25	76.11	7e-31
I7EYU4_PHAIB/1-237;PF02211	CL0610(ETAP)	Nitrile hydratase beta subunit	b.34	Uni_24_A9G309(1.0-237.0)	237	1	237	99.58	99.16	3.4e-84
Q81ES4_BACCR/13-146;PF13022	CL0123(HTH)	Helix-turn-helix of insertion element transposase	a.4	d2ao9a1(1.0-120.0)	134	1	120	88.81	99.17	5.3e-53
MTHR2_SCHPO/6-305;PF02219	CL0086(FAD_oxidored)	Methylenetetrahydrofolate reductase	c.1	Uni_540_C1DUH1(4.0-287.0)	300	2	299	99	98.26	9.1e-102
PAPS2_ARATH/82-179;PF01909	CL0260(NTP_transf)	Nucleotidyltransferase domain	d.218	Uni_219_C4QZ33(63.0-158.0)	98	2	98	97.96	48.22	1.6e-26
U7PZ52_SPOS1/103-446;PF02569	CL0039(HUP)	Pantoate-beta-alanine ligase	c.26	Uni_671_Q2UE65(1.0-329.0)	344	1	344	99.71	98.8	8.4e-124
Q7NXQ9_CHRVO/13-118;PF01903	CL0043(Chelatase)	CbiX	c.92	Int_1513416(3.0-114.0)	106	1	106	99.06	39.22	3.9e-48
O26532_METTH/1-222;PF01902	CL0039(HUP)	Diphthamide synthase	c.26	Uni_6490_Q2NGU1(1.0-222.0)	222	1	221	99.1	96.51	1.9e-42
I4YGI0_WALMC/2-61;PF01907	CL0167(Zn_Beta_Ribbon)	Ribosomal protein L37e	g.41	Uni_85_C4QWU1(2.0-54.0)	60	1	60	98.33	96.3	1.7e-27
Y1048_GLOVI/1-107;PF01906	CL0522(YbjQ-like)	Putative heavy-metal-binding	d.230	Uni_102_A9C2L1(1.0-104.0)	107	1	106	98.13	97.17	7.4e-40
Q9A1E4_STRP1/32-281;PF03180	CL0177(PBP)	NLPA lipoprotein	c.94	Uni_13114_B2T616(3.0-239.0)	250	2	250	99.2	98.74	4.2e-101
D3ENJ0_ATETH/2-69;PF02427	CL0610(ETAP)	Photosystem I reaction centre subunit IV / PsaE	b.34	Uni_38_B8HXE7(2.0-68.0)	68	1	68	98.53	85.71	4.1e-27
S8EEL1_FOMPI/46-469;PF03630	CL0108(Actin_ATPase)	Fumble	c.55	Uni_962_UPI0000586B1A(32.0-357.0)	424	70	423	83.25	91.04	1.8e-94
A2E0R1_TRIVA/26-194;PF03853	CL0063(NADP_Rossmann)	YjeF-related protein N-terminus	c.104	Uni_277_B1I1U6(24.0-195.0)	169	1	169	99.41	73.71	4.2e-54
Q9A2E1_CAUCR/2-76;PF03852	CL0236(PDDEXK)	DNA mismatch endonuclease Vsr	c.52	Uni_47_A3UG24(1.0-75.0)	75	1	75	98.67	55.64	2.4e-30
THI6_YEAST/12-212;PF02581	CL0036(TIM_barrel)	Thiamine monophosphate synthase/TENI	c.1	Int_814066(8.0-203.0)	201	1	199	98.51	89.04	3e-47
PHYC_ARATH/736-862;PF00989	CL0183(PAS_Fold)	PAS fold	d.110	Uni_840_A1ATD7(4.0-115.0)	127	2	126	97.64	95.69	1.3e-15
W1QEH9_OGAPD/5-473;PF00982	CL0113(GT-B)	Glycosyltransferase family 20	c.87	Uni_654_O94213(3.0-470.0)	469	2	469	99.57	98.94	4.6e-126
COAT_TYMV/8-177;PF00983	CL0055(Viral_ssRNA_CP)	Tymovirus coat protein	b.121	Uni_10_O55436(8.0-177.0)	170	1	170	99.41	89.89	2.3e-61
A9PGW7_POPTR/257-431;PF14541	CL0129(Peptidase_AA)	Xylanase inhibitor C-terminal	b.50	Uni_871_B8LMX2(241.0-398.0)	175	1	175	99.43	37.74	1.9e-34
Q5TNW3_ANOGA/137-236;PF02100	CL0257(Acetyltrans)	Ornithine decarboxylase antizyme	d.108	Uni_23_Q5TNW3(25.0-124.0)	100	1	100	99	79.2	7.9e-34
D3S9C3_THISK/9-208;PF13505	CL0193(MBB)	Outer membrane protein beta-barrel domain	f.4	Uni_1058_Q1I5T8(68.0-268.0)	200	2	200	99	74.63	3.3e-18
H6LKM7_ACEWD/25-155;PF13673	CL0257(Acetyltrans)	Acetyltransferase (GNAT) domain	d.108	Uni_9711_C2ZQ91(4.0-137.0)	131	2	130	97.71	96.38	1.7e-17
D4JDD3_9FIRM/1-72;PF02920	CL0081(MBD-like)	DNA binding domain of tn916 integrase	d.10	Uni_53_C7H751(2.0-69.0)	72	5	72	93.06	94.37	6.7e-35
B8J492_DESDA/3-162;PF02923	CL0236(PDDEXK)	Restriction endonuclease BamHI	c.52	Int_1247424(2.0-151.0)	160	7	160	95.62	94.3	8.5e-34
A9CJ80_AGRFC/1-102;PF07978	CL0032(Dim_A_B_barrel)	NIPSNAP	d.58	Uni_167_B9JLH1(2.0-100.0)	102	1	100	97.06	95.15	2.3e-27
Q22170_CAEEL/43-272;PF03388	CL0004(Concanavalin)	Legume-like lectin family	b.29	Uni_900_UPI0001924362(4.0-224.0)	230	2	228	98.26	96.92	3.8e-58
A8X343_CAEBR/192-230;PF13405	CL0220(EF_hand)	EF-hand domain	a.39	Int_304179(97.0-135.0)	39	1	39	97.44	23.75	5.9e-38
Q9RD88_STRCO/216-373;PF04851	CL0023(P-loop_NTPase)	Type III restriction enzyme, res subunit	c.37	Uni_34699_Q05B68(28.0-227.0)	158	2	158	98.73	67.92	6.9e-32
Q6CWP0_KLULA/2-178;PF10429	CL0051(NTF2)	Nuclear pore RNA shuttling protein Mtr2	d.17	Uni_459_Q6CWP0(1.0-170.0)	177	3	172	95.48	99.41	1.8e-55
B6QL88_TALMQ/14-64;PF17121	CL0229(RING)	Zinc finger, C3HC4 type (RING finger)	g.44	Uni_3309_B6QL88(2.0-51.0)	51	1	50	96.08	73.13	3.3e-21
B8DK08_DESVM/65-170;PF13247	CL0344(4Fe-4S)	4Fe-4S dicluster domain	d.58	Uni_1260_A5G6W2(67.0-163.0)	106	2	106	98.11	46.83	1.2e-29
A8HX15_CHLRE/410-521;PF13246	CL0137(HAD)	Cation transport ATPase (P-type)	d.220	Uni_2812_C0CUH8(12.0-120.0)	112	2	112	98.21	58.06	1.1e-25
MTNA_SYNY3/51-343;PF01008	CL0246(ISOCOT_Fold)	Initiation factor 2 subunit family	c.124	Uni_46_A3DD27(42.0-332.0)	293	1	293	99.66	85.04	8.2e-108
TICN3_PONAB/198-308;PF10591	CL0220(EF_hand)	Secreted protein acidic and rich in cysteine Ca binding region	a.39	Uni_26_B4DGK5(1.0-109.0)	111	3	111	97.3	93.91	7.6e-18
C5G9L3_AJEDR/20-214;PF11563	CL0090(Globin)	Protoglobin	a.1	Uni_689_C5G9L3(17.0-201.0)	195	1	185	94.36	91.54	9.1e-79
C0ZSH3_RHOE4/57-155;PF12680	CL0051(NTF2)	SnoaL-like domain	d.17	Int_3334757(8.0-131.0)	99	1	99	98.99	88.49	2.4e-30
CBP1_BACSU/1-495;PF02074	CL0126(Peptidase_MA)	Carboxypeptidase Taq (M32) metallopeptidase	d.92	Uni_1086_C1I756(3.0-494.0)	495	3	495	99.39	99.39	1.1e-177
RUVC_TREPA/19-167;PF02075	CL0219(RNase_H)	Crossover junction endodeoxyribonuclease RuvC	c.55	Uni_402_C6P5A6(2.0-148.0)	149	1	149	99.33	94.19	1.5e-59
A0EKU3_9FLAV/1667-1814;PF07652	CL0023(P-loop_NTPase)	Flavivirus DEAD domain	c.37	Uni_758_A6TSP5(38.0-198.0)	148	2	147	97.97	75.12	5.6e-43
B4J109_DROGR/4-73;PF05486	CL0623(SRP9_14)	Signal recognition particle 9 kDa protein (SRP9)	d.49	Uni_63_C4A039(2.0-71.0)	70	1	70	98.57	90.79	2.7e-34
A1W739_ACISJ/16-95;PF13744	CL0123(HTH)	Helix-turn-helix domain	a.35	Uni_5989_Q12BT0(7.0-78.0)	80	6	78	90	88.75	1.4e-15
L0ETD2_LIBCB/8-80;PF01176	CL0021(OB)	Translation initiation factor 1A / IF-1	b.40	Uni_15475_Q03PX9(7.0-69.0)	73	1	73	98.63	87.32	2e-32
SNO3_YEAST/7-217;PF01174	CL0014(Glutaminase_I)	SNO glutamine amidotransferase family	c.23	Uni_8726_Q8TQH7(5.0-197.0)	211	1	210	99.05	96.48	3.4e-44
C1MUS0_MICPC/134-454;PF13406	CL0037(Lysozyme)	Transglycosylase SLT domain	d.2	Uni_493_A5W9I3(17.0-311.0)	321	1	321	99.69	93.33	1.9e-108
A0KQN3_AERHH/38-258;PF04989	CL0063(NADP_Rossmann)	Cephalosporin hydroxylase	c.66	Int_1345096(13.0-219.0)	221	3	219	97.74	81.42	5.4e-45
CHEC_BACSU/111-148;PF04509	CL0355(CheC-like)	CheC-like family	d.252	Uni_487_P40403(108.0-144.0)	38	1	37	94.74	17.56	1.6e-28
IGHA_RABIT/174-266;PF07654	CL0011(Ig)	Immunoglobulin C1-set domain	b.1	Int_512048(2.0-94.0)	93	1	93	98.92	80	2.2e-30
B6QDM8_TALMQ/21-326;PF08925	CL0615(ALDC)	Domain of Unknown Function (DUF1907)	d.290	d1xcra1(18.0-301.0)	306	1	306	99.67	90.42	7.9e-121
H3D5H7_TETNG/35-79;PF01753	CL0175(TRASH)	MYND finger	g.85	Uni_479_C1FGU3(7.0-50.0)	45	1	45	97.78	86	5.4e-13
D5APG3_RHOCB/26-155;PF01750	CL0095(Peptidase_ML)	Hydrogenase maturation protease	c.56	Uni_468_Q39QD2(20.0-147.0)	130	1	130	99.23	80.89	1.6e-35
A7EW41_SCLS1/98-156;PF13637	CL0465(Ank)	Ankyrin repeats (many copies)	d.211	Uni_2364_A2EKI3(32.0-85.0)	59	1	59	98.31	12.13	1.2e-255
Q2RFK4_MOOTA/377-437;PF09105	CL0123(HTH)	Elongation factor SelB, winged helix	a.4	d2v9va1(1.0-61.0)	61	1	61	98.36	98.36	1.3e-43
A0NBL4_ANOGA/1808-1951;PF09104	CL0021(OB)	BRCA2, oligonucleotide/oligosaccharide-binding, domain 3	b.40	Uni_3844_UPI000155FCBA(1.0-132.0)	144	1	143	98.61	94.24	5.5e-59
A7S1H5_NEMVE/2-221;PF01353	CL0069(GFP)	Green fluorescent protein	d.22	Uni_10_A7UAM0(2.0-214.0)	220	2	219	98.64	95.07	2.8e-92
RNH2_SYNY3/2-184;PF01351	CL0219(RNase_H)	Ribonuclease HII	c.55	Uni_1494_B6FZ80(12.0-188.0)	183	1	182	98.91	92.63	1.5e-66
J4U064_SACK1/9-47;PF11403	CL0461(Metallothionein)	Yeast metallothionein	g.46	d1fmya_(1.0-39.0)	39	1	39	97.44	95	2e-23
MCE_FOWPN/13-306;PF01358	CL0063(NADP_Rossmann)	Poly A polymerase regulatory subunit	c.66	Uni_213_P15916(4.0-297.0)	294	1	294	99.66	98.65	7.3e-132
D9R839_CLOSW/2-203;PF11407	CL0236(PDDEXK)	Type II restriction enzyme MunI	c.52	d1d02a_(1.0-192.0)	202	5	202	97.52	96.95	1.6e-97
TACA1_TACTR/1-44;PF11406	CL0083(Omega_toxin)	Antimicrobial peptide tachystatin A	g.3	d1cixa_(1.0-44.0)	44	1	44	97.73	97.73	1.7e-31
A7AVG2_BABBO/23-92;PF00505	CL0114(HMG-box)	HMG (high mobility group) box	a.21	Uni_2022_Q5B995(18.0-85.0)	70	1	70	98.57	69.79	1.8e-23
D5UG75_CELFN/34-538;PF00759	CL0059(6_Hairpin)	Glycosyl hydrolase family 9	a.102	Uni_367_C1RGY4(7.0-511.0)	505	1	505	99.8	94.03	1.1e-135
F7DTH0_CALJA/31-193;PF00758	CL0053(4H_Cytokine)	Erythropoietin/thrombopoietin	a.26	Uni_173_Q867B1(2.0-162.0)	163	2	163	98.77	98.16	1.8e-71
A0ZNQ7_PHOPO/8-302;PF02273	CL0028(AB_hydrolase)	Acyl transferase	c.69	Uni_7044_Q9AJA7(4.0-295.0)	295	2	294	98.98	96.68	8.3e-40
SO2A1_MOUSE/449-493;PF07648	CL0005(Kazal)	Kazal-type serine protease inhibitor domain	g.68	Uni_1592_UPI0000F2110B(3.0-47.0)	45	1	45	97.78	84.62	3.2e-16
D0J202_COMT2/410-453;PF04945	CL0175(TRASH)	YHS domain	a.25	Uni_53_A1K8A3(405.0-448.0)	44	1	44	97.73	8.4	1.1e-24
Q9A0S2_STRP1/29-215;PF00753	CL0381(Metallo-HOrase)	Metallo-beta-lactamase superfamily	d.157	Int_1567654(17.0-205.0)	187	2	187	98.93	88.68	5.8e-53
DCBD1_HUMAN/266-409;PF00754	CL0202(GBD)	F5/8 type C domain	b.18	Uni_1293_Q8N8Z6(15.0-157.0)	144	2	144	98.61	87.12	1e-30
E7KQC3_YEASL/21-291;PF00756	CL0028(AB_hydrolase)	Putative esterase	c.69	Int_3181092(2.0-271.0)	271	2	271	99.26	97.82	1.8e-68
C0ZTS6_RHOE4/36-261;PF12697	CL0028(AB_hydrolase)	Alpha/beta hydrolase family	c.69	Int_1466131(20.0-265.0)	226	1	226	99.56	91.08	3.8e-69
Q28W24_JANSC/41-365;PF02276	CL0317(Multiheme_cytos)	Photosynthetic reaction centre cytochrome C subunit	a.138	Uni_28_Q28W24(1.0-325.0)	325	1	325	99.69	98.78	5.4e-80
Q8G7K7_BIFLO/53-429;PF07745	CL0058(Glyco_hydro_tim)	Glycosyl hydrolase family 53	c.1	Uni_9154_Q9KBA5(14.0-377.0)	377	1	377	99.73	94.53	1.1e-76
H1A03_HAPHA/49-79;PF07740	CL0083(Omega_toxin)	Ion channel inhibitory toxin	g.3	d1nixa_(1.0-31.0)	31	1	31	96.77	90.91	5.8e-16
A0BIX8_PARTE/187-226;PF05920	CL0123(HTH)	Homeobox KN domain	a.4	Uni_2857_B2VRU5(32.0-71.0)	40	1	40	97.5	53.42	4e-14
AIR3_ARATH/31-116;PF05922	CL0570(PPP-I)	Peptidase inhibitor I9	d.58	Uni_308_C4JZD2(2.0-79.0)	86	1	86	98.84	97.47	4.1e-15
Q8S9H0_WHEAT/16-164;PF08212	CL0116(Calycin)	Lipocalin-like domain	b.60	Uni_862_Q38JD2(12.0-159.0)	149	1	149	99.33	85.96	2.2e-48
GALT8_CAEEL/110-299;PF00535	CL0110(GT-A)	Glycosyl transferase family 2	c.68	Int_3160932(4.0-201.0)	190	1	190	99.47	70.11	2.3e-61
COTSA_BACSU/178-355;PF00534	CL0113(GT-B)	Glycosyl transferases group 1	c.87	Int_3240115(240.0-426.0)	178	1	177	98.88	41.89	1.9e-49
SCX3_BUTOM/2-56;PF00537	CL0054(Knottin_1)	Scorpion toxin-like domain	g.3	Uni_42_P01488(2.0-55.0)	55	1	55	98.18	82.81	1.6e-21
EPHA1_HUMAN/911-975;PF00536	CL0003(SAM)	SAM domain (Sterile alpha motif)	a.60	Uni_1721_Q9D0I6(12.0-76.0)	65	1	65	98.46	80	1.3e-15
F1P2Q5_CHICK/206-290;PF00531	CL0041(Death)	Death domain	a.77	Int_2302208(10.0-93.0)	85	2	84	96.47	89.25	5.1e-24
DNLJ_AQUAE/619-696;PF00533	CL0459(BRCT-like)	BRCA1 C Terminus (BRCT) domain	c.15	Int_772039(1.0-79.0)	78	1	78	98.72	88.64	9.9e-28
ARAF_ECOLI/25-320;PF00532	CL0144(Periplas_BP)	Periplasmic binding proteins and sugar binding domain of LacI family	c.93	Uni_7182_C2HQQ6(5.0-277.0)	296	1	295	99.32	95.44	1.3e-64
F6T9K3_CIOIN/50-129;PF00538	CL0123(HTH)	linker histone H1 and H5 family	a.4	Uni_503_UPI0000523EEF(7.0-86.0)	80	1	80	98.75	89.77	9e-15
A1B8G2_PARDP/8-162;PF09588	CL0236(PDDEXK)	YqaJ-like viral recombinase domain	c.52	Uni_129_B5JVH8(13.0-156.0)	155	1	155	99.35	72.22	6.5e-39
B0JY57_MICAN/14-332;PF09194	CL0236(PDDEXK)	Restriction endonuclease BsobI	c.52	d1dc1a_(3.0-318.0)	319	1	318	99.37	98.75	4.3e-139
E1Z4E6_CHLVA/10-165;PF08694	CL0208(UBC)	Ubiquitin-fold modifier-conjugating enzyme 1	d.20	d2in1a1(4.0-158.0)	156	1	156	99.36	95.06	1.6e-31
A9PAB1_POPTR/35-246;PF01596	CL0063(NADP_Rossmann)	O-methyltransferase	c.66	Uni_2482_Q6RFY0(17.0-228.0)	212	3	211	98.11	91.74	3e-19
GCSH3_AQUAE/23-149;PF01597	CL0105(Hybrid)	Glycine cleavage H-protein	b.84	Uni_6985_Q6H713(8.0-130.0)	127	2	126	97.64	93.13	7.7e-53
Q9AU49_DIOEL/58-256;PF01590	CL0161(GAF)	GAF domain	d.110	Uni_8069_Q9AU19(26.0-209.0)	199	1	199	99.5	85.92	4e-65
NIFU_NOSS1/3-134;PF01592	CL0233(SufE_NifU)	NifU-like N terminal domain	d.224	Uni_170_A8EYI0(3.0-127.0)	132	2	131	97.73	95.38	2.3e-47
O49538_ARATH/14-62;PF00249	CL0123(HTH)	Myb-like DNA-binding domain	a.4	Uni_2471_A8VPW3(4.0-51.0)	49	1	49	97.96	44.34	7.3e-34
A4RXN4_OSTLU/29-101;PF05383	CL0123(HTH)	La domain	a.4	Int_2257691(9.0-78.0)	73	1	73	98.63	81.18	1.5e-11
G3P5W6_GASAC/158-290;PF00243	CL0079(Cystine-knot)	Nerve growth factor family	g.17	Uni_105_UPI00017B1D16(1.0-133.0)	133	1	133	99.25	99.25	4.1e-42
C3ZQX7_BRAFL/1075-1219;PF00241	CL0092(ADF)	Cofilin/tropomyosin-type actin-binding protein	d.109	Uni_121_A9V1R1(11.0-133.0)	145	1	145	99.31	89.05	3e-40
Q9BL88_CAEEL/131-431;PF00246	CL0035(Peptidase_MH)	Zinc carboxypeptidase	c.56	Int_3064664(14.0-306.0)	301	1	301	99.67	92.99	8.6e-117
PPB_BOMMO/74-515;PF00245	CL0088(Alk_phosphatase)	Alkaline phosphatase	c.76	Int_3235784(15.0-498.0)	442	1	442	99.77	96.22	2.9e-103
Q9VLD9_DROME/590-711;PF14598	CL0183(PAS_Fold)	PAS domain	d.110	Uni_3422_B4VND7(3.0-109.0)	122	1	121	98.36	96.36	8.7e-22
A2TXR8_9FLAO/26-451;PF14592	CL0268(Pec_lyase-like)	Chondroitinase B	b.80	Uni_85_A6ELE0(2.0-427.0)	426	1	426	99.77	99.53	9.8e-111
I1NTT9_ORYGL/392-497;PF14593	CL0266(PH)	PH domain	b.55	Uni_11608_UPI00019258A6(23.0-121.0)	106	2	104	96.23	75.38	3.8e-22
A1S8W3_SHEAM/1-166;PF14590	CL0123(HTH)	Domain of unknown function (DUF4447)	a.35	Uni_10_B1KFN6(1.0-162.0)	166	5	166	96.99	99.38	3.2e-70
B4K2L9_DROGR/72-261;PF13848	CL0172(Thioredoxin)	Thioredoxin-like domain	c.47	Uni_6286_Q4VRH9(1.0-129.0)	190	61	189	67.37	92.75	7.7e-32
V4JUW0_9GAMM/43-139;PF09086	CL0318(Cytochrome-c)	Domain of unknown function (DUF1924)	a.3	Uni_3199_B2U6L9(11.0-100.0)	97	3	97	96.91	84.76	2.2e-38
CDC24_ARATH/290-331;PF00400	CL0186(Beta_propeller)	WD domain, G-beta repeat	b.69	Uni_4042_B4WUJ3(377.0-415.0)	42	1	42	97.62	7.77	1.1e-197
TRFM_HUMAN/23-357;PF00405	CL0177(PBP)	Transferrin	c.94	Uni_117_O97490(11.0-345.0)	335	1	335	99.7	92.01	2.7e-131
A3DBF5_CLOTH/714-734;PF00404	CL0220(EF_hand)	Dockerin type I repeat	a.139	Uni_59_A3DJ31(6.0-26.0)	21	1	21	95.24	28.17	7.6e-22
MLP34_ARATH/8-159;PF00407	CL0209(Bet_V_1_like)	Pathogenesis-related protein Bet v I family	d.129	Uni_352_O23942(2.0-150.0)	152	2	151	98.03	98.01	1.1e-12
KAD2_SCHPO/8-195;PF00406	CL0023(P-loop_NTPase)	Adenylate kinase	c.37	Uni_1219_A8W1C7(4.0-189.0)	188	1	187	98.94	87.26	1e-38
A4ABU7_9GAMM/2-390;PF08933	CL0380(IDO-like)	Domain of unknown function (DUF1864)	a.266	Uni_67_B8CHH3(1.0-384.0)	389	3	388	98.97	99.22	2.4e-117
K5VXA2_PHACS/1-144;PF07367	CL0293(CDC)	Fungal fruit body lectin	b.97	Uni_18_Q96WQ5(1.0-141.0)	144	1	144	99.31	97.22	2.3e-59
F1NZN5_CHICK/55-183;PF02372	CL0053(4H_Cytokine)	Interleukin 15	a.26	d2oqpa1(5.0-117.0)	129	12	126	88.37	84.21	3.6e-31
A9CID9_AGRFC/5-88;PF06769	CL0136(Plasmid-antitox)	YoeB-like toxin of bacterial type II toxin-antitoxin system	d.298	Uni_83_B1WSN0(5.0-83.0)	84	1	83	97.62	93.98	6.9e-29
C1N5W5_MICPC/17-758;PF03971	CL0270(Iso_DH)	Monomeric isocitrate dehydrogenase	c.77	Uni_182_C7RB77(4.0-737.0)	742	1	742	99.87	99.19	6.8e-297
LPRA_MYCTU/45-239;PF07161	CL0048(LolA_LolB)	LppX_LprAFG lipoprotein	b.125	Uni_45_C2AM90(4.0-197.0)	195	1	195	99.49	97.47	2e-42
C0NWK2_AJECG/11-260;PF14681	CL0533(PRTase-like)	Uracil phosphoribosyltransferase	c.61	Uni_3916_C0NWK2(11.0-258.0)	250	1	248	98.8	95.74	1.3e-54
A1SZ47_PSYIN/5-77;PF14716	CL0198(HHH)	Helix-hairpin-helix domain	a.60	Uni_287_C9R9A1(2.0-71.0)	73	1	73	98.63	83.13	1.7e-21
M7WSY6_RHOT1/447-544;PF14847	CL0072(Ubiquitin)	Ras-binding domain of Byr2	d.15	Uni_235_B6JYQ3(3.0-83.0)	98	2	89	88.78	85.11	3.9e-37
E4U4F7_OCEP5/1-237;PF14582	CL0163(Calcineurin)	Metallophosphoesterase, calcineurin superfamily	d.159	Int_1575610(3.0-238.0)	237	3	236	98.31	95.92	5.7e-42
Q7W881_BORPA/15-333;PF08007	CL0029(Cupin)	Cupin superfamily protein	b.82	Uni_295_B9Z1L4(8.0-293.0)	319	1	303	94.67	96.94	5.5e-64
C1E5Z9_MICSR/27-123;PF12894	CL0186(Beta_propeller)	Anaphase-promoting complex subunit 4 WD40 domain	b.69	Uni_6554_UPI00006CEB76(173.0-261.0)	97	1	96	97.94	25.88	4.3e-109
A1W354_ACISJ/21-188;PF09195	CL0236(PDDEXK)	Restriction endonuclease BglII	c.52	Uni_1_A1W354(7.0-174.0)	168	1	168	99.4	95.98	5.2e-42
Q27042_TRIPA/19-165;PF03973	CL0116(Calycin)	Triabin	b.60	Int_2492917(7.0-159.0)	147	1	146	98.64	80.42	9.5e-24
F2I7Y8_AERUA/8-137;PF08000	CL0266(PH)	Bacterial PH domain	b.55	Uni_145_Q898N1(1.0-115.0)	130	7	130	94.62	98.28	3.2e-45
METN1_PECAS/261-337;PF09383	CL0070(ACT)	NIL domain	d.58	Uni_8_A1HMH5(21.0-93.0)	77	1	77	98.7	73.47	1.2e-20
C1FIH5_MICSR/14-66;PF14570	CL0229(RING)	RING/Ubox like zinc-binding domain	g.44	Uni_3017_Q91885(11.0-58.0)	53	1	53	98.11	62.67	7.8e-14
Q961V3_DROME/165-361;PF14572	CL0533(PRTase-like)	Phosphoribosyl synthetase-associated domain	c.61	Uni_3883_Q9VA53(1.0-216.0)	197	1	197	99.49	99.54	1.3e-60
Q4QHR3_LEIMA/47-237;PF09387	CL0609(sPC4_like)	Mitochondrial RNA binding protein MRP	d.18	Uni_8_Q4QHR3(1.0-174.0)	191	18	191	90.58	97.74	4e-90
H3BFR3_LATCH/32-111;PF16680	CL0011(Ig)	T-cell surface glycoprotein CD3 delta chain	b.1	Uni_3219_A8XNA1(4.0-90.0)	80	1	79	97.5	88.66	2.4e-10
G3QUY7_GORGO/36-127;PF16681	CL0011(Ig)	Ig-like domain on T-cell surface glycoprotein CD3 epsilon chain	b.1	Uni_39439_UPI000180BCAA(22.0-115.0)	92	2	90	95.65	79.49	1.2e-12
D3SQ83_THEAH/1-117;PF02261	CL0332(AcetylDC-like)	Aspartate decarboxylase	b.52	Uni_81_A6LWN4(1.0-114.0)	117	1	116	98.29	93.39	2.9e-44
G1L422_AILME/37-297;PF02267	CL0498(Nribosyltransf)	ADP-ribosyl cyclase	c.23	Uni_29_UPI0000EB4459(8.0-266.0)	261	1	261	99.62	95.91	8.9e-71
ENDO5_ARATH/21-288;PF02265	CL0368(PhosC-NucP1)	S1/P1 Nuclease	a.124	Uni_172_O81656(1.0-266.0)	268	1	268	99.63	99.25	7.7e-94
LAMB_SALTY/28-452;PF02264	CL0193(MBB)	LamB porin	f.4	Uni_55_B5F1Q0(4.0-428.0)	425	1	425	99.76	99.07	8.7e-161
A6UWM9_META3/3-69;PF01918	CL0441(AlbA)	Alba	d.68	Uni_112_Q8TXF9(5.0-67.0)	67	2	67	97.01	69.66	1.9e-28
SSPC_STAA8/1-107;PF09023	CL0354(bBprotInhib)	Staphostatin B	b.61	d1nyca_(3.0-108.0)	107	1	106	98.13	94.59	1.3e-23
M0SU22_MUSAM/171-921;PF00343	CL0113(GT-B)	Carbohydrate phosphorylase	c.87	Uni_674_P04045(114.0-910.0)	751	1	751	99.87	86.99	1e-300
Q2FY28_STAA8/4-99;PF01910	CL0360(MTH1187-YkoF)	Thiamine-binding protein	d.58	Uni_13_A1HSG2(4.0-95.0)	96	1	96	98.96	92.86	6.7e-30
IF6_THEKO/5-207;PF01912	CL0197(GME)	eIF-6 family	d.126	Uni_146_UPI000052392A(4.0-203.0)	203	1	202	99.01	88.84	1.4e-29
SSB_CAUCR/5-114;PF00436	CL0021(OB)	Single-strand binding protein family	b.40	Uni_733_A8TKW1(5.0-113.0)	110	1	109	98.18	94.74	1.9e-42
B3LAN9_PLAKH/63-426;PF01916	CL0085(FAD_DHS)	Deoxyhypusine synthase	c.31	Uni_200_Q0KHM1(34.0-408.0)	364	1	364	99.73	88.63	2e-143
HOFB_HAEIN/127-396;PF00437	CL0023(P-loop_NTPase)	Type II/IV secretion system protein	c.37	Uni_14609_Q8RAG1(17.0-285.0)	270	1	270	99.63	68.72	3.5e-75
A0A0A0LNC5_CUCSA/25-282;PF03629	CL0264(SGNH_hydrolase)	Carbohydrate esterase, sialic acid-specific acetylesterase	c.23	Uni_93_A9GML8(5.0-287.0)	258	1	258	99.61	97.58	2.4e-24
B6IR04_RHOCS/5-196;PF12804	CL0110(GT-A)	MobA-like NTP transferase domain	c.68	Int_1425039(6.0-202.0)	192	1	190	98.44	76.56	7.7e-32
TLD_DROME/634-750;PF00431	CL0164(CUB)	CUB domain	b.23	Uni_1776_Q2ABP0(4.0-113.0)	117	1	117	99.15	96.46	9.4e-41
Q6CNK9_KLULA/39-232;PF09439	CL0023(P-loop_NTPase)	Signal recognition particle receptor beta subunit	c.37	Uni_13470_C3XGN0(2.0-190.0)	194	2	193	98.45	93.53	8.9e-26
A3UC18_CROAH/394-579;PF02868	CL0126(Peptidase_MA)	Thermolysin metallopeptidase, alpha-helical domain	d.92	Uni_289_P06874(153.0-315.0)	186	1	186	99.46	51.43	5.3e-59
SULA_CROS8/4-119;PF03846	CL0023(P-loop_NTPase)	Cell division inhibitor SulA	c.37	Uni_6954_C0CLI4(35.0-143.0)	116	2	113	95.69	39.56	5.8e-18
TAF12_YEAST/416-488;PF03847	CL0012(Histone)	Transcription initiation factor TFIID subunit A	a.22	Uni_599_B6K2I7(5.0-71.0)	73	2	73	97.26	90.41	1.4e-16
DAPA_BACSU/2-290;PF00701	CL0036(TIM_barrel)	Dihydrodipicolinate synthetase family	c.1	Uni_168_A1ATI8(2.0-286.0)	289	2	288	98.96	97.93	7.1e-73
RIR1_ASFB7/191-748;PF02867	CL0339(PFL-like)	Ribonucleotide reductase, barrel domain	c.7	Int_3237616(2.0-628.0)	558	1	558	99.82	98.27	1.2e-217
MDHC_YEAST/179-370;PF02866	CL0341(LDH_C)	lactate/malate dehydrogenase, alpha/beta C-terminal domain	d.162	Uni_130_A4RM38(2.0-178.0)	192	1	192	99.48	97.24	5e-54
F8EXS3_TRECH/128-234;PF14842	CL0436(FliG)	FliG N-terminal domain	a.118	Int_80721(12.0-113.0)	107	1	106	98.13	43.53	3.5e-20
SYV_THET8/797-862;PF10458	CL0298(tRNA_bind_arm)	Valyl tRNA synthetase tRNA binding arm	a.2	d1ivsa1(1.0-66.0)	66	1	66	98.48	98.48	8e-35
Q973H2_SULTO/642-704;PF09196	CL0369(GHD)	Domain of unknown function (DUF1953)	b.71	Uni_3495_Q973H2(1.0-63.0)	63	1	63	98.41	98.41	4.2e-38
B5GLW3_STRC2/142-211;PF03995	CL0333(gCrystallin)	Peptidase inhibitor family I36	b.11	Uni_197_B3PH79(8.0-80.0)	70	2	69	95.71	69.9	2.1e-13
A4HGM6_LEIBR/624-717;PF13646	CL0020(TPR)	HEAT repeats	a.118	Int_18012(78.0-180.0)	94	1	94	98.94	31.48	3.5e-106
OMPC_NEIGO/83-270;PF02462	CL0193(MBB)	Opacity family porin protein	f.4	Uni_1487_Q51013(52.0-240.0)	188	1	188	99.47	78.33	1e-47
K0C5V9_CYCSP/30-185;PF00866	CL0051(NTF2)	Ring hydroxylating beta subunit	d.17	Int_3335151(15.0-153.0)	156	1	155	98.72	88.46	2.3e-23
RUBY_METJA/15-152;PF02915	CL0044(Ferritin)	Rubrerythrin	a.25	Uni_488_B2AGN8(1.0-130.0)	138	1	138	99.28	95.56	6.5e-25
LUXS_ACTP2/3-157;PF02664	CL0094(Peptidase_ME)	S-Ribosylhomocysteinase (LuxS)	d.185	Uni_172_C6CBM4(1.0-154.0)	155	1	155	99.35	95.62	8.7e-12
CLPC_ODOSI/551-746;PF07724	CL0023(P-loop_NTPase)	AAA domain (Cdc48 subfamily)	c.37	Int_1210748(30.0-270.0)	196	1	196	99.49	69.16	4.9e-44
POLG_RGMVD/1998-2230;PF00863	CL0124(Peptidase_PA)	Peptidase family C4	b.47	Uni_304_Q6XW15(2.0-231.0)	233	6	233	97.42	95.02	9.4e-29
Q4ULV7_RICFE/15-124;PF13473	CL0026(CU_oxidase)	Cupredoxin-like domain	b.6	Uni_399_A4BIK2(7.0-121.0)	110	3	110	97.27	93.44	3e-33
D7FLF8_ECTSI/342-440;PF08512	CL0266(PH)	Histone chaperone Rttp106-like	b.55	Uni_74_C1H4M5(104.0-195.0)	99	2	99	97.98	46.67	4.4e-31
Q0AAI8_ALKEH/83-374;PF05065	CL0373(Phage-coat)	Phage capsid family	d.183	Uni_505_Q0AAI8(9.0-300.0)	292	1	292	99.66	96.36	4e-80
Q9KAU6_BACHD/1-281;PF05067	CL0044(Ferritin)	Manganese containing catalase	a.25	Uni_54_B0RDI7(1.0-278.0)	281	1	276	97.86	97.19	3e-75
TRM1_YEAST/33-490;PF02005	CL0063(NADP_Rossmann)	N2,N2-dimethylguanosine tRNA methyltransferase	c.66	Uni_197_Q6FXD1(2.0-436.0)	458	12	458	97.38	99.31	2.1e-75
B4F2K7_PROMH/28-177;PF09160	CL0204(Adhesin)	FimH, mannose binding	b.2	Uni_453_B4F2K7(3.0-152.0)	150	1	150	99.33	91.41	2.7e-61
A5VEG9_SPHWW/24-275;PF01292	CL0328(2heme_cytochrom)	Prokaryotic cytochrome b561	f.21	Int_3602186(4.0-210.0)	252	38	249	83.73	79.54	1e-43
ONCM_HUMAN/37-209;PF01291	CL0053(4H_Cytokine)	LIF / OSM family	a.26	d1evsa_(9.0-181.0)	173	1	173	99.42	93.48	5.6e-96
A4RXL6_OSTLU/1-301;PF02274	CL0197(GME)	Amidinotransferase	d.126	Uni_613_Q4KC71(5.0-296.0)	301	1	300	99.34	95.41	2.9e-48
DIA_DROME/246-446;PF06367	CL0020(TPR)	Diaphanous FH3 Domain	a.118	Uni_640_UPI000194B90F(128.0-317.0)	201	1	200	99	55.92	7.7e-64
A7MLB7_CROS8/31-409;PF13433	CL0144(Periplas_BP)	Periplasmic binding protein domain	c.93	Uni_4033_B1XNW5(5.0-373.0)	379	1	378	99.47	95.58	4.1e-71
CSF2_CAVPO/18-140;PF01109	CL0053(4H_Cytokine)	Granulocyte-macrophage colony-stimulating factor	a.26	Uni_45_O62757(9.0-118.0)	123	13	123	89.43	90.83	1e-06
Q4W6L5_CANLF/17-118;PF01108	CL0159(E-set)	Tissue factor	b.1	Uni_14592_Q4SI07(110.0-210.0)	102	5	101	94.12	45.66	5.2e-18
C4K786_HAMD5/2-227;PF04310	CL0023(P-loop_NTPase)	MukB N-terminal	c.37	Uni_15140_C4K786(1.0-222.0)	226	3	224	97.79	99.55	5.6e-63
A8GGQ6_SERP5/39-199;PF05118	CL0029(Cupin)	Aspartyl/Asparaginyl beta-hydroxylase	b.82	Uni_50_Q7NZT5(24.0-176.0)	161	2	161	98.76	62.55	7.4e-49
PAC_LYSSH/4-320;PF02275	CL0052(NTN)	Linear amide C-N hydrolases, choloylglycine hydrolase family	d.153	Uni_83_A7ZA98(1.0-315.0)	317	1	317	99.68	96.02	8.1e-103
SPP3A_ARATH/8-263;PF05116	CL0137(HAD)	Sucrose-6F-phosphate phosphohydrolase	c.108	Uni_1315_A9T1H8(2.0-252.0)	256	2	255	98.83	98.81	1.3e-17
HRDA_STRCO/242-319;PF04539	CL0123(HTH)	Sigma-70 region 3	a.4	Uni_872_C9R939(9.0-58.0)	78	1	50	62.82	84.48	5.8e-19
RNA14_NEUCR/691-1023;PF05843	CL0020(TPR)	Suppressor of forked protein (Suf)	a.118	Uni_1858_B0UF91(6.0-286.0)	333	17	293	82.88	86.42	2.5e-19
A7TE68_VANPO/56-305;PF01728	CL0063(NADP_Rossmann)	FtsJ-like methyltransferase	c.66	Uni_1168_C4QWC4(1.0-237.0)	250	1	249	99.2	98.33	1.7e-24
LEXA_AERHH/1-65;PF01726	CL0123(HTH)	LexA DNA binding domain	a.4	Int_2198609(2.0-65.0)	65	1	65	98.46	52.5	1.3e-12
NTPA_BIFLO/3-245;PF01725	CL0269(Maf)	Ham1 family	c.51	Uni_355_B3DTK7(3.0-245.0)	243	1	243	99.59	96.41	6.6e-87
B1W2R4_STRGG/131-231;PF13640	CL0029(Cupin)	2OG-Fe(II) oxygenase superfamily	b.82	Int_714745(19.0-140.0)	101	1	101	99.01	79.08	3.4e-09
MOTA_BPT4/2-96;PF09114	CL0123(HTH)	Transcription factor MotA, activation domain	a.4	d1bjaa_(1.0-95.0)	95	1	95	98.95	98.95	9.5e-37
D8QT03_SELML/20-103;PF09117	CL0333(gCrystallin)	MiAMP1	b.11	Uni_6_P83880(1.0-79.0)	84	1	84	98.81	98.73	2.5e-21
CAPSD_ADVG/73-669;PF00740	CL0605(ssDNA_NP_VP)	Parvovirus coat protein VP2	b.121	d1mvma_(1.0-528.0)	597	8	597	98.66	95.99	1e-132
F3Z5D4_9ACTN/9-216;PF05962	CL0029(Cupin)	HutD	b.82	Uni_67_B5GGB2(5.0-219.0)	208	1	207	99.04	94.69	7.6e-37
Q5B214_EMENI/33-208;PF13489	CL0063(NADP_Rossmann)	Methyltransferase domain	c.66	Int_1347334(28.0-208.0)	176	2	176	98.86	85.71	2.6e-56
SYEM_YEAST/44-365;PF00749	CL0039(HUP)	tRNA synthetases class I (E and Q), catalytic domain	c.26	Uni_12033_Q8GDX9(4.0-320.0)	322	2	322	99.38	97.83	2.2e-111
LIS1_BOVIN/9-35;PF08513	CL0561(LisH)	LisH	a.221	d1uuja_(8.0-34.0)	27	1	27	96.3	34.21	1.7e-14
K9TXI9_9CYAN/42-377;PF04166	CL0270(Iso_DH)	Pyridoxal phosphate biosynthetic protein PdxA	c.77	Uni_45_A3IU44(32.0-349.0)	336	2	336	99.4	89.04	6.1e-67
Q2KXV5_BORA1/15-162;PF01613	CL0336(FMN-binding)	Flavin reductase like domain	b.45	Uni_1477_C9ZA30(11.0-156.0)	148	1	147	98.65	90.06	4.3e-41
AMD_BOVIN/630-659;PF01436	CL0186(Beta_propeller)	NHL repeat	b.68	Uni_604_B8GHS3(2.0-29.0)	30	1	30	96.67	6.8	8.5e-107
O84114_CHLTR/212-596;PF01432	CL0126(Peptidase_MA)	Peptidase family M3	d.92	Uni_584_B0S439(184.0-567.0)	385	1	384	99.48	65.92	1.3e-50
Q22763_CAEEL/573-792;PF01431	CL0126(Peptidase_MA)	Peptidase family M13	d.92	Uni_797_UPI000060FF99(486.0-692.0)	220	1	220	99.55	29.73	5e-87
Q7N0V2_PHOLL/3-121;PF05932	CL0097(TypeIII_Chap)	Tir chaperone protein (CesT) family	d.198	Uni_187_Q84H04(2.0-120.0)	119	1	119	99.16	95.16	3e-52
D0IZN4_COMT2/7-282;PF02900	CL0283(LigB)	Catalytic LigB subunit of aromatic ring-opening dioxygenase	c.56	Uni_563_D0IZN4(6.0-281.0)	276	1	276	99.64	95.49	6.9e-90
K3JE57_ECOLX/24-194;PF09222	CL0204(Adhesin)	Fimbrial adhesin F17-AG, lectin domain	b.2	d2bsca1(2.0-172.0)	171	1	171	99.42	96.59	1.7e-91
LPLC_BACSU/93-290;PF00528	CL0404(BPD_transp_1)	Binding-protein-dependent transport system inner membrane component	f.58	Uni_6817_P39129(56.0-253.0)	198	1	198	99.49	76.36	3.4e-55
A0A0E1S631_BURPE/37-361;PF00529	CL0105(Hybrid)	HlyD membrane-fusion protein of T1SS	f.46	Uni_2689_C3Q8L4(4.0-261.0)	325	19	279	80	97.35	1.4e-65
POLG_HCVEV/1057-1205;PF02907	CL0124(Peptidase_PA)	Hepatitis C virus NS3 protease	b.47	d1dxwa_(9.0-157.0)	149	1	149	99.33	89.7	4.2e-58
A5V688_SPHWW/162-524;PF07995	CL0186(Beta_propeller)	Glucose / Sorbosone dehydrogenase	b.68	Uni_1118_Q5NZC2(24.0-353.0)	363	1	363	99.72	92.16	4.1e-84
G3YEV8_ASPNA/68-216;PF00258	CL0042(Flavoprotein)	Flavodoxin	c.23	Int_1164317(5.0-187.0)	149	1	149	99.33	94.3	2e-43
A0A0D1DMV4_USTMA/535-639;PF00250	CL0123(HTH)	Forkhead domain	a.4	Uni_731_Q2HCK6(1.0-103.0)	105	1	104	98.1	91.89	8.1e-34
A5FHC0_FLAJ1/246-354;PF00254	CL0487(FKBP)	FKBP-type peptidyl-prolyl cis-trans isomerase	d.26	Uni_8859_UPI00016E75E4(115.0-205.0)	109	1	109	99.08	43.27	7.6e-63
GPX1_BOVIN/19-133;PF00255	CL0172(Thioredoxin)	Glutathione peroxidase	c.47	Uni_2963_A8SJ47(7.0-114.0)	115	1	115	99.13	66.05	1.3e-24
Q6BYV0_DEBHA/452-611;PF08646	CL0021(OB)	Replication factor-A C terminal domain	b.40	Uni_3225_Q6BYV0(21.0-179.0)	160	1	159	98.75	84.04	1.4e-56
Q6FJ30_CANGA/29-249;PF08645	CL0137(HAD)	Polynucleotide kinase 3 phosphatase	c.108	Int_741939(2.0-204.0)	221	2	221	99.1	89.38	4.9e-37
FRDC_HAEIN/2-131;PF02300	CL0335(FumRed-TM)	Fumarate reductase subunit C	f.21	Uni_454_P44892(1.0-129.0)	130	1	129	98.46	99.22	8.8e-53
C7YV21_NECH7/171-283;PF04719	CL0012(Histone)	hTAFII28-like protein conserved region	a.22	Uni_1091_C7YV21(1.0-108.0)	113	6	113	94.69	93.04	2.5e-39
C5XAF7_SORBI/6-114;PF14368	CL0482(Prolamin)	Probable lipid transfer	a.52	d1psya_(6.0-120.0)	109	10	106	88.07	91.2	7.7e-16
A8P1X3_COPC7/6-192;PF12689	CL0137(HAD)	Acid Phosphatase	c.108	Int_746326(2.0-219.0)	187	2	186	98.4	92.74	1.4e-51
A6L3N3_BACV8/963-1301;PF13088	CL0434(Sialidase)	BNR repeat-like domain	b.68	Uni_1014_Q024C9(27.0-344.0)	339	1	339	99.71	85.91	1.3e-39
C7M616_CAPOD/7-145;PF12867	CL0310(DinB)	DinB superfamily	a.213	Int_240100(4.0-140.0)	139	1	139	99.28	94.44	3e-39
RS13_SULAC/11-139;PF00416	CL0303(H2TH)	Ribosomal protein S13/S18	a.156	Uni_595_Q0W1V6(2.0-129.0)	129	1	129	99.22	91.37	6.4e-41
A4RV98_OSTLU/279-353;PF00415	CL0186(Beta_propeller)	Regulator of chromosome condensation (RCC1) repeat	b.69	Int_2499539(3.0-51.0)	75	1	75	98.67	12.6	2e-105
RS11_SULAC/10-128;PF00411	CL0267(S11_L18p)	Ribosomal protein S11	c.55	Uni_471_B0KCM6(7.0-116.0)	119	1	119	99.16	93.16	1.1e-40
Q7S2C3_NEUCR/73-435;PF01244	CL0034(Amidohydrolase)	Membrane dipeptidase (Peptidase family M19)	c.1	Uni_470_Q08BQ0(9.0-334.0)	363	1	363	99.72	88.32	2.2e-126
F8JFI1_HYPSM/241-287;PF06481	CL0026(CU_oxidase)	COX Aromatic Rich Motif	b.6	Uni_519_A8I7A4(121.0-164.0)	47	1	44	91.49	26.22	7.4e-18
A7S525_NEMVE/210-243;PF13606	CL0465(Ank)	Ankyrin repeat	d.211	Uni_6511_B3ESB9(247.0-281.0)	34	1	34	97.06	7.44	1.2e-82
Q0V499_PHANO/270-485;PF06371	CL0020(TPR)	Diaphanous GTPase-binding Domain	a.118	Uni_1557_Q46DY7(483.0-730.0)	216	4	214	97.22	28.07	5.8e-68
G1SYE9_RABIT/567-695;PF16457	CL0266(PH)	Pleckstrin homology domain	b.55	Uni_10492_UPI0001760598(2.0-126.0)	129	1	128	98.45	98.41	2e-31
DFX_ARCFU/2-37;PF06397	CL0045(Rubredoxin)	Desulfoferrodoxin, N-terminal domain	g.41	Uni_39_C4XQ87(1.0-35.0)	36	2	36	94.44	94.44	7.9e-20
H0WLJ8_OTOGA/1-198;PF06393	CL0551(BCLiA)	BH3 interacting domain (BID)	f.1	d2bida_(5.0-194.0)	198	1	198	99.49	95.94	4.3e-89
Q2YCY4_NITMU/249-367;PF14815	CL0261(NUDIX)	NUDIX domain	d.113	Int_1535578(7.0-136.0)	119	1	118	98.32	92.14	1.6e-39
PAP1_VAR67/131-279;PF03296	CL0260(NTP_transf)	Poxvirus poly(A) polymerase nucleotidyltransferase domain	e.69	d2ga9d1(121.0-268.0)	149	2	149	98.66	31.41	2.6e-73
MCES_CANAL/137-474;PF03291	CL0063(NADP_Rossmann)	mRNA capping enzyme	c.66	Int_1360395(15.0-353.0)	338	25	333	91.12	94.94	4e-29
DCK_HUMAN/24-258;PF01712	CL0023(P-loop_NTPase)	Deoxynucleoside kinase	c.37	Uni_12768_UPI00005EA96C(7.0-241.0)	235	1	235	99.57	96.3	1.2e-38
B4LWB0_DROVI/27-173;PF14786	CL0041(Death)	Tube Death domain	a.77	Uni_206_B4NID7(10.0-156.0)	147	1	147	99.32	93.59	7.1e-59
BLH1_YEAST/33-479;PF03051	CL0125(Peptidase_CA)	Peptidase C1-like family	d.3	Uni_1284_C1P7Q9(5.0-440.0)	447	2	447	99.55	98.19	4e-147
Q12QG4_SHEDO/32-295;PF03502	CL0193(MBB)	Nucleoside-specific channel-forming protein, Tsx	f.4	Uni_140_Q4PNS4(1.0-250.0)	264	3	264	98.86	99.6	1.4e-74
A1WNN0_VEREI/11-164;PF09225	CL0236(PDDEXK)	Restriction endonuclease PvuII	c.52	Uni_4_D0KFJ3(2.0-155.0)	154	1	154	99.35	98.71	4.6e-76
I1HCL7_BRADI/103-336;PF14543	CL0129(Peptidase_AA)	Xylanase inhibitor N-terminal	b.50	Uni_2173_Q6FVJ4(9.0-253.0)	234	1	234	99.57	57.14	8.6e-45
Y036_SYNY3/126-258;PF00781	CL0240(PFK)	Diacylglycerol kinase catalytic domain	e.52	Uni_412_B1XI75(4.0-124.0)	133	2	133	98.5	38.59	2e-30
Q083R5_SHEFN/2-61;PF14549	CL0123(HTH)	DNA-binding transcriptional regulator Cro	a.35	Uni_4484_Q083R5(2.0-60.0)	60	1	59	96.67	96.67	6.2e-26
C5WTP6_SORBI/37-119;PF16845	CL0121(Cystatin)	Aspartic acid proteinase inhibitor	d.17	Uni_54_A9SCX0(8.0-90.0)	83	1	82	97.59	89.13	4.1e-21
PDXH_XANCP/1-105;PF01243	CL0336(FMN-binding)	Pyridoxamine 5'-phosphate oxidase	b.45	Uni_2499_D0MCY2(5.0-105.0)	105	2	105	98.1	50.51	1.2e-40
FII_BPN15/1-117;PF05354	CL0504(Phage_barrel)	Phage Head-Tail Attachment	b.106	Uni_27_O64324(1.0-117.0)	117	1	117	99.15	99.15	4.5e-44
Q9C7C0_ARATH/156-303;PF01926	CL0023(P-loop_NTPase)	50S ribosome-binding GTPase	c.37	Uni_11122_B9HNV9(9.0-156.0)	148	1	148	99.32	42.86	4.6e-49
PFDB_ARCFU/9-114;PF01920	CL0200(Prefoldin)	Prefoldin subunit	a.2	d1fxka_(4.0-106.0)	106	1	103	96.23	95.33	1.5e-49
A0A0D2X5K9_CAPO3/10-238;PF01923	CL0601(Cob_adeno_trans)	Cobalamin adenosyltransferase	a.25	Int_2105323(1.0-178.0)	229	66	228	70.74	94.65	5.1e-34
Q11E97_CHESB/2-98;PF07045	CL0032(Dim_A_B_barrel)	Domain of unknown function (DUF1330)	d.58	Uni_339_Q11E97(2.0-96.0)	97	1	95	96.91	96.91	6.6e-16
Q8TX10_METKA/1-172;PF01928	CL0273(CYTH)	CYTH domain	d.63	Uni_432_B9LUS7(1.0-188.0)	172	1	172	99.42	93.5	8.3e-41
A0XYK3_9GAMM/42-358;PF08787	CL0004(Concanavalin)	Alginate lyase	b.29	Uni_120_UPI0001AEC4B6(5.0-317.0)	317	1	316	99.37	97.81	2.4e-101
O86606_STRCO/115-235;PF00665	CL0219(RNase_H)	Integrase core domain	c.55	Uni_2918_Q98A49(2.0-117.0)	121	2	120	97.52	70.12	3.1e-36
A3LR96_PICST/572-605;PF13540	CL0186(Beta_propeller)	Regulator of chromosome condensation (RCC1) repeat	b.69	Int_2499539(143.0-172.0)	34	1	34	97.06	7.61	6e-96
Q9HMG8_HALSA/70-339;PF01497	CL0553(HBMR)	Periplasmic binding protein	c.92	Int_1515249(4.0-277.0)	270	1	270	99.63	93.17	1.5e-73
DHAM_ECOLI/4-121;PF03610	CL0245(EDD)	PTS system fructose IIA component	c.54	Int_1271197(5.0-116.0)	118	1	117	98.31	90.98	3.7e-31
B3MUW9_DROAN/83-223;PF03615	CL0274(WRKY-GCM1)	GCM motif protein	d.239	Uni_61_UPI0001758421(15.0-154.0)	141	1	141	99.29	88.54	1.5e-69
Q5KBG4_CRYNJ/10-165;PF03870	CL0021(OB)	RNA polymerase Rpb8	b.40	Uni_73_P52434(6.0-146.0)	156	1	156	99.36	95.89	2.6e-57
A5DX66_LODEL/51-223;PF03874	CL0426(HRDC-like)	RNA polymerase Rpb4	a.60	Uni_26_A5DX66(4.0-176.0)	173	1	173	99.42	96.63	9.4e-58
Q74N15_NANEQ/8-41;PF12800	CL0344(4Fe-4S)	4Fe-4S binding domain	d.58	Uni_723_Q74N15(6.0-39.0)	34	1	34	97.06	45.21	4.1e-12
SIGE_SALTY/3-113;PF07824	CL0097(TypeIII_Chap)	Type III secretion chaperone domain	d.198	d1k3sa_(3.0-113.0)	111	1	111	99.1	97.35	8.3e-56
R1GPS7_BOTPV/41-233;PF06172	CL0029(Cupin)	Cupin superfamily (DUF985)	b.82	Uni_158_B8LY22(18.0-201.0)	193	1	193	99.48	82.06	2.2e-38
Q9I656_PSEAE/87-231;PF05618	CL0129(Peptidase_AA)	Putative ATP-dependant zinc protease	b.50	Uni_229_C9NUZ7(1.0-132.0)	145	1	142	97.24	98.5	2.4e-46
B2UNN2_AKKM8/6-167;PF13420	CL0257(Acetyltrans)	Acetyltransferase (GNAT) domain	d.108	Int_1518820(1.0-163.0)	162	1	162	99.38	51.76	4.3e-60
A4SB09_OSTLU/2-121;PF03479	CL0615(ALDC)	Domain of unknown function (DUF296)	d.290	Int_3372532(10.0-139.0)	120	1	119	98.33	84.87	1.1e-28
O27901_METTH/88-288;PF02475	CL0063(NADP_Rossmann)	Met-10+ like-protein	c.66	Int_1376221(38.0-251.0)	201	2	201	99	75.53	3.7e-43
Q96XW4_SULTO/19-132;PF02678	CL0029(Cupin)	Pirin	b.82	Int_688548(17.0-144.0)	114	1	114	99.12	75.6	1.5e-16
Q9STN4_ARATH/771-986;PF02902	CL0125(Peptidase_CA)	Ulp1 protease family, C-terminal catalytic domain	d.3	Uni_945_Q5NKP7(48.0-267.0)	216	1	211	97.22	80.51	7.2e-18
A1A240_BIFAA/18-647;PF02901	CL0339(PFL-like)	Pyruvate formate lyase-like	c.7	Uni_195_B7GMP4(8.0-606.0)	630	1	630	99.84	80.05	8.4e-180
MANA_RHOM4/147-456;PF02156	CL0058(Glyco_hydro_tim)	Glycosyl hydrolase family 26	c.1	Uni_6859_D0MK12(5.0-314.0)	310	1	310	99.68	96.26	2.1e-104
K8Z8X1_9STRA/14-187;PF17144	CL0267(S11_L18p)	Ribosomal large subunit proteins 60S L5, and 50S L18	c.55	Uni_1245_D0P1Y9(4.0-175.0)	174	1	174	99.43	68.4	1.4e-70
C1CZ61_DEIDV/1-276;PF14562	CL0236(PDDEXK)	Restriction endonuclease BglI	c.52	d1dmua_(8.0-294.0)	276	3	272	97.46	95.65	2.2e-105
Q98LL8_RHILO/184-287;PF05726	CL0029(Cupin)	Pirin C-terminal cupin domain	b.82	Uni_687_C4RGL2(178.0-286.0)	104	1	103	98.08	36.99	3.5e-27
Q9ZSZ7_BATMA/32-228;PF05724	CL0063(NADP_Rossmann)	Thiopurine S-methyltransferase (TPMT)	c.66	Int_1397684(6.0-235.0)	197	2	196	98.48	93.47	5.3e-48
Q8WPL3_OIKDI/10-262;PF05721	CL0029(Cupin)	Phytanoyl-CoA dioxygenase (PhyH)	b.82	Uni_1157_UPI000023D44A(13.0-272.0)	253	1	253	99.6	86.62	1.3e-55
O52374_9FIRM/184-323;PF02018	CL0202(GBD)	Carbohydrate binding domain	b.18	Int_476531(6.0-144.0)	140	1	140	99.29	90.79	1.2e-23
D4LCH1_RUMC1/45-716;PF02011	CL0059(6_Hairpin)	Glycosyl hydrolase family 48	a.102	Uni_865_UPI0001AEF2B4(11.0-636.0)	672	1	670	99.55	97.81	1.1e-300
GUN1_USTMA/26-235;PF02015	CL0199(DPBB)	Glycosyl hydrolase family 45	b.52	Uni_589_Q9JH84(2.0-202.0)	210	2	210	99.05	98.04	2.1e-83
K1P4N7_CRAGI/2-86;PF02017	CL0072(Ubiquitin)	CIDE-N domain	d.15	Uni_115_UPI000155CE37(26.0-102.0)	85	1	85	98.82	71.03	2.5e-25
A9AZ24_HERA2/3-175;PF01327		Polypeptide deformylase	d.167	Uni_338_A9AZ24(3.0-174.0)	173	1	172	98.84	85.93	9.2e-59
M4E080_BRARP/2-160;PF01280		Ribosomal protein L19e	a.94	Uni_31_A8CAG8(2.0-142.0)	159	1	156	97.48	98.59	1.6e-67
A3U970_CROAH/1-47;PF01281		Ribosomal protein L9, N-terminal domain	d.100	Uni_364_B8D1C5(1.0-46.0)	47	1	46	95.74	95.74	9.7e-25
Q38AM9_TRYB2/29-109;PF01282		Ribosomal protein S24e	d.12	Uni_117_P62847(20.0-97.0)	81	1	80	97.53	76.24	2.8e-39
K0SE54_THAOC/106-265;PF01288		7,8-dihydro-6-hydroxymethylpterin-pyrophosphokinase (HPPK)	d.58	Int_1874653(4.0-133.0)	160	1	160	99.38	86.58	4.1e-36
A7ARD7_BABBO/388-476;PF01111		Cyclin-dependent kinase regulatory subunit	d.97	Uni_83_O60191(23.0-98.0)	89	1	89	98.88	70.75	1.4e-29
E6ZRY9_SPORE/5-294;PF01115		F-actin capping protein, beta subunit	e.43	Uni_83_UPI000051A654(5.0-239.0)	290	1	290	99.66	86.99	4.1e-97
YOPT_BACSU/2-72;PF09467		Hypothetical protein Yopt	b.174	d2dlba1(1.0-70.0)	71	1	70	97.18	98.57	4.1e-48
Q9RCC2_YERPE/28-180;PF02706		Chain length determinant protein	d.58	Uni_9_A4TP85(1.0-115.0)	153	39	153	74.51	41.61	2.9e-47
E8RT83_ASTEC/2-82;PF02700		Phosphoribosylformylglycinamidine (FGAM) synthase	d.284	Uni_30_A3PHU7(2.0-78.0)	81	1	81	98.77	97.44	2.3e-28
TERM_BPPH2/1-266;PF05435		Phi-29 DNA terminal protein GP3	a.263	d2ex3b1(1.0-189.0)	266	71	259	70.68	99.47	9.9e-117
A6T7D5_KLEP7/14-78;PF06183		DinI-like family	d.57	Uni_52_C6DKU4(14.0-76.0)	65	1	65	98.46	78.48	6.9e-27
D4ZN10_ARTPN/5-62;PF01737		YCF9	f.17	d2axtz1(4.0-61.0)	58	1	58	98.28	91.94	3.5e-22
Q8ZYK2_PYRAE/4-92;PF11424		Protein of unknown function (DUF3195)	d.308	d1rkia1(4.0-92.0)	89	1	89	98.88	89.8	1.9e-40
Q95VR4_TRIVA/146-325;PF11422		Initiator binding protein 39 kDa	e.47	d1q88a_(1.0-178.0)	180	3	180	98.33	92.19	6.3e-79
Q5V280_HALMA/28-193;PF00731		AIR carboxylase	c.23	Int_2926453(4.0-187.0)	166	2	165	98.19	87.56	7.4e-08
B0CDZ2_ACAM1/4-56;PF00737		Photosystem II 10 kDa phosphoprotein	f.23	Uni_2_A0YJK2(3.0-54.0)	53	1	53	98.11	79.69	1.9e-31
Q8I320_PLAF7/155-276;PF00736		EF-1 guanine nucleotide exchange domain	d.58	Uni_268_Q8I320(4.0-125.0)	122	1	122	99.18	96.8	2.3e-37
A8NPF5_COPC7/44-75;PF00734		Fungal cellulose binding domain	g.3	Uni_90_A8N440(3.0-31.0)	32	1	32	96.88	82.35	6.2e-14
EFTS_LAWIP/72-293;PF00889		Elongation factor TS	d.43	Uni_1166_P61333(3.0-145.0)	222	80	222	63.96	92.21	7.9e-58
G4VC82_SCHMA/2980-3157;PF01608		I/LWEQ domain	a.216	Uni_115_Q3TN69(4.0-117.0)	178	2	124	68.54	90.4	3.1e-21
K3WHI7_PYTUL/126-197;PF01424		R3H domain	d.68	Uni_172_D0MX18(16.0-81.0)	72	1	72	98.61	55.56	6.4e-21
GATA_YEAST/5-457;PF01425		Amidase	c.117	Uni_651_A7HIH0(26.0-469.0)	453	2	453	99.56	90.97	1.5e-175
ORC1_YEAST/48-188;PF01426		BAH domain	b.34	Uni_40_Q756Y1(50.0-197.0)	141	2	141	98.58	66.52	1.8e-52
Q7MTT4_PORGI/11-113;PF09633		Protein of unknown function (DUF2023)	d.360	Uni_23_C9Q1I5(8.0-108.0)	103	1	103	99.03	91.74	1e-42
A0A0D1E6S7_USTMA/1056-1215;PF04096		Nucleoporin autopeptidase	b.119	Uni_137_Q4P405(2.0-161.0)	160	1	160	99.38	94.64	2.4e-60
H3CS37_TETNG/15-72;PF00088		Trefoil (P-type) domain	g.16	Uni_143_Q4SML8(7.0-64.0)	58	1	58	98.28	81.43	3.8e-19
ZP3R_MOUSE/283-349;PF00084		Sushi repeat (SCR repeat)	g.18	Uni_1390_C3ZCT1(6.0-67.0)	67	1	67	98.51	89.71	3e-17
SODM_ECOLI/2-90;PF00081		Iron/manganese superoxide dismutases, alpha-hairpin domain	a.2	Uni_847_D0MH29(2.0-90.0)	89	1	89	98.88	92.63	3e-40
Q7NJ51_GLOVI/55-219;PF00080		Copper/zinc superoxide dismutase (SODC)	b.1	Uni_844_Q7NJ51(15.0-179.0)	165	1	165	99.39	89.62	8.3e-34
A0A0D1BZJ4_USTMA/126-279;PF04098		Rad52/22 family double-strand break repair protein	d.50	Uni_14_A8NBZ1(9.0-160.0)	154	1	153	98.7	86.78	6.3e-64
A5EVE4_DICNV/162-460;PF00082		Subtilase family	c.41	Uni_312_A4XB86(18.0-280.0)	299	1	298	99.33	90.66	2.7e-74
Q4WIN8_ASPFU/1-43;PF00649		Copper fist DNA binding domain	g.47	Uni_30_B6HFR4(1.0-39.0)	43	1	43	97.67	92.68	2.3e-20
R9AAV1_WALI9/249-366;PF00647		Elongation factor 1 gamma, conserved domain	d.58	Uni_167_Q8T8P6(1.0-105.0)	118	2	118	98.31	65	3e-46
C4M5X0_ENTHI/10-87;PF00645		Poly(ADP-ribose) polymerase and DNA-Ligase Zn-finger region	g.39	Uni_48_UPI0001555C40(9.0-94.0)	78	1	78	98.72	73.28	4.6e-27
A2FHD0_TRIVA/30-77;PF00643		B-box zinc finger	g.43	Uni_61_A2FHD0(11.0-58.0)	48	1	48	97.92	62.67	6.3e-12
CP2D1_RAT/37-497;PF00067		Cytochrome P450	a.104	Uni_4473_P10633(11.0-471.0)	461	1	461	99.78	96.84	2.1e-149
B3N1W3_DROAN/1562-1599;PF00066		LNR domain	g.65	Uni_4_O13149(1.0-32.0)	38	3	37	89.47	93.94	8e-12
F8PUW8_SERL3/796-881;PF14370		C-terminal topoisomerase domain	d.163	Uni_312_UPI0000DB758E(248.0-307.0)	86	2	61	68.6	18.61	5.3e-28
C7M2W5_ACIFD/481-564;PF10385		RNA polymerase beta subunit external 1 domain	e.29	Uni_541_C1XS77(476.0-550.0)	84	1	78	91.67	6.58	1.5e-28
B9MY06_POPTR/261-364;PF06968		Biotin and Thiamin Synthesis associated domain	c.1	Uni_1131_B8D983(217.0-308.0)	104	1	104	99.04	29.35	3.1e-28
NEF_HV2CA/2-239;PF00469		Negative factor, (F-Protein) or Nef	d.102	Uni_2478_Q5Y3B2(1.0-150.0)	238	87	238	63.45	98.68	6.9e-84
A9F4I0_SORC5/450-541;PF00391		PEP-utilising enzyme, mobile domain	c.8	Uni_527_A9F4I0(26.0-117.0)	92	1	92	98.91	65	6.4e-25
A1C4Q7_ASPCL/14-44;PF00397		WW domain	b.72	Uni_1515_Q5F427(11.0-40.0)	31	1	31	96.77	72.5	3.4e-17
POL_HV1H2/828-891;PF06817		Reverse transcriptase thumb domain	e.8	Uni_5120_Q8Q695(261.0-324.0)	64	1	64	98.44	15.59	4.8e-48
C5C8B0_MICLC/12-429;PF05649		Peptidase family M13	d.92	Uni_632_Q17J20(23.0-467.0)	418	1	418	99.76	60.24	1.1e-110
I3J291_ORENI/1-79;PF06384		Beta-catenin-interacting protein ICAT	a.161	Uni_13_Q9I903(1.0-73.0)	79	6	78	91.14	98.63	1.6e-36
F0LXT5_VIBFN/86-272;PF03280		Proteobacterial lipase chaperone protein	a.137	Uni_56_C9PGS1(38.0-224.0)	187	1	187	99.47	79.49	2.1e-46
Q7NUR8_CHRVO/18-95;PF03519		Invasion protein B family	d.198	Uni_178_Q7NUR8(18.0-94.0)	78	1	77	97.44	56.72	1.1e-22
B4ETG4_PROMH/2-82;PF03513		Cloacin immunity protein	d.26	Uni_10_Q7MZD7(1.0-80.0)	81	1	81	98.77	97.53	4.3e-15
Q2JHB2_SYNJB/344-518;PF02605		Photosystem I reaction centre subunit XI	f.31	Uni_61_Q2JHB2(1.0-173.0)	175	3	175	98.29	95.03	6.9e-83
W4Y7H4_STRPU/11-77;PF08916		Phenylalanine zipper	a.34	Uni_27_UPI00005866DA(1.0-67.0)	67	1	67	98.51	91.67	5.7e-24
H2MQU5_ORYLA/135-192;PF14554		VEGF heparin-binding domain	g.25	Uni_3_A5JL80(1.0-58.0)	58	1	58	98.28	98.28	1.6e-32
M5C7I1_THACB/33-136;PF14551		MCM N-terminal domain	b.40	Uni_510_P41389(4.0-97.0)	104	1	103	98.08	35.5	3.9e-22
COX2_THET8/3-40;PF09125		Cytochrome C oxidase subunit II, transmembrane	f.17	d1ehkb2(1.0-38.0)	38	1	38	97.37	97.37	1.3e-27
I3ZER5_TERRK/11-325;PF01933		Uncharacterised protein family UPF0052	c.143	Uni_186_B5W0G0(4.0-290.0)	315	1	315	99.68	90.51	7.6e-109
Q5KER8_CRYNJ/26-454;PF01937		Protein of unknown function DUF89	e.50	Uni_293_Q6AXB1(17.0-415.0)	429	1	428	99.53	94.54	1.6e-140
D2PM74_KRIFD/6-234;PF02245		Methylpurine-DNA glycosylase (MPG)	b.46	Uni_177_C1WRT7(2.0-222.0)	229	9	229	96.07	94.42	7e-95
A5DQK9_PICGU/20-253;PF02602		Uroporphyrinogen-III synthase HemD	c.113	Uni_32_A1CUC1(12.0-301.0)	234	1	234	99.57	93.53	1.9e-64
D0MY23_PHYIT/14-139;PF08883		Dopa 4,5-dioxygenase family	d.58	Uni_40_B2VSK4(12.0-116.0)	126	1	125	98.41	88.14	3e-37
G0NPP0_CAEBE/32-165;PF09232		Caenorhabditis elegans Her-1	a.226	Uni_1_A8XVE8(15.0-146.0)	134	1	134	99.25	89.12	9.4e-67
G1MY87_MELGA/32-94;PF03607		Doublecortin	d.15	Uni_9_A4IHU9(32.0-93.0)	63	1	63	98.41	54.95	2.1e-21
A6VMV3_ACTSZ/1-134;PF03603		DNA polymerase III psi subunit	c.126	Uni_9_A6VMV3(1.0-108.0)	134	26	133	79.85	99.07	7.4e-44
R9SK40_9EURY/4-147;PF09001		Domain of unknown function (DUF1890)	c.115	Uni_4_A5UJD1(3.0-144.0)	144	1	143	98.61	95.27	8.2e-55
C5WU41_SORBI/97-200;PF01329		Pterin 4 alpha carbinolamine dehydratase	d.74	Uni_350_B9QTJ9(1.0-92.0)	104	1	104	99.04	96.81	2.9e-32
A0A068NT29_9BACT/130-183;PF03861		ANTAR domain	c.23	Uni_508_C7N054(131.0-182.0)	54	3	54	94.44	28.02	4.6e-23
C1E1A3_MICSR/59-266;PF03462		PCRF domain	e.38	Uni_508_B2A3J0(7.0-201.0)	208	2	208	99.04	54.96	2.9e-71
POLG_EMCVR/1-32;PF11475		Virion protein N terminal domain	g.87	d2baia1(1.0-32.0)	32	1	32	96.88	96.88	5.3e-26
U5HG05_USTV1/31-179;PF02391		MoaE protein	d.41	Uni_631_Q4PDL3(10.0-140.0)	149	6	149	95.97	89.04	1.1e-23
A8GCN5_SERP5/7-107;PF06154		CbeA_antitoxin, type IV, cytoskeleton bundling-enhancing factor A	d.110	Uni_5_A8GCN5(4.0-103.0)	101	1	100	98.02	96.12	1.8e-44
M3ZCD7_NOMLE/550-587;PF02022		Integrase Zinc binding domain	a.4	d1e0ea_(8.0-45.0)	38	1	38	97.37	80.43	8.4e-21
Y330_MYCPN/1-288;PF11428		Protein of unknown function (DUF3196)	a.234	d1td6a_(1.0-284.0)	288	5	288	98.26	98.95	6e-134
I3ZKR1_TERRK/34-102;PF02805		Metal binding domain of Ada	g.48	Uni_317_Q2SAT6(11.0-73.0)	69	1	69	98.55	68.13	9e-30
Q8Z0K7_NOSS1/1-124;PF08869		XisI protein	d.326	Uni_12_A0ZHD1(1.0-110.0)	124	1	124	99.19	98.2	2.3e-46
E3RYG2_PYRTT/17-193;PF00885		6,7-dimethyl-8-ribityllumazine synthase	c.16	Uni_301_B2WFP0(17.0-193.0)	177	1	177	99.44	86.27	5.4e-76
C7MBE1_BRAFD/32-262;PF09754		PAC2 family	c.56	Uni_85_B1SAG2(7.0-216.0)	231	1	231	99.57	87.45	6.9e-50
Q16N88_AEDAE/33-458;PF01237		Oxysterol-binding protein	d.338	Uni_407_Q5CR06(6.0-433.0)	426	1	425	99.53	97.27	2.8e-116
S3D4U2_OPHP1/9-125;PF00886		Ribosomal protein S16	d.27	Uni_39_A2BXZ2(8.0-101.0)	117	1	95	80.34	89.42	1e-19
A0A0C4ES93_PUCT1/257-313;PF09280		XPC-binding domain	a.189	Uni_21_B2W287(5.0-60.0)	57	1	56	96.49	87.3	2.9e-25
A0A068XDH0_HYMMI/14-40;PF09282		Mago binding	b.72	Uni_29_UPI00017585D7(2.0-28.0)	27	1	27	96.3	92.86	3.7e-18
A4XW94_PSEMY/1-145;PF05130		FlgN protein	a.47	Uni_24_A4XW94(1.0-129.0)	145	1	129	88.28	99.22	5e-34
Q2JIJ1_SYNJB/10-144;PF01124		MAPEG family	f.56	Uni_30_A2VDB8(7.0-124.0)	135	2	134	97.78	91.41	4e-26
A0K208_ARTS2/391-571;PF02734		DAK2 domain	a.208	Uni_296_B5ZF39(35.0-206.0)	181	1	180	98.9	82.21	1.3e-50
Q9RVX1_DEIRA/22-137;PF11432		Protein of unknown function (DUF3197)	d.319	Uni_5_Q9RVX1(12.0-127.0)	116	1	116	99.14	90.55	1.8e-51
T0LQA9_9EURY/75-124;PF11433		Protein of unknown function (DUF3198)	a.10	Uni_2_Q97BN8(4.0-52.0)	50	2	50	96	92.31	3.6e-26
G8BVZ8_TETPH/53-272;PF11435		RNA binding protein She2p	a.232	Uni_6_Q6CVF1(13.0-212.0)	220	2	220	99.09	87.67	2.8e-79
B7G663_PHATC/128-406;PF13660		Domain of unknown function (DUF4147)	c.118	Uni_140_B7G663(2.0-280.0)	279	1	279	99.64	56.39	7e-116
Q7NL78_GLOVI/2-56;PF01383		CpcD/allophycocyanin linker domain	d.30	Uni_11_P80558(1.0-55.0)	55	1	55	98.18	81.82	1.5e-33
U3JHQ1_FICAL/67-188;PF01382		Avidin family	b.61	Uni_5_A7YYL1(4.0-117.0)	122	1	122	99.18	91.87	1.1e-32
G8UQC7_TANFA/6-116;PF01386		Ribosomal L25p family	b.53	Uni_85_A4S4Y1(3.0-103.0)	111	1	109	97.3	51.28	1.5e-06
Q6DHT0_DANRE/26-86;PF08246		Cathepsin propeptide inhibitor domain (I29)	d.3	Uni_3347_UPI0000E47DBB(4.0-64.0)	61	1	61	98.36	18.93	6.4e-40
U5Q4E8_9BACT/143-272;PF01416		tRNA pseudouridine synthase	d.265	Uni_29_A1CL65(215.0-354.0)	130	1	130	99.23	37.37	3.4e-33
B1YHN8_EXIS2/4-71;PF09628		YvfG protein	a.23	Uni_1_B1YHN8(1.0-67.0)	68	1	67	97.06	98.51	9.9e-35
Q82YS4_ENTFA/12-117;PF09627		PrgU-like protein	b.122	d2gmqa1(2.0-102.0)	106	1	101	94.34	98.04	3.9e-43
E5SU34_TRISP/150-198;PF00095		WAP-type (Whey Acidic Protein) 'four-disulfide core'	g.3	Uni_3_A4K2Q8(12.0-56.0)	49	1	49	97.96	77.19	1.7e-13
D4B1K1_ARTBC/47-395;PF01255		Putative undecaprenyl diphosphate synthase	c.101	Uni_1043_Q2GV28(14.0-233.0)	349	2	232	65.9	73.49	2.7e-108
VP3_BTV10/14-901;PF01700		Orbivirus VP3 (T2) protein	e.28	d2btva_(1.0-845.0)	888	44	888	95.05	99.88	1e-300
A5UYQ7_ROSS1/7-109;PF01250		Ribosomal protein S6	d.58	Uni_393_C0DT30(3.0-90.0)	103	1	103	99.03	83.65	2.7e-33
Q2IHT9_ANADE/109-474;PF00654		Voltage gated chloride channel	f.20	Uni_306_A9A065(36.0-377.0)	366	1	365	99.45	85.25	8.6e-101
A7T273_NEMVE/6-243;PF01259		SAICAR synthetase	d.143	Uni_180_A7T273(4.0-240.0)	238	1	237	99.16	91.83	1.6e-71
G3VTX2_SARHA/27-154;PF00074		Pancreatic ribonuclease	d.5	Uni_81_P67929(3.0-121.0)	128	1	128	99.22	95.16	1.7e-43
SPB12_MOUSE/6-423;PF00079		Serpin (serine protease inhibitor)	e.1	Uni_1492_UPI0001761556(6.0-440.0)	418	1	418	99.76	98.64	3.9e-167
B1W4X2_STRGG/15-152;PF07336		Putative stress-induced transcription regulator	d.380	Uni_155_C2ACT7(8.0-132.0)	138	1	137	98.55	69.27	1.5e-29
B6Q777_TALMQ/1-207;PF11221		Subunit 21 of Mediator complex	a.252	Uni_49_Q4X0I5(1.0-191.0)	207	2	205	98.07	99.48	2.8e-65
A0A0D1DU69_USTMA/222-329;PF04777		Erv1 / Alr family	a.24	Uni_242_Q6C7R8(12.0-104.0)	108	1	108	99.07	85.19	1.4e-35
A0JX24_ARTS2/2-91;PF00381		PTS HPr component phosphorylation site	d.94	Uni_4_A0JX24(1.0-90.0)	90	1	90	98.89	97.8	5.7e-21
M0ZDX8_HORVD/59-111;PF06955		Xyloglucan endo-transglycosylase (XET) C-terminus	b.29	Uni_1225_C4N553(129.0-180.0)	53	2	53	96.23	28.02	2.1e-23
A7XNM5_PIG/23-110;PF06954		Resistin	g.77	Uni_3_A7XNM5(1.0-86.0)	88	3	88	96.59	97.7	6.2e-38
G0WAT2_NAUDC/2-121;PF08987		Protein of unknown function (DUF1892)	d.263	d1n6za_(4.0-104.0)	120	4	120	96.67	95.24	6e-43
Q478F6_DECAR/4-102;PF07238		PilZ domain	b.45	Uni_4_A3QGS2(4.0-100.0)	99	2	99	97.98	80	1.6e-28
Q04CY5_OENOB/8-159;PF04608		Phosphatidylglycerophosphatase A	a.195	Uni_40_C1C7T8(8.0-154.0)	152	2	151	98.03	90.68	4.6e-55
F0S1C2_DESTD/6-104;PF00276		Ribosomal protein L23	d.12	Uni_810_Q47LJ5(8.0-93.0)	99	1	99	98.99	89.47	2.3e-33
M4U2U2_9GAMM/182-355;PF07559		Flagellar basal body protein FlaE	b.152	Uni_383_Q21IK9(80.0-238.0)	174	1	174	99.43	49.69	1.3e-26
Q5JE92_THEKO/1-155;PF09638		Ph1570 protein	d.342	Uni_7_Q5JE92(1.0-154.0)	155	1	154	98.71	99.35	6.6e-84
E9SYU9_RHOHA/61-245;PF04199		Putative cyclase	c.8	Uni_382_B8KND8(5.0-185.0)	185	1	185	99.46	70.31	3.4e-45
STXB_SHIDS/20-89;PF02258		Shiga-like toxin beta subunit	b.40	d1c4qa_(1.0-69.0)	70	2	70	97.14	98.55	1.5e-44
M5BLL8_THACB/324-476;PF02252		Proteasome activator pa28 beta subunit	a.24	Uni_37_D0MSD0(51.0-233.0)	153	3	148	94.77	78.11	1.9e-34
Q123W6_POLSJ/134-412;PF02253		Phospholipase A1	f.4	Uni_88_B9Z1V3(2.0-256.0)	279	3	279	98.92	98.07	2.8e-97
Q9PX83_MYXVL/20-259;PF02250		35kD major secreted virus protein	b.27	Uni_1_O10625(1.0-239.0)	240	2	240	99.17	99.58	8.6e-129
B4R4A2_DROSI/3-63;PF02251		Proteasome activator pa28 alpha subunit	a.24	Uni_66_Q9PUC4(6.0-65.0)	61	2	61	96.72	25.54	1.9e-18
C6C1Z9_DESAD/34-96;PF02256		Iron hydrogenase small subunit	a.137	Uni_5_A7ALS8(5.0-59.0)	63	2	63	96.83	75	8.3e-23
A6LWY1_CLOB8/7-102;PF02255		PTS system, Lactose/Cellobiose specific IIA subunit	a.7	Uni_322_D0R1T6(8.0-99.0)	96	2	95	96.88	88.35	1.6e-33
A4J7A1_DESRM/11-262;PF04029		2-phosphosulpholactate phosphatase	c.148	Uni_19_A4J7A1(12.0-262.0)	252	2	252	99.21	94.7	6.2e-85
Q4JT97_CORJK/2-62;PF03621		MbtH-like protein	d.100	Uni_16_A1UIR2(1.0-51.0)	61	2	60	95.08	72.46	1.7e-27
B2JBL7_NOSP7/10-123;PF05635		23S rRNA-intervening sequence protein	a.29	Uni_250_C0YVX9(5.0-111.0)	114	1	114	99.12	89.83	2.6e-35
I2B8I0_SHIBC/9-108;PF17125		N-terminal domain of 16S rRNA methyltransferase RsmF	c.66	Uni_547_A8RHQ4(2.0-148.0)	100	1	100	99	40.56	2.6e-31
M1SKZ7_MORMO/40-211;PF03497		Anthrax toxin LF subunit	e.41	Uni_1_A5KV80(4.0-135.0)	172	4	133	75	29.77	9.1e-55
Q2I7F8_SV40/83-174;PF02380		T-antigen specific domain	g.92	d2pkgc1(1.0-80.0)	92	9	88	85.87	98.75	1.9e-36
M4U2S7_9GAMM/94-212;PF03925		SeqA protein C-terminal domain	d.228	Uni_69_Q1ZBR4(3.0-121.0)	119	1	119	99.16	96.72	4.7e-45
A7RFQ0_NEMVE/91-125;PF16211		C-terminus of histone H2A	a.22	Uni_1625_UPI00019258F7(76.0-110.0)	35	1	35	97.14	30.91	2.5e-18
CHYM_CALJA/19-47;PF07966		A1 Propeptide	b.50	Uni_1569_O02726(7.0-35.0)	29	1	29	96.55	7.55	6.6e-15
RBFA_CAUSK/18-143;PF02033		Ribosome-binding factor A	d.52	Uni_47_A3DE43(1.0-105.0)	126	1	126	99.21	97.2	1.2e-37
G7YVP8_CLOSI/242-450;PF02301		HORMA domain	d.135	Uni_7_A2QSE5(6.0-245.0)	209	1	209	99.52	94.84	1.5e-69
M4U1X8_9GAMM/1-26;PF07963		Prokaryotic N-terminal methylation motif	d.24	Uni_165_B0TJB7(1.0-21.0)	26	6	26	76.92	17.09	2e-09
A4EB76_9ACTN/4-100;PF02302		PTS system, Lactose/Cellobiose specific IIB subunit	c.44	Uni_110_B0K453(3.0-93.0)	97	1	96	97.94	89.11	4.3e-30
D4JYC8_9FIRM/916-935;PF02810		SEC-C motif	g.74	Uni_1050_Q823A4(4.0-23.0)	20	1	20	95	76	6.3e-10
K9RV98_SYNP3/131-168;PF02817		e3 binding domain	a.9	Uni_1687_UPI00005E7B68(8.0-43.0)	38	1	38	97.37	72.92	1e-17
Q299I3_DROPS/12-138;PF06400		Alpha-2-macroglobulin RAP, N-terminal domain	a.13	Uni_10_B0WFD8(1.0-78.0)	127	47	124	60.63	98.72	1.7e-37
K1XQV1_MARBU/9-314;PF07938		Fungal fucose-specific lectin	b.68	d1ofza_(5.0-304.0)	306	2	302	98.04	95.83	2.5e-37
B9LQI1_HALLT/51-502;PF01139		tRNA-splicing ligase RtcB	d.261	Uni_430_Q5JCZ1(45.0-479.0)	452	1	452	99.78	90.61	1.4e-168
A0A068YGB5_ECHMU/2-100;PF01133		Enhancer of rudimentary	d.330	Uni_26_B7PSH1(1.0-97.0)	99	1	99	98.99	96.97	3.8e-43
A1U3N5_MARHV/152-599;PF01131		DNA topoisomerase	e.10	Uni_737_B8FZ29(151.0-583.0)	448	1	448	99.78	70.36	1.6e-148
G6CIC8_DANPL/32-181;PF07464		Apolipophorin-III precursor (apoLp-III)	a.63	Uni_2_O77248(14.0-161.0)	150	2	149	98	88.55	4.2e-09
Q6FWD6_CANGA/17-111;PF04383		KilA-N domain	d.34	d1l3ga_(16.0-109.0)	95	1	94	97.89	75.61	3.9e-37
B7JYQ9_CYAP8/3-31;PF07465		Photosystem I protein M (PsaM)	f.23	d1jb0m_(3.0-31.0)	29	1	29	96.55	90.32	1.2e-19
C5CQM9_VARPS/9-196;PF04386		Stringent starvation protein B	b.136	Uni_147_C9Y885(5.0-124.0)	188	1	121	63.83	95.2	6e-47
C6Y3W6_PEDHD/9-76;PF04384		Iron-sulphur cluster assembly	a.159	Uni_108_Q3SJN1(2.0-62.0)	68	2	66	94.12	95.24	1.4e-29
Q8I8R4_ANOGA/16-129;PF01395		PBP/GOBP family	a.39	Uni_307_B5MEJ9(2.0-121.0)	114	2	114	98.25	83.8	3.2e-17
CHEA_RHOSH/5-109;PF01627		Hpt domain	a.24	Uni_265_A7GNF6(1.0-102.0)	105	1	105	99.05	82.79	1.1e-26
C1E597_MICSR/41-210;PF01625		Peptide methionine sulfoxide reductase	d.58	Uni_1434_Q1IQ36(3.0-155.0)	170	1	170	99.41	97.44	6.6e-68
H6L441_SAPGL/23-200;PF00719		Inorganic pyrophosphatase	b.40	Uni_577_Q255V1(19.0-197.0)	178	1	178	99.44	89	1e-48
VP1_SV40/27-319;PF00718		Polyomavirus coat protein	b.121	d1sva1_(13.0-305.0)	293	1	293	99.66	83.91	9.1e-140
M7YEH0_TRIUA/8-162;PF01620		Ribonuclease (pollen allergen)	a.24	Uni_6_O81341(1.0-114.0)	155	38	153	74.19	99.12	1.8e-39
GATD_THEPD/100-300;PF00710		Asparaginase, N-terminal	c.88	Uni_102_A4YHH3(1.0-197.0)	201	1	199	98.51	56.48	4.3e-52
K9RXC9_SYNP3/1-29;PF01405		Photosystem II reaction centre T protein	f.23	d2axtt1(1.0-29.0)	29	1	29	96.55	93.33	8.9e-19
E5SM07_TRISP/67-515;PF01403		Sema domain	b.69	Uni_223_Q6YBW0(10.0-447.0)	449	1	449	99.78	92.78	9.9e-122
Q6TVV2_ORFSA/271-472;PF12629		Poxvirus poly(A) polymerase C-terminal domain	e.69	d2ga9d1(271.0-467.0)	202	1	201	99.01	41.88	1.2e-83
R1A_CVHSA/4239-4361;PF09401		RNA synthesis protein NSP10	g.86	Uni_7_B1PHK0(4.0-122.0)	123	1	120	96.75	96.72	2.3e-61
FLA_BACSU/3-143;PF00669		Bacterial flagellin N-terminal helical region	e.32	Uni_333_C6MIW4(4.0-141.0)	141	1	140	98.58	33.01	1.2e-55
DACA_ECOLI/292-383;PF07943		Penicillin-binding protein 5, C-terminal domain	b.105	Uni_476_C9NTK3(1.0-91.0)	92	1	92	98.91	97.83	1e-24
MMP10_HUMAN/387-434;PF00045		Hemopexin	b.66	Uni_578_UPI0000E45D4E(183.0-232.0)	48	1	48	97.92	20.94	1.8e-47
F1QBE9_DANRE/32-98;PF00048		Small cytokines (intecrine/chemokine), interleukin-8 like	d.9	Uni_649_UPI0000F2DC14(7.0-66.0)	67	1	67	98.51	71.08	2.9e-18
Q6WHF8_BPKVM/8-234;PF08677		GP11 baseplate wedge protein	d.182	Uni_10_Q76YM6(9.0-202.0)	227	28	226	87.22	95.07	3.1e-57
H9G4V8_ANOCA/114-202;PF09409		PUB domain	d.314	Uni_189_UPI0000EC9F75(14.0-101.0)	89	1	89	98.88	73.11	1.4e-27
D5DR76_BACMQ/75-102;PF08671		Anti-repressor SinI	a.34	Uni_1_A0RBA7(1.0-28.0)	28	1	28	96.43	77.14	1.3e-18
I1QCG6_ORYGL/25-240;PF00445		Ribonuclease T2 family	d.124	Uni_694_Q8H4E4(4.0-218.0)	216	1	216	99.54	91.06	2.1e-63
N1JMN1_BLUG1/82-138;PF00444		Ribosomal protein L36	g.42	Uni_150_C9SF27(1.0-44.0)	57	1	57	98.25	97.73	2.1e-15
Q4DP85_TRYCC/11-401;PF03097		BRO1-like domain	a.118	Int_214645(46.0-392.0)	391	24	382	91.56	58.94	2.5e-15
A4RSK1_OSTLU/1-110;PF00547		Urease, gamma subunit	d.8	Uni_198_C7RRP0(1.0-99.0)	110	1	110	99.09	98	6.8e-46
I7ETN4_PHAIB/4-43;PF07835		Bacterial aa3 type cytochrome c oxidase subunit IV	f.23	Uni_17_B7RM84(3.0-42.0)	40	1	40	97.5	92.86	4.7e-22
F7DK55_ORNAN/410-589;PF07834		RanGAP1 C-terminal domain	a.118	d2grrb1(1.0-155.0)	180	26	180	85.56	98.09	2.2e-69
R6Z7B5_9ACTN/56-464;PF00285		Citrate synthase, C-terminal domain	a.103	Uni_332_B0NYY6(24.0-423.0)	409	1	409	99.76	90.89	1.7e-129
C7B2G7_SELML/42-80;PF00284		Lumenal portion of Cytochrome b559, alpha (gene psbE) subunit	f.23	Uni_46_C3TS95(40.0-78.0)	39	1	39	97.44	46.91	1.4e-23
A5GQF3_SYNR3/7-35;PF00283		Cytochrome b559, alpha (gene psbE) and beta (gene psbF)subunits	f.23	Uni_4_A3Z4L6(1.0-24.0)	29	6	29	79.31	67.65	5.7e-16
E1ZG05_CHLVA/9-69;PF00281		Ribosomal protein L5	d.77	Uni_17_A0PXV8(24.0-80.0)	61	1	61	98.36	31.28	1.4e-27
Q2GD89_NEOSM/63-135;PF00542		Ribosomal protein L7/L12 C-terminal domain	d.45	Uni_240_B2V7M1(6.0-72.0)	73	1	73	98.63	91.67	1.9e-30
F9VEC4_LACGL/4-132;PF06619		Protein of unknown function (DUF1149)	d.33	Uni_258_Q3YR47(2.0-146.0)	129	2	128	97.67	86.23	4.3e-43
E0V9N0_PEDHC/5-119;PF03066		Nucleoplasmin/nucleophosmin domain	b.121	Uni_90_UPI0000EB092E(4.0-110.0)	115	1	115	99.13	95.5	4.7e-37
Q2PCB1_NAEGR/7-588;PF03063		Prismane/CO dehydrogenase family	e.26	Int_3599427(1.0-590.0)	582	1	582	99.83	99.83	1.5e-240
B7FYS6_PHATC/7-410;PF03069		Acetamidase/Formamidase family	b.23	Uni_134_B7FYS6(1.0-396.0)	404	7	402	97.77	99.75	2.6e-171
A6TWQ2_ALKMQ/10-87;PF16554		Dimerisation domain of d-ornithine 4,5-aminomutase	d.230	Uni_5_A6TWQ2(1.0-50.0)	78	14	63	62.82	98	3.1e-25
E2ACN3_CAMFO/489-583;PF03392		Insect pheromone-binding family, A10/OS-D	a.118	Uni_145_Q3LB63(2.0-94.0)	95	1	95	98.95	90.2	5.1e-38
G0WF14_NAUDC/76-141;PF16177		Acetyl-coenzyme A synthetase N-terminus	e.23	Uni_3296_B8GP17(19.0-76.0)	66	1	66	98.48	8.92	9e-22
M4ALF1_XIPMA/10-45;PF10413		Amino terminal of the G-protein receptor rhodopsin	f.13	Uni_153_C6G441(2.0-37.0)	36	1	36	97.22	10.09	6.1e-24
A2TF49_9EURO/7-81;PF03893		Lipase 3 N-terminal region	c.69	Uni_159_A2TF49(1.0-56.0)	75	20	75	73.33	20	4.4e-27
A1TBP5_MYCVP/384-441;PF10410		DnaB-helicase binding domain of primase	e.13	Uni_7_A0LT19(241.0-296.0)	58	1	58	98.28	18.58	1.9e-24
A1K8X5_AZOSB/165-204;PF10417		C-terminal domain of 1-Cys peroxiredoxin	c.47	Uni_527_A1U0H8(156.0-195.0)	40	1	40	97.5	18.4	6.1e-20
B5GTU1_STRC2/443-505;PF10415		Fumarase C C-terminus	a.127	Uni_1650_C4EQY7(402.0-459.0)	63	1	62	96.83	12.36	1.1e-21
A5UM02_METS3/7-73;PF09082		Domain of unknown function (DUF1922)	g.41	Uni_1_A5UM02(2.0-68.0)	67	1	67	98.51	95.65	1.3e-27
Q4PM38_IXOSC/29-81;PF02238		Cytochrome c oxidase subunit VII	f.23	Uni_48_Q09JJ2(2.0-53.0)	53	2	53	96.23	91.07	2e-20
Y1252_COLP3/13-197;PF02622		Uncharacterized ACR, COG1678	d.310	Uni_432_Q486M0(13.0-197.0)	185	1	185	99.46	87.62	2.5e-58
APA1_ARATH/315-348;PF03489		Saposin-like type B, region 2	a.64	Uni_73_A9P1V4(34.0-67.0)	34	1	34	97.06	49.25	1.4e-14
Q2IH34_ANADE/35-149;PF03714		Bacterial pullanase-associated domain	b.3	Uni_212_Q06812(7.0-107.0)	115	1	115	99.13	90.91	6.3e-23
M1XN72_NATM8/8-70;PF07927		HicA toxin of bacterial toxin-antitoxin,	d.50	Uni_323_Q5UWM9(2.0-62.0)	63	1	62	96.83	96.77	9e-17
R5FUP5_9PORP/9-177;PF03938		Outer membrane protein (OmpH-like)	f.48	Uni_230_B5CXV9(1.0-150.0)	169	19	169	88.76	99.33	3.4e-43
C7MLU5_CRYCD/154-429;PF08363		Glucan-binding protein C	b.30	Uni_20_C7MLU5(28.0-303.0)	276	1	276	99.64	89.29	1.5e-82
G3N0C2_BOVIN/1064-1112;PF08815		Nuclear receptor coactivator	a.153	d2c52b1(5.0-51.0)	49	1	48	95.92	90.2	2.3e-22
B2VKA9_ERWT9/13-210;PF11102		Group 4 capsule polysaccharide lipoprotein gfcB, YjbF	b.177	Uni_31_B2VKA9(1.0-193.0)	198	6	198	96.97	97.96	1.4e-72
Q7MP08_VIBVY/39-141;PF02281		Transposase Tn5 dimerisation domain	c.55	Uni_11_A1WK06(343.0-434.0)	103	3	101	95.15	20.82	6.8e-24
COX8B_BOVIN/25-67;PF02285		Cytochrome oxidase c subunit VIII	f.23	Uni_15_Q863F9(1.0-43.0)	43	1	43	97.67	97.67	1.5e-24
A0A087ZZU9_APIME/35-138;PF02284		Cytochrome c oxidase subunit Va	a.118	Uni_75_Q7PSR9(1.0-103.0)	104	2	104	98.08	97.14	2.1e-46
A5N6G4_CLOK5/43-175;PF02287		Dehydratase small subunit	a.23	Uni_37_Q03Q32(3.0-134.0)	133	2	133	98.5	95.62	1.5e-53
A5VMB2_LACRD/2-555;PF02286		Dehydratase large subunit	c.1	Uni_30_Q03Q30(2.0-554.0)	554	1	553	99.64	99.1	1.3e-288
MCH_METCA/6-329;PF02289		Cyclohydrolase (MCH)	d.147	Uni_72_Q9RPW8(2.0-325.0)	324	1	324	99.69	99.08	1.7e-143
B8FDN5_DESAA/11-123;PF02288		Dehydratase medium subunit	c.51	Uni_53_C4LFD3(3.0-110.0)	113	1	113	99.12	94.69	7.6e-30
C6KII1_AURAN/2-42;PF02533		Photosystem II 4 kDa reaction centre component	f.23	d2axtk1(1.0-37.0)	41	5	41	87.8	97.3	7.3e-24
D5A301_ARTPN/1-36;PF02532		Photosystem II reaction centre I protein (PSII 4.8 kDa protein)	f.23	d2axti1(1.0-35.0)	36	1	35	94.44	97.14	9.7e-25
A5GIW8_SYNPW/6-141;PF02531		PsaD	d.187	Uni_34_B5VZS2(2.0-137.0)	136	1	136	99.26	97.83	5.5e-68
VG59_BPT4/113-216;PF08994		T4 gene Gp59 loader of gp41 DNA helicase C-term	a.120	d1c1ka_(113.0-216.0)	104	1	104	99.04	47.47	2.1e-43
R1A_CVHSA/3920-4117;PF08717		nsp8 replicase	d.302	d2ahme1(1.0-155.0)	198	38	192	77.78	99.35	4.7e-84
H0VBK6_CAVPO/2-81;PF05392		Cytochrome C oxidase chain VIIB	f.23	Uni_14_Q8TF08(1.0-49.0)	80	31	79	60	97.96	7.5e-28
Q8IQ31_DROME/63-237;PF02759		RUN domain	a.256	Uni_100_C3Z6J0(44.0-201.0)	175	1	174	98.86	77.72	4.4e-29
Q7X1Q9_PSESY/1-328;PF05394		Avirulence protein	e.45	Uni_7_Q7X1Q9(1.0-281.0)	328	46	326	85.37	99.64	4.5e-156
B8C306_THAPS/701-798;PF04379		ApaG domain	b.1	Uni_230_C9QCG7(17.0-111.0)	98	1	97	97.96	76.42	1.5e-34
K9QFB3_9NOSO/3-32;PF08041		PetM family of cytochrome b6f complex subunit 7	f.23	Uni_2_P0A3Y1(3.0-32.0)	30	1	30	96.67	90.62	7.6e-18
A4SWW6_POLSQ/8-86;PF03937		Flavinator of succinate dehydrogenase	a.218	Uni_345_Q83D70(8.0-76.0)	79	2	78	96.2	86.08	3.9e-21
ORF9B_CVHSA/1-98;PF09399		SARS lipid binding protein	b.164	Uni_1_P0C5A6(1.0-90.0)	98	9	98	90.82	98.89	4.8e-56
H0VZS4_CAVPO/310-361;PF09396		Thrombin light chain	b.47	Uni_2784_P00735(2.0-45.0)	52	5	52	90.38	14.14	1.1e-22
D9QK39_BRESC/46-138;PF09394		Chagasin family peptidase inhibitor I42	b.1	Uni_112_Q8Q068(13.0-100.0)	93	1	92	97.85	84.47	7.4e-24
PRGI_SALTY/9-79;PF09392		Type III secretion needle MxiH, YscF, SsaG, EprI, PscF, EscF	a.2	Uni_18_P41784(7.0-73.0)	71	1	67	92.96	90.41	4.4e-27
D2VI61_NAEGR/16-126;PF01655		Ribosomal protein L32	c.9	Uni_79_C9J8W7(14.0-120.0)	111	2	111	98.2	86.89	9.8e-51
FLAL_VIBPA/195-283;PF00700		Bacterial flagellin C-terminal helical region	e.32	Uni_83_A4XW74(380.0-467.0)	89	2	89	97.75	18.63	8.1e-33
W5NII0_LEPOC/111-175;PF01091		PTN/MK heparin-binding protein family, C-terminal domain	g.5	Uni_21_Q502U6(1.0-43.0)	65	4	46	64.62	97.67	8.8e-06
Q0A9Q7_ALKEH/17-171;PF05573		NosL	d.357	Uni_107_B9ZAU6(3.0-128.0)	155	36	154	76.13	93.98	9e-23
A5LPY8_STREE/281-301;PF01473		Putative cell wall binding repeat	b.109	Uni_1092_C3AIN4(46.0-64.0)	21	1	21	95.24	7.76	2.1e-51
YONK_BACSU/2-63;PF09642		YonK protein	d.368	d2h4oa1(1.0-62.0)	62	1	62	98.39	98.39	2.1e-44
A8Q6G8_MALGO/170-279;PF00673		ribosomal L5P family C-terminus	d.77	Uni_151_A5Z597(69.0-162.0)	110	1	110	99.09	56.71	8e-44
C4QXG5_PICPG/22-121;PF08712		Scaffold protein Nfu/NifU N terminal	d.267	Uni_195_C4QXG5(1.0-94.0)	100	1	94	93	98.94	1.1e-36
R5MSK6_9FIRM/1-91;PF04026		SpoVG	d.366	Uni_24_A7FPK3(1.0-81.0)	91	1	90	97.8	86.96	7.1e-36
I0IIR8_PHYMF/49-132;PF01502		Phosphoribosyl-AMP cyclohydrolase	b.168	Uni_355_B8GU33(31.0-105.0)	84	1	84	98.81	59.68	4.3e-34
LDLR_HUMAN/146-184;PF00057		Low-density lipoprotein receptor domain class A	g.12	Uni_7570_UPI000179F664(4.0-41.0)	39	1	39	97.44	64.91	7.3e-16
B8F4K3_HAEPS/2-134;PF06141		Phage minor tail protein U	d.323	Uni_19_B8F4K3(1.0-131.0)	133	3	133	97.74	98.48	1.9e-38
Q9PBE6_XYLFA/56-133;PF04591		Protein of unknown function, DUF596	d.363	Uni_12_B2IAR1(56.0-125.0)	78	1	69	87.18	54.76	2.5e-23
RL20_UREPA/2-114;PF00453		Ribosomal protein L20	a.144	Uni_261_B1WXF7(2.0-107.0)	113	1	112	98.23	90.52	7.2e-48
SOPE2_SALTY/76-240;PF07487		SopE GEF domain	a.168	d1r6ea_(4.0-168.0)	165	1	165	99.39	97.62	3.1e-88
H6C2D6_EXODN/415-514;PF08564		Cdc37 C terminal domain	a.205	Uni_81_Q6DQZ7(140.0-201.0)	100	1	62	61	30.35	1.7e-26
F7FQR2_MONDO/76-115;PF07710		P53 tetramerisation motif	a.53	d3saka_(1.0-40.0)	40	1	40	97.5	92.86	2.1e-26
Q8P5D6_XANCP/52-180;PF07715		TonB-dependent Receptor Plug Domain	f.4	Uni_3785_C4D500(7.0-128.0)	129	2	129	98.45	16.31	6e-30
E9GL75_DAPPU/20-131;PF02437		SKI/SNO/DAC family	a.6	Uni_240_UPI000186F0B0(1.0-102.0)	112	6	111	93.75	96.19	7.7e-40
A6TIR0_KLEP7/3-72;PF06440		DNA polymerase III, theta subunit	a.237	Uni_11_B5MTX3(3.0-72.0)	70	1	70	98.57	89.61	5.7e-33
COXA_THET8/2-34;PF08113		Cytochrome c oxidase subunit IIa family	f.23	d1xmec1(1.0-33.0)	33	1	33	96.97	96.97	6.9e-24
A7TI88_VANPO/2-51;PF04627		Mitochondrial ATP synthase epsilon chain	a.137	Uni_36_Q201Y5(2.0-45.0)	50	1	45	88	93.48	8.4e-22
E6SV60_BACT6/15-211;PF11644		Protein of unknown function (DUF3256)	d.383	Uni_13_B7AF77(1.0-192.0)	197	6	197	96.95	98.96	4.2e-86
K0R893_THAOC/191-260;PF06844		Protein of unknown function (DUF1244)	a.293	Uni_73_C0N973(27.0-76.0)	70	1	53	74.29	64.47	1.2e-25
D1AWI8_STRM9/35-64;PF05658		Head domain of trimeric autotransporter adhesin	b.81	Uni_987_Q0TBK4(26.0-52.0)	30	1	30	96.67	15.76	2.8e-34
K2RAC1_MACPH/48-151;PF00298		Ribosomal protein L11, RNA binding domain	a.4	Uni_262_B2WNK9(4.0-104.0)	104	1	104	99.04	95.24	8e-32
A0QZ04_MYCS2/1-338;PF00296		Luciferase-like monooxygenase	c.1	Uni_3070_UPI0001B54B1A(2.0-337.0)	338	3	338	99.11	91.03	1e-85
1A1D_BRADU/8-322;PF00291		Pyridoxal-phosphate dependent enzyme	c.79	Uni_5602_Q4P5M9(46.0-374.0)	315	1	315	99.68	84.1	7.4e-71
Q82Z62_ENTFA/2-155;PF03830		PTS system sorbose subfamily IIB component	c.38	Uni_359_C6PDA1(4.0-148.0)	154	2	152	97.4	91.72	7.4e-56
B7G8P7_PHATC/83-240;PF01894		Uncharacterised protein family UPF0047	d.273	Uni_324_B7G8P7(21.0-178.0)	158	1	158	99.37	87.22	1.9e-45
K9VGP0_9CYAN/96-268;PF01890		Cobalamin synthesis G C-terminus	c.151	Uni_308_Q10WL6(1.0-167.0)	173	1	173	99.42	97.65	4.6e-49
Q56C32_9CAUD/1-140;PF03013		Pyrimidine dimer DNA glycosylase	a.18	Uni_15_Q56C32(1.0-139.0)	140	2	140	98.57	98.57	8.6e-52
K1VTE4_TRIAC/24-194;PF08718		Glycolipid transfer protein (GLTP)	a.224	Uni_186_UPI00003BFC4D(2.0-167.0)	171	5	169	95.91	87.3	4e-54
C6D4I7_PAESJ/9-93;PF07408		Protein of unknown function (DUF1507)	a.23	Uni_20_C6D4I7(1.0-75.0)	85	4	78	87.06	98.67	1.5e-34
Q8ZVF7_PYRAE/8-163;PF04008		Adenosine specific kinase	d.256	Uni_11_A3MWQ2(6.0-161.0)	156	1	156	99.36	95.68	5.6e-75
M9LZH4_PSEA3/272-352;PF03127		GAT domain	a.7	Uni_81_B2VXT2(50.0-126.0)	81	1	81	98.77	59.84	9e-25
B9DW72_STRU0/160-282;PF02821		Staphylokinase/Streptokinase family	d.15	Uni_20_P96471(8.0-131.0)	123	1	123	99.19	87.86	1.8e-32
C0ZH78_BREBN/9-68;PF03123		CAT RNA binding domain	b.35	Uni_130_B9Y8L7(3.0-54.0)	60	3	59	93.33	92.73	2.9e-18
ATPE_SALRD/5-92;PF02823		ATP synthase, Delta/Epsilon chain, beta-sandwich domain	b.93	Uni_1076_Q9CKW0(2.0-79.0)	88	2	87	96.59	91.67	1.6e-25
L0KY61_METHD/4-132;PF01877		RNA binding	d.77	Uni_90_Q12ZC3(4.0-132.0)	129	1	129	99.22	85.91	2.9e-16
C8WG89_EGGLE/8-263;PF02633		Creatinine amidohydrolase	c.125	Uni_78_A5GUD1(4.0-243.0)	256	1	255	99.22	94.47	6.1e-70
Y748_THEPD/13-196;PF01871		AMMECR1	d.309	Uni_14_A1RY70(13.0-196.0)	184	1	184	99.46	86.73	3e-60
D7DWY7_NOSA0/1-36;PF02529		Cytochrome B6-F complex subunit 5	f.23	Uni_8_B8HUQ7(1.0-29.0)	36	1	29	77.78	96.55	1.1e-18
FVE_FLAVE/1-111;PF09259		Fungal immunomodulatory protein Fve	b.1	d1osya_(1.0-111.0)	111	1	111	99.1	96.49	2.8e-53
F6HI54_VITVI/33-71;PF09253		Pollen allergen ole e 6	g.2	Uni_8_UPI00019838F6(7.0-45.0)	39	1	39	97.44	80.85	1e-20
G2PB23_STRVO/13-232;PF09250		Bifunctional DNA primase/polymerase, N-terminal	d.264	Uni_28_A5V8D9(4.0-197.0)	220	1	220	99.55	94.15	5.4e-43
D3BQY2_POLPA/341-535;PF04961		Formiminotransferase-cyclodeaminase	a.191	Uni_56_B2A5T1(5.0-188.0)	195	1	193	98.46	87.14	4.2e-65
D7CP87_SYNLT/9-136;PF09021		HutP	d.275	Uni_16_UPI0001BCAC52(5.0-131.0)	128	1	126	97.66	93.33	5.6e-42
A1WS58_VEREI/4-114;PF05164		Cell division protein ZapA	d.244	Uni_240_C5T0G1(1.0-104.0)	111	1	108	96.4	93.64	9.6e-32
AMT_MYCTU/16-441;PF00909		Ammonium Transporter Family	f.44	Uni_1378_Q6CGH6(9.0-393.0)	426	1	408	95.54	97.46	1.3e-115
C5BVP2_BEUC1/127-250;PF07739		TipAS antibiotic-recognition domain	a.181	Uni_132_C5BVP2(1.0-95.0)	124	30	124	75.81	95.92	5.7e-38
C8VVC4_DESAS/7-457;PF05369		Monomethylamine methyltransferase MtmB	c.1	d1ntha_(7.0-454.0)	451	2	450	99.33	97.81	2.8e-229
A1BB67_PARDP/24-147;PF01322		Cytochrome C'	a.24	Uni_109_C1D792(1.0-121.0)	124	1	124	99.19	98.36	6.2e-35
A9SNX3_PHYPA/327-364;PF05184		Saposin-like type B, region 1	a.64	Uni_251_UPI00005A0708(59.0-95.0)	38	2	38	94.74	37.89	2.9e-20
D7E0B2_NOSA0/1-31;PF05151		Photosystem II reaction centre M protein (PsbM)	f.23	d2axtm1(1.0-31.0)	31	1	31	96.77	83.33	4.2e-19
D3VE29_XENNA/1-152;PF04364		DNA polymerase III chi subunit, HolC	c.128	Uni_12_A1RHG9(1.0-158.0)	152	1	152	99.34	96.91	4.2e-50
FETP_THIDA/1-89;PF04362		Bacterial Fe(2+) trafficking	d.279	Uni_56_B2JJC9(1.0-88.0)	89	1	89	98.88	96.67	1.8e-40
B8LDL9_THAPS/223-504;PF09412		Endoribonuclease XendoU	d.294	Uni_5_A6QLQ8(3.0-269.0)	282	2	282	99.29	96.73	1.1e-106
ACPS_MAGMM/4-126;PF01648		4'-phosphopantetheinyl transferase superfamily	d.150	Uni_583_C7RA60(4.0-121.0)	123	1	123	99.19	93.6	2.4e-36
G2LHK2_CHLTF/2-102;PF01649		Ribosomal protein S20	a.7	Uni_68_A4C632(1.0-81.0)	101	2	101	98.02	95.24	9.6e-30
G6DK22_DANPL/100-348;PF09230		DNA fragmentation factor 40 kDa	d.4	Uni_33_UPI000194D88C(20.0-244.0)	249	2	248	98.8	90.32	3.1e-83
A4SA21_OSTLU/4-119;PF00101		Ribulose bisphosphate carboxylase, small chain	d.73	Uni_129_C4P6Y2(11.0-126.0)	116	1	116	99.14	82.14	1.7e-49
[truncated: 1,507 more rows]
