# Supplementary material for: Use of designed sequences in protein structure recognition
Source: Biol Direct. 2018 May 9;13:8. doi: 10.1186/s13062-018-0209-6 (PMC5960202; doi:10.1186/s13062-018-0209-6)
Supplement: Supplementary file 7 — Table S3. List of structural associations by our approach: Details of the structural fold associations and the confidence of the assignments for queries from 1372 families is given. (20 families for which structures are available in Pfam 31 have been moved to Table S5). (XLSX 234 kb) [file 13062_2018_209_MOESM7_ESM.xlsx]

## Sheet: TABLE_S3
Table S3 : List of structural associations by our approach : Details of the structural fold associations and the confidence of the assignments for queries from 1372 families is given.(20 families for which structures are available in Pfam31 have been moved to Table S5)
Note : We have considered multiple queries from each of the 1372 Pfam sequence families in our approach. Reported below are fold associations for more than one query per family, where applicable.
Pfam_name	SCOP_fold	query_len	hmm_start	hmm_end	hmm_align	target_id	target_len	target_region	target_coverage	E_val	Query align. length	Confidence	scop family desc	pfam_desc	clan_id	Clan consensus	SUPERFAMILY
M4U4N9_9GAMM/12-159;PF14316	a.118	148	3	139	91.89	Int_1987141|a.118.1.9_1|a.118.24.1_1	483	(268-415)	30.43	2.6e-71	136	Confident	Regulatory subunit H of the V-type ATPase|Pseudo ankyrin repeat	Domain of unknown function (DUF4381)	No clan		No superfamily association
Q5P615_AROAE/19-113;PF09296	d.113	95	2	95	97.89	Int_1535512|d.113.1.4_10|d.113.1.2_32	108	(6-107)	93.52	8.6e-27	93	No ambiguity	NADH pyrophosphatase|IPP isomerase-like	NADH pyrophosphatase-like rudimentary NUDIX domain	CL0261	clan fold match	fold match
R7KTZ2_9FIRM/5-111;PF10665	d.211	107	4	106	95.33	Uni_15834_UPI0000E49468|d.211.1.1|12-475|d2fo1e1	464	(14-125)	23.92	5.5e-90	102	Confident*	Ankyrin repeat	Minor capsid protein	No clan		No superfamily association
V5XSH5_ENTMU/5-110;PF10665	a.118	106	4	105	95.28	Int_1937927|a.118.1.1_1|a.118.1.10_1	683	(400-536)	19.91	7.6e-61	101	No ambiguity	Armadillo repeat|Clathrin adaptor core protein	Minor capsid protein	No clan		No superfamily association
A5N2S6_CLOK5/1-148;PF10662	c.37	148	1	148	99.32	Uni_5842_A9E504|c.37.1.8|1-329|d1wb1a4	329	(7-278)	82.37	2e-26	147	Confident*	G proteins	Ethanolamine utilisation - propanediol utilisation	CL0023	clan fold match	fold match
Q5K893_CRYNJ/193-435;PF11790	b.69	243	3	231	93.83	Uni_6901_Q23FE3|b.69.2.2|1177-1571|d1jmxb_	395	(1-301)	75.95	1.9e-33	228	Conflict	Quinohemoprotein amine dehydrogenase B chain	Glycosyl hydrolase catalytic core	CL0058	clan fold not match	fold NOT match
R6KFW7_9CLOT/34-255;PF11796	a.118	222	60	217	70.72	Int_2026462|a.118.5.1_1|a.118.17.2_1	571	(203-373)	29.77	3e-17	157	No ambiguity	Bacterial muramidases|Exocyst complex component	Protein of unknown function N-terminus (DUF3323)	No clan		No superfamily association
A0YJ54_LYNSP/290-457;PF05128	c.37	168	1	166	98.21	Uni_7680_B2JA34|c.37.1.8|86-451|d1tq4a_	366	(203-366)	44.54	1.6e-50	165	No ambiguity	G proteins	Domain of unknown function (DUF697)	No clan		No superfamily association
E4TT21_MARTH/13-111;PF09345	a.118	99	2	97	95.96	Int_45798|a.118.1.3_1|a.118.5.1_14	380	(186-272)	22.63	1.4e-44	95	Confident*	Clathrin heavy chain proximal leg segment|Bacterial muramidases	Domain of unknown function (DUF1987)	No clan		No superfamily association
Q8WSJ2_BOMMO/1523-1637;PF09342	b.47	115	1	115	99.13	Uni_6159_P29786|b.47.1.1|25-252|d2h5ca1	228	(15-130)	50.44	7e-33	114	No ambiguity	Prokaryotic proteases	Domain of unknown function (DUF1986)	CL0124	clan fold match	fold match
K8E4C7_CARML/19-132;PF08349	a.118	114	3	114	97.37	Int_121016|a.118.5.1_10|a.118.1.10_17	498	(221-338)	23.49	2.3e-81	111	No ambiguity	Bacterial muramidases|Clathrin adaptor core protein	Protein of unknown function (DUF1722)	No clan		No superfamily association
G0AIU4_COLFT/265-319;PF08437	b.109	55	8	54	83.64	Uni_1744_Q97K42|b.109.1.1|521-771|d2bmla1	251	(75-121)	18.33	6.5e-55	46	Confident	Cell wall binding repeat	Glycosyl transferase family 8 C-terminal	No clan		No superfamily association
B7J9D1_ACIF2/21-109;PF08346	d.211	89	2	88	96.63	Uni_675_A2DDC3|d.211.1.1|205-670|d2fo1e1	466	(340-427)	18.67	3.8e-202	86	Confident*	Ankyrin repeat	AntA/AntB antirepressor	No clan		No superfamily association
R5MGT1_9BACE/180-275;PF13650	c.10	96	3	96	96.88	Uni_13278_Q54TG8|c.10.1.1|77-272|d1pgva_	196	(83-195)	57.14	1.2e-17	93	No ambiguity	28-residue LRR	Aspartyl protease	CL0129	clan fold not match	No superfamily association
R5U332_9BACE/155-243;PF13650	d.211	89	2	88	96.63	Uni_446_A2D8N5|d.211.1.1|42-549|d2fo1e1	508	(41-129)	17.32	1.8e-64	86	Confident*	Ankyrin repeat	Aspartyl protease	CL0129	clan fold not match	fold NOT match
C7P507_HALMD/19-108;PF13650	b.50	90	2	90	97.78	Int_661498|b.50.1.3_1|b.50.1.1_3	129	(9-124)	89.15	1.3e-25	88	No ambiguity	LPG0085-like|Retroviral protease (retropepsin)	Aspartyl protease	CL0129	clan fold match	No superfamily association
Q09DN1_STIAD/239-331;PF13650	b.69	93	1	93	98.92	Uni_6364_Q09DN1|b.69.2.2|110-492|d1jmxb_	383	(130-222)	24.02	2.3e-53	92	No ambiguity	Quinohemoprotein amine dehydrogenase B chain	Aspartyl protease	CL0129	clan fold not match	No superfamily association
B3RWH1_TRIAD/177-217;PF13653	a.118	41	6	39	80.49	Uni_11402_C3WKX0|a.118.8.1|302-740|d1w3ba_	439	(303-333)	6.83	1.1e-71	33	Conflict	Tetratricopeptide repeat (TPR)	Glycerophosphoryl diester phosphodiesterase family	CL0384	clan fold not match	No superfamily association
C5XX04_SORBI/147-190;PF13653	c.1	44	1	44	97.73	Uni_934_B9SBY4|c.1.18.3|350-653|d1ydya1	304	(254-297)	14.14	3.8e-14	43	No ambiguity	Glycerophosphoryl diester phosphodiesterase	Glycerophosphoryl diester phosphodiesterase family	CL0384	clan fold match	No superfamily association
A8FFK8_BACP2/6-77;PF14143	a.138	72	2	69	93.06	Uni_6352_UPI0000E45C1F|a.138.1.1|305-733|d2cvca1	429	(341-410)	16.08	1.4e-105	67	Confident	Cytochrome c3-like	YrhC-like protein	No clan		No superfamily association
B7LUD8_ESCF3/9-92;PF15944	b.69	84	2	83	96.43	Uni_6060_C5DI68|b.69.4.1|305-651|d1sq9a_	347	(194-276)	23.63	5.7e-54	81	Confident*	WD40-repeat	Domain of unknown function (DUF4752)	No clan		No superfamily association
D3FXV2_BACPE/1-37;PF14149	g.37	37	1	36	94.59	Uni_94974_UPI00017958FE|g.37.1.1|685-773|d1p7aa_	89	(54-89)	39.33	5.3e-41	35	Confident	Classic zinc finger, C2H2	YhfH-like protein	No clan		No superfamily association
F8GG52_NITSI/7-69;PF15943	a.118	63	3	60	90.48	Uni_1586_A9BIF1|a.118.8.2|1147-1552|d1hz4a_	406	(217-276)	14.53	3e-97	57	No ambiguity	Transcription factor MalT domain III	Putative antitoxin of bacterial toxin-antitoxin system, YdaS/YdaT	CL0123	clan fold not match	No superfamily association
F1NDL1_CHICK/1046-1074;PF00880	d.211	29	6	29	79.31	Uni_18860_UPI0001924BB5|d.211.1.1|2-425|d2fo1e1	424	(181-204)	5.42	3.2e-21	23	Confident	Ankyrin repeat	Nebulin repeat	No clan		No superfamily association
W5NQM1_SHEEP/540-568;PF00880	a.118	29	1	28	93.1	Uni_8867_B6H5G5|a.118.8.1|568-1071|d1qqea_	504	(159-187)	5.56	2.5e-146	27	No ambiguity	Tetratricopeptide repeat (TPR)	Nebulin repeat	No clan		No superfamily association
H0WTP1_OTOGA/5137-5166;PF00880	b.69	30	1	28	90	Uni_4552_B7K750|b.69.4.1|786-1133|d1gxra_	348	(123-150)	7.76	5.8e-78	27	Confident*	WD40-repeat	Nebulin repeat	No clan		No superfamily association
F6HR88_VITVI/359-403;PF08387	c.10	45	1	45	97.78	Int_2579208|c.10.2.1_1|c.10.2.3_1	156	(103-147)	28.21	3.1e-56	44	No ambiguity	Internalin LRR domain|mRNA export factor tap	FBD	No clan		No superfamily association
A3CU39_METMJ/12-333;PF04230	c.87	322	9	321	96.89	Int_1505006|c.87.1.7_10|c.87.1.3_2	320	(15-316)	94.06	2.2e-33	312	No ambiguity	ADP-heptose LPS heptosyltransferase II|UDP-N-acetylglucosamine 2-epimerase	Polysaccharide pyruvyl transferase	CL0113	clan fold match	No superfamily association
YWNJ_BACSU/9-130;PF04892	a.118	122	1	120	97.54	Int_17590|a.118.1.2_11|a.118.1.1_6	531	(247-409)	30.51	1.4e-34	119	No ambiguity	HEAT repeat|Armadillo repeat	VanZ like family	No clan		No superfamily association
A6B7Y2_VIBPQ/5-214;PF04893	c.10	210	16	193	84.29	Uni_465_A2E9A4|c.10.1.1|15-446|d1z7xw1	432	(119-312)	44.68	1.5e-18	177	No ambiguity	28-residue LRR	Yip1 domain	CL0112	clan fold not match	No superfamily association
Q86MW5_LEIMA/25-170;PF04893	a.118	146	4	142	94.52	Uni_3267_B6QHU2|a.118.24.1|701-1061|d2ajaa1	361	(107-262)	42.94	6.1e-38	138	Confident	Pseudo ankyrin repeat	Yip1 domain	CL0112	clan fold not match	No superfamily association
Q2RS14_RHORT/40-210;PF04891	a.96	171	3	169	97.08	Uni_1493_C5BT91|a.96.1.1|23-191|d1orna_	169	(9-169)	94.67	5.9e-88	166	No ambiguity	Endonuclease III	NifQ	No clan		No superfamily association
G7YQF6_CLOSI/387-628;PF08235	c.108	242	41	233	79.34	Uni_1777_B1C912|c.108.1.14|1-256|d1vjra_	256	(2-239)	92.58	2e-09	192	Confident	NagD-like	LNS2 (Lipin/Ned1/Smp2)	CL0137	clan fold match	fold match
Q29P77_DROPS/820-843;PF01422	a.138	24	1	24	95.83	Uni_4837_Q29P77|a.138.1.1|452-891|d2cvca1	440	(369-392)	5.23	3.9e-25	23	No ambiguity	Cytochrome c3-like	NF-X1 type zinc finger	No clan		No superfamily association
M8A7A8_TRIUA/244-385;PF07762	d.211	142	15	138	86.62	Uni_11318_Q4SE51|d.211.1.1|941-1306|d1sw6a_	366	(187-318)	35.79	9.4e-50	123	Confident	Ankyrin repeat	Protein of unknown function (DUF1618)	No clan		No superfamily association
T1MBK5_TRIUA/196-348;PF07762	a.118	153	9	153	94.12	Int_68405|a.118.5.1_10|a.118.1.16_34	329	(31-178)	44.68	6.2e-30	144	No ambiguity	Bacterial muramidases|PBS lyase HEAT-like repeat	Protein of unknown function (DUF1618)	No clan		No superfamily association
Q93RZ1_STRCO/24-74;PF04149	d.211	51	1	50	96.08	Uni_5833_A9B7S8|d.211.1.1|52-395|d1s70b_	344	(86-131)	13.08	3.5e-36	49	Confident*	Ankyrin repeat	Domain of unknown function (DUF397)	No clan		No superfamily association
Q82G11_STRAW/11-65;PF04149	b.69	55	2	54	94.55	Uni_2770_B1ZKW6|b.69.2.1|46-351|d2bbkh_	306	(150-203)	17.32	2e-76	52	Confident	Methylamine dehydrogenase, H-chain	Domain of unknown function (DUF397)	No clan		No superfamily association
H6NQI8_9BACL/32-77;PF14209	a.118	46	2	44	91.3	Uni_1180_A1ZGV0|a.118.8.1|52-484|d1hh8a_	433	(183-222)	9.01	3e-57	42	No ambiguity	Tetratricopeptide repeat (TPR)	Domain of unknown function (DUF4321)	No clan		No superfamily association
A7SJV3_NEMVE/4-240;PF10277	a.118	237	6	234	96.2	Uni_4803_C5P991|a.118.8.7|245-659|d2ooea1	415	(150-385)	56.63	1.7e-37	228	Confident*	HAT/Suf repeat	Frag1/DRAM/Sfk1 family	CL0412		No superfamily association
A6Q701_SULNB/148-178;PF12837	d.58	31	2	31	93.55	Uni_6187_C8PE75|d.58.1.5|123-212|d2c42a5	90	(2-31)	32.22	7e-17	29	No ambiguity	Ferredoxin domains from multidomain proteins	4Fe-4S binding domain	CL0344	clan fold match	No superfamily association
Q2K8R4_RHIEC/102-234;PF12835	a.118	133	3	132	96.99	Int_29766|a.118.1.2_11|a.118.8.7_36	542	(281-413)	24.35	2e-37	129	No ambiguity	HEAT repeat|HAT/Suf repeat	Integrase	CL0382	clan fold not match	fold NOT match
Q9QGK7_9RETR/2-124;PF08723	a.61	123	5	122	95.12	Uni_1556_Q6Y912|a.61.1.1|1-128|d2gola1	128	(8-126)	92.19	1.1e-37	117	Confident*	Immunodeficiency virus matrix proteins	Gag protein p15	CL0074	clan fold match	fold match
D3SB25_THISK/4-359;PF12832	f.38	356	2	356	99.44	Int_3603289|f.38.1.1_1|f.38.1.2_1	431	(8-402)	91.42	1.4e-112	354	No ambiguity	Glycerol-3-phosphate transporter|LacY-like proton/sugar symporter	MFS_1 like family	CL0015	clan fold match	fold match
M7NJF9_PNEMU/1359-1534;PF12830	a.118	176	1	175	98.86	Uni_3307_C4Q215|a.118.1.1|1596-2308|d1qbkb_	713	(507-685)	24.96	7.8e-51	174	No ambiguity	Armadillo repeat	Sister chromatid cohesion C-terminus	CL0020	clan fold match	No superfamily association
Q98I09_RHILO/174-313;PF11335	a.118	140	4	138	95.71	Int_24210|a.118.5.1_10|a.118.1.10_17	498	(136-276)	28.11	2.1e-64	134	No ambiguity	Bacterial muramidases|Clathrin adaptor core protein	Protein of unknown function (DUF3137)	No clan		No superfamily association
A8B446_GIAIC/253-297;PF04046	a.118	45	1	44	95.56	Uni_2921_B4VVQ3|a.118.8.7|201-713|d2ooea1	513	(231-273)	8.19	3.1e-164	43	No ambiguity	HAT/Suf repeat	PSP	No clan		No superfamily association
M5DMD4_9GAMM/30-195;PF13785	d.211	166	6	162	93.98	Uni_2809_A2EXK8|d.211.1.1|71-435|d1uoha_	365	(33-195)	44.38	1.9e-65	156	Confident	Ankyrin repeat	Domain of unknown function (DUF4178)	No clan		No superfamily association
R7GPN0_9FIRM/4-67;PF13783	a.118	64	2	64	96.88	Int_150390|a.118.1.5_10|a.118.5.1_5	332	(217-288)	21.39	1.1e-36	62	No ambiguity	Leucine-rich repeat variant|Bacterial muramidases	Domain of unknown function (DUF4177)	No clan		No superfamily association
YD3B_SCHPO/40-266;PF07961	d.17	227	27	191	72.25	Uni_303_Q5KEX5|d.17.4.13|264-451|d2fxta1	188	(10-181)	90.96	7e-20	164	No ambiguity	TIM44-like	MBA1-like protein	CL0051	clan fold match	No superfamily association
A1AZP1_PARDP/22-58;PF06568	a.118	37	2	36	91.89	Uni_5750_Q8PEX7|a.118.1.1|424-981|d1jdha_	558	(170-203)	5.91	4e-158	34	No ambiguity	Armadillo repeat	Domain of unknown function (DUF1127)	No clan		No superfamily association
A4VG87_PSEU5/1-238;PF06564	c.37	238	1	238	99.58	Uni_10334_C5NUI8|c.37.1.10|1-253|d1cp2a_	253	(2-250)	98.02	3e-68	237	Confident*	Nitrogenase iron protein-like	Cellulose biosynthesis protein BcsQ	CL0023	clan fold match	fold match
A2E9H7_TRIVA/234-293;PF12789	c.10	60	1	60	98.33	Uni_3719_B4HRA7|c.10.2.1|392-817|d2omza2	426	(356-417)	14.32	7.6e-58	59	Confident*	Internalin LRR domain	Phage tail repeat like	No clan		No superfamily association
D5EJ91_CORAD/8-56;PF14375	a.118	49	1	46	91.84	Int_149802|a.118.1.5_10|a.118.1.24_12	340	(235-277)	12.35	2.5e-34	45	No ambiguity	Leucine-rich repeat variant|Plakophilin 1 helical region	Cysteine-rich CWC	No clan		No superfamily association
C5YU48_SORBI/10-136;PF14372	c.55	127	1	127	99.21	Uni_370_Q7XUL5|c.55.3.12|255-762|d2bw3a2	508	(236-380)	28.35	6.3e-35	126	No ambiguity	Hermes transposase-like	Domain of unknown function (DUF4413)	No clan		No superfamily association
G4T4U8_PIRID/113-184;PF08651	a.118	72	3	63	83.33	Uni_4463_Q12WQ2|a.118.1.1|47-522|d1wa5b_	476	(296-353)	11.97	1.2e-36	60	No ambiguity	Armadillo repeat	DASH complex subunit Duo1	No clan		No superfamily association
E4XLF2_OIKDI/18-258;PF11251	a.132	241	2	241	99.17	Uni_61_A3J3X4|a.132.1.4|1-252|d1rcwa_	252	(18-249)	91.67	1.8e-76	239	No ambiguity	PqqC-like	Protein of unknown function (DUF3050)	CL0230	clan fold match	No superfamily association
Q24RR6_DESHY/15-251;PF12784	a.118	237	3	230	95.78	Int_214720|a.118.17.2_10|a.118.8.1_88	587	(161-395)	39.86	9.9e-14	227	No ambiguity	Exocyst complex component|Tetratricopeptide repeat (TPR)	PD-(D/E)XK nuclease family transposase	CL0236	clan fold not match	No superfamily association
L0PFU2_PNEJ8/5-201;PF14378	a.111	197	1	197	99.49	Uni_485_Q6C5P1|a.111.1.1|106-333|d1d2ta_	228	(15-211)	85.96	1.2e-63	196	No ambiguity	Type 2 phosphatidic acid phosphatase, PAP2	PAP2 superfamily	CL0525	clan fold match	fold match
Q54WC8_DICDI/17-207;PF10307	a.118	191	7	188	94.76	Uni_2235_A4QT86|a.118.8.1|22-437|d1xnfa_	416	(17-200)	43.99	5.4e-26	181	Confident	Tetratricopeptide repeat (TPR)	Hypothetical protein (DUF2410)	No clan		No superfamily association
C4XYH3_CLAL4/311-343;PF10304	a.118	33	1	32	93.94	Int_1939011|a.118.1.1_1|a.118.1.16_1	296	(17-46)	9.8	1.2e-61	31	No ambiguity	Armadillo repeat|PBS lyase HEAT-like repeat	Required for nuclear transport of RNA pol II C-terminus 2	No clan		No superfamily association
H8ZBX8_NEMS1/67-104;PF13878	g.37	38	1	38	97.37	Uni_5064_A8KC56|g.37.1.1|113-194|d2csha1	82	(22-56)	41.46	3.7e-39	37	Confident*	Classic zinc finger, C2H2	zinc-finger of acetyl-transferase ESCO	CL0361	clan fold match	No superfamily association
Q4A375_EHV8U/27-316;PF13872	c.37	290	11	278	92.07	Uni_33988_P32333|c.37.1.19|1236-1517|d1z63a1	282	(6-281)	97.52	2e-70	267	Conflict	Tandem AAA-ATPase domain	P-loop containing NTP hydrolase pore-1	CL0023	clan fold match	fold match
B7PI94_IXOSC/283-372;PF13877	a.118	90	3	90	96.67	Uni_6295_Q234A0|a.118.8.2|736-1102|d1hz4a_	367	(269-360)	24.8	2.4e-66	87	No ambiguity	Transcription factor MalT domain III	Potential Monad-binding region of RPAP3	No clan		No superfamily association
E8RUJ3_ASTEC/122-261;PF07386	b.69	140	5	137	94.29	Uni_5388_P14197|b.69.11.1|155-474|d1ri6a_	320	(58-195)	42.81	5.7e-47	132	Confident	Putative isomerase YbhE	Protein of unknown function (DUF1499)	No clan		No superfamily association
Q168W2_ROSDO/22-233;PF06707	c.62	212	2	209	97.64	Uni_2076_B5K3K1|c.62.1.1|18-214|d1ck4a_	197	(1-194)	97.97	1.3e-15	207	Confident*	Integrin A (or I) domain	Protein of unknown function (DUF1194)	CL0128	clan fold match	fold match
V4JGG2_9DELT/29-143;PF09912	a.118	115	2	111	94.78	Uni_9723_Q23CI6|a.118.6.1|234-597|d1dcea1	364	(191-297)	29.12	4.3e-14	109	No ambiguity	Protein prenylyltransferase	Uncharacterized protein conserved in bacteria (DUF2141)	No clan		No superfamily association
F6TF51_XENTR/483-510;PF07142	b.81	28	2	28	92.86	Uni_376_B3H0V4|b.81.1.7|33-254|d2f9ca1	222	(48-74)	11.71	4.2e-89	26	No ambiguity	YdcK-like	Repeat of unknown function (DUF1388)	No clan		No superfamily association
B0TCX8_HELMI/595-716;PF16111	a.118	122	3	121	96.72	Uni_6734_C3Y6M6|a.118.6.1|95-481|d1d8da_	387	(258-381)	31.78	7.6e-133	118	Confident*	Protein prenylyltransferase	Domain of unknown function (DUF4829)	No clan		No superfamily association
B8CB44_THAPS/260-337;PF12656	a.118	78	3	76	93.59	Int_2042515|a.118.8.7_1|a.118.17.2_1	589	(426-505)	13.41	7.3e-34	73	Confident	HAT/Suf repeat|Exocyst complex component	G-patch domain	CL0449		No superfamily association
R5TE77_9CLOT/5-94;PF12652	a.118	90	2	90	97.78	Int_105824|a.118.5.1_10|a.118.8.1_130	483	(200-291)	18.84	1.1e-94	88	No ambiguity	Bacterial muramidases|Tetratricopeptide repeat (TPR)	CotJB protein	No clan		No superfamily association
M4C2P0_HYAAE/13-97;PF07544	d.211	85	2	84	96.47	Uni_11078_Q4A526|d.211.1.1|100-546|d1myoa_	447	(7-87)	17.9	8.2e-149	82	Confident*	Ankyrin repeat	RNA polymerase II transcription mediator complex subunit 9	No clan		No superfamily association
E1SM30_FERBD/17-59;PF07811	a.118	43	1	43	97.67	Int_2025458|a.118.5.1_1|a.118.8.7_1	626	(368-410)	6.71	9.8e-140	42	No ambiguity	Bacterial muramidases|HAT/Suf repeat	TadE-like protein	CL0496		No superfamily association
MER20_EUPRA/1-33;PF06360	a.10	33	1	33	96.97	Uni_5_P26888|a.10.1.1|1-37|d1hd6a_	37	(1-33)	86.49	1.5e-22	32	No ambiguity	Protozoan pheromone proteins	Euplotes raikovi mating pheromone	No clan		fold match
BST1_SCHPO/151-399;PF07819	c.69	249	2	249	99.2	Uni_6602_Q6BZU7|c.69.1.13|79-388|d1ei9a_	310	(1-238)	76.45	1.2e-60	247	Confident*	Thioesterases	PGAP1-like protein	CL0028	clan fold match	No superfamily association
RECE_ECOLI/2-178;PF06630	d.211	177	2	177	98.87	Uni_1852_A2E712|d.211.1.1|177-435|d2fo1e1	259	(13-201)	72.59	2.1e-76	175	Confident*	Ankyrin repeat	Enterobacterial exodeoxyribonuclease VIII	No clan		No superfamily association
R6L3R3_9BACE/35-234;PF16442	a.118	200	4	198	97	Int_1945793|a.118.1.10_1|a.118.8.2_1	436	(26-253)	52.06	8.3e-14	194	Confident*	Clathrin adaptor core protein|Transcription factor MalT domain III	Domain of unknown function (DUF5039)	No clan		No superfamily association
I1FTK4_AMPQE/290-495;PF12530	a.118	206	3	203	97.09	Int_126552|a.118.1.2_11|a.118.8.7_36	542	(311-535)	41.33	3.7e-36	200	No ambiguity	HEAT repeat|HAT/Suf repeat	Protein of unknown function (DUF3730)	No clan		fold match
Q63HZ0_BURPS/648-751;PF12536	c.19	104	1	104	99.04	Uni_680_UPI00016A741D|c.19.1.3|411-755|d1oxwa_	345	(238-341)	29.86	7.7e-59	103	No ambiguity	Patatin	Patatin phospholipase	No clan		No superfamily association
E8RT52_ASTEC/239-301;PF16200	d.211	63	1	63	98.41	Uni_1090_A2DMU0|d.211.1.1|284-621|d2fo1e1	338	(29-84)	16.27	1.4e-51	62	Confident*	Ankyrin repeat	C-terminal region of band_7	No clan		No superfamily association
F2U7Y6_SALR5/264-323;PF16200	a.118	60	2	60	96.67	Uni_3278_B7G1P6|a.118.8.7|272-613|d2onda1	342	(72-125)	15.5	5e-51	58	No ambiguity	HAT/Suf repeat	C-terminal region of band_7	No clan		No superfamily association
Q0D7V8_ORYSJ/32-104;PF13016	a.118	73	3	73	95.89	Int_114747|a.118.1.5_10|a.118.1.1_72	324	(236-308)	22.22	2.3e-67	70	No ambiguity	Leucine-rich repeat variant|Armadillo repeat	Cys-rich Gliadin N-terminal	CL0482	clan fold not match	fold NOT match
C4VAG3_NOSCE/15-313;PF17005	b.69	299	3	296	97.99	Uni_4327_C5FTS2|b.69.4.2|118-540|d1yfqa_	423	(103-406)	71.63	3.1e-54	293	Confident*	Cell cycle arrest protein BUB3	WD40-like domain	CL0186	clan fold match	No superfamily association
C4V856_NOSCE/9-117;PF17004	a.118	109	2	108	97.25	Int_38208|a.118.1.15_1|a.118.8.2_9	337	(82-233)	44.81	3.2e-13	106	No ambiguity	Mo25 protein|Transcription factor MalT domain III	Putative TPR-like repeat	CL0020	clan fold match	fold match
G3PRJ8_GASAC/94-189;PF11928	a.138	96	36	95	61.46	Uni_1429_UPI0000F2E1C0|a.138.1.3|262-748|d1fgja_	487	(424-483)	12.11	2.7e-238	59	No ambiguity	Di-heme elbow motif	Domain of unknown function (DUF3446)	No clan		No superfamily association
A2EKK4_TRIVA/198-287;PF11929	d.211	90	1	90	98.89	Uni_1351_A2DTB1|d.211.1.1|149-527|d2fo1e1	379	(26-101)	19.79	3.2e-85	89	Confident*	Ankyrin repeat	Domain of unknown function (DUF3447)	CL0465	clan fold match	fold match
M4R6R0_BIBTR/1-24;PF13018	b.68	24	8	23	62.5	Uni_1291_Q0W0K5|b.68.6.2|1-252|d1v04a_	252	(160-175)	5.95	1.2e-40	15	Confident	Serum paraoxonase/arylesterase 1, PON1	Extended Signal Peptide of Type V secretion system	No clan		No superfamily association
F2NH62_DESAR/111-211;PF12225	a.118	101	2	101	98.02	Uni_2406_B3S4W1|a.118.8.7|595-1172|d2ooea1	578	(376-493)	20.24	6e-272	99	No ambiguity	HAT/Suf repeat	Methylene-tetrahydrofolate reductase C terminal	No clan		No superfamily association
D7DHW4_METV0/5-497;PF06039	c.3	493	2	351	70.79	Uni_16999_Q6VT86|c.3.1.2|36-358|d2gf3a1	323	(2-318)	97.83	1.2e-34	349	Confident	FAD-linked reductases, N-terminal domain	Malate:quinone oxidoreductase (Mqo)	CL0063	clan fold match	No superfamily association
Q88F69_PSEPK/3-109;PF08887	b.69	107	2	105	96.26	Int_2499586|b.69.5.1_1|b.69.6.1_1	361	(173-277)	28.81	3.3e-48	103	No ambiguity	Regulator of chromosome condensation RCC1|Clathrin heavy-chain terminal domain	GAD-like domain	CL0250	clan fold not match	No superfamily association
Q51918_FINMA/469-538;PF02246	d.15	70	1	69	97.14	d2ptla_|d.15.7.1	78	(9-78)	88.46	7.7e-18	68	No ambiguity	Immunoglobulin-binding domains	Protein L b1 domain	No clan		fold match
M2XKY3_DOTSN/151-185;PF08880	a.118	35	5	33	80	Uni_8214_B4W1P8|a.118.8.1|199-611|d1elra_	413	(246-274)	6.78	1.5e-99	28	No ambiguity	Tetratricopeptide repeat (TPR)	QLQ	No clan		No superfamily association
E9G5L5_DAPPU/77-111;PF06031	a.118	35	2	35	94.29	Int_203163|a.118.5.1_10|a.118.8.7_2	473	(415-442)	5.71	8.1e-85	33	No ambiguity	Bacterial muramidases|HAT/Suf repeat	SERTA motif	No clan		No superfamily association
A9V6B6_MONBE/246-332;PF13300	a.118	87	1	86	97.7	Int_121508|a.118.1.10_10|a.118.8.1_88	533	(216-297)	15.2	2.9e-06	85	No ambiguity	Clathrin adaptor core protein|Tetratricopeptide repeat (TPR)	Domain of unknown function (DUF4078)	No clan		No superfamily association
E2B3G1_HARSA/95-148;PF05605	g.37	54	2	54	96.3	Uni_93792_UPI00017921F6|g.37.1.1|141-224|d2epsa1	84	(5-58)	63.1	1.1e-36	52	Confident*	Classic zinc finger, C2H2	Drought induced 19 protein (Di19), zinc-binding	CL0361	clan fold match	fold match
Q1D9N4_MYXXD/700-790;PF06832	b.69	91	3	90	95.6	Uni_7035_Q8RXA7|b.69.2.3|836-1112|d1l0qa2	277	(23-112)	32.13	1.6e-55	87	Confident*	YVTN repeat	Penicillin-Binding Protein C-terminus Family	CL0159	clan fold not match	No superfamily association
H6LE74_ACEWD/160-217;PF13309	c.10	58	1	57	96.55	Uni_17407_UPI000150A041|c.10.1.1|743-1255|d1z7xw1	513	(126-186)	11.7	3.4e-119	56	No ambiguity	28-residue LRR	HTH domain	CL0123	clan fold not match	No superfamily association
E1RAA1_SPISS/154-215;PF13309	a.118	62	1	61	96.77	Int_216677|a.118.17.2_10|a.118.8.2_24	431	(286-344)	13.46	1.9e-32	60	No ambiguity	Exocyst complex component|Transcription factor MalT domain III	HTH domain	CL0123	clan fold not match	No superfamily association
S0EGN4_GIBF5/73-246;PF12311	a.118	174	1	170	97.13	Int_1959948|a.118.1.15_1|a.118.8.7_1	317	(102-297)	61.51	6.2e-29	169	Confident*	Mo25 protein|HAT/Suf repeat	Protein of unknown function (DUF3632)	No clan		No superfamily association
H8L574_FRAAD/12-175;PF12318	a.118	164	2	162	97.56	Int_1980131|a.118.1.8_1|a.118.1.17_1	210	(21-204)	87.14	2e-05	160	Confident*	Pumilio repeat|BC3264-like	Membrane bound FAD containing D-sorbitol dehydrogenase	No clan		No superfamily association
Q8I639_PLAF7/1-50;PF15448	a.118	50	1	50	98	Int_165731|a.118.8.2_10|a.118.1.16_55	270	(165-211)	17.04	4e-28	49	No ambiguity	Transcription factor MalT domain III|PBS lyase HEAT-like repeat	N-terminal segments of P. falciparum erythrocyte membrane protein	No clan		No superfamily association
C7NC43_LEPBD/170-455;PF02646	a.118	286	5	200	68.18	Int_121494|a.118.1.10_10|a.118.8.1_88	533	(223-433)	39.4	1.8e-05	195	No ambiguity	Clathrin adaptor core protein|Tetratricopeptide repeat (TPR)	RmuC family	CL0236	clan fold not match	No superfamily association
K1PAE2_CRAGI/24-143;PF17175	b.69	120	4	115	92.5	Uni_11580_UPI0001792CA7|b.69.4.1|749-1316|d1gxra_	568	(354-464)	19.37	1.1e-75	111	Confident	WD40-repeat	Modulator of levamisole receptor-1	CL0063	clan fold not match	No superfamily association
B3L6M5_PLAKH/75-192;PF17175	a.118	118	3	117	96.61	Int_121571|a.118.1.10_10|a.118.8.2_21	386	(94-212)	30.57	1.3e-29	114	No ambiguity	Clathrin adaptor core protein|Transcription factor MalT domain III	Modulator of levamisole receptor-1	CL0063	clan fold not match	No superfamily association
C3ZF29_BRAFL/31-143;PF17175	c.1	113	5	113	95.58	Int_835631|c.1.24.1_1|c.1.12.1_2	241	(38-138)	41.49	4.2e-17	108	No ambiguity	Pyridoxine 5'-phosphate synthase|Pyruvate kinase	Modulator of levamisole receptor-1	CL0063	clan fold not match	No superfamily association
E3HN71_ACHXA/18-114;PF17172	c.47	97	1	96	97.94	Uni_6159_Q4FTG3|c.47.1.5|11-124|d1gwca2	114	(9-111)	89.47	3.2e-14	95	Confident*	Glutathione S-transferase (GST), N-terminal domain	Glutathione S-transferase N-terminal domain	CL0172	clan fold match	fold match
S4Y407_SORCE/270-383;PF17179	d.58	114	7	112	92.11	Uni_2385_B0G4Y1|d.58.1.5|55-216|d1gtea5	162	(7-103)	59.26	8.8e-13	105	Conflict	Ferredoxin domains from multidomain proteins	4Fe-4S dicluster domain	CL0344	clan fold match	fold NOT match
Q13ZG2_BURXL/43-104;PF13276	d.211	62	3	62	95.16	Uni_3591_A2FMS4|d.211.1.1|3-232|d2fo1e1	230	(7-64)	24.78	7.6e-71	59	Confident*	Ankyrin repeat	HTH-like domain	CL0123	clan fold not match	No superfamily association
J9WBZ8_LACBU/26-86;PF13276	a.118	61	1	61	98.36	Uni_2939_B4W2H9|a.118.8.7|38-585|d2ooea1	548	(218-277)	10.77	5.4e-142	60	No ambiguity	HAT/Suf repeat	HTH-like domain	CL0123	clan fold not match	No superfamily association
F8AYX6_FRADG/164-246;PF13271	a.118	83	2	83	97.59	Int_2031295|a.118.7.1_1|a.118.8.7_1	219	(99-186)	39.73	7.5e-10	81	No ambiguity	14-3-3 protein|HAT/Suf repeat	Domain of unknown function (DUF4062)	No clan		No superfamily association
Q7MDN5_VIBVY/3-48;PF06945	a.118	46	5	46	89.13	Uni_9302_B7KHB1|a.118.8.1|121-587|d1hh8a_	467	(278-315)	7.92	7.4e-99	41	No ambiguity	Tetratricopeptide repeat (TPR)	Protein of unknown function (DUF1289)	No clan		No superfamily association
C4L514_EXISA/18-109;PF08863	a.118	92	3	91	95.65	Int_134957|a.118.1.15_1|a.118.8.1_4	294	(156-248)	31.29	4.4e-27	88	Confident*	Mo25 protein|Tetratricopeptide repeat (TPR)	YolD-like protein	No clan		No superfamily association
A1TNN2_ACIAC/28-118;PF08861	d.211	91	2	88	94.51	Uni_1649_A2E112|d.211.1.1|61-495|d1s70b_	435	(97-184)	20	1.9e-44	86	Conflict	Ankyrin repeat	Domain of unknown function DUF1828	No clan		No superfamily association
C6XDU8_METGS/31-120;PF08861	a.118	90	3	89	95.56	Int_162347|a.118.1.9_1|a.118.8.2_20	381	(217-311)	24.67	2.3e-32	86	No ambiguity	Regulatory subunit H of the V-type ATPase|Transcription factor MalT domain III	Domain of unknown function DUF1828	No clan		No superfamily association
C6XNH5_HIRBI/27-121;PF08861	b.69	95	2	93	95.79	Uni_9866_Q9AV81|b.69.4.1|176-510|d1gxra_	335	(203-294)	27.16	4.7e-60	91	Confident*	WD40-repeat	Domain of unknown function DUF1828	No clan		No superfamily association
A1W3K0_ACISJ/24-211;PF12000	c.87	188	1	186	98.4	Uni_513_A3K5I1|c.87.1.8|1-398|d1rzua_	398	(24-193)	42.46	9.7e-70	185	No ambiguity	Glycosyl transferases group 1	Gkycosyl transferase family 4 group	CL0113	clan fold match	No superfamily association
B6K575_SCHJY/433-636;PF09757	a.118	204	8	199	93.63	Int_78252|a.118.1.19_1|a.118.1.24_2	323	(39-279)	74.3	2.7e-07	191	No ambiguity	Exportin HEAT-like repeat|Plakophilin 1 helical region	Arb2 domain	No clan		No superfamily association
Q6H7Q9_ORYSJ/28-365;PF09752	c.69	338	13	332	94.38	Uni_1759_B1G9R6|c.69.1.11|43-434|d1qo7a_	392	(25-391)	93.37	8.6e-10	319	Confident	Epoxide hydrolase	Abhydrolase domain containing 18	CL0028	clan fold match	fold match
H1YF00_9SPHI/380-805;PF14905	f.4	426	1	426	99.77	Uni_1033_A5VEI2|f.4.3.3|38-755|d1by5a_	718	(280-717)	60.86	4e-40	425	No ambiguity	Ligand-gated protein channel	Outer membrane protein beta-barrel family	CL0193	clan fold match	fold match
U4LV41_PYROM/591-695;PF09759	a.118	105	1	103	97.14	Int_36963|a.118.1.15_1|a.118.1.21_3	228	(23-135)	49.12	3.2e-13	102	No ambiguity	Mo25 protein|HspBP1 domain	Spinocerebellar ataxia type 10 protein domain	No clan		fold match
G8PR35_PSEUV/86-368;PF10098	b.70	283	23	238	75.97	Uni_4792_UPI0000519EAA|b.70.3.1|15-478|d2bgra1	464	(29-264)	50.65	1.2e-72	215	Confident	DPP6 N-terminal domain-like	Uncharacterised protein conserved in bacteria (DUF2336)	No clan		No superfamily association
F2IV37_POLGS/92-328;PF10098	a.118	237	16	171	65.4	Int_55440|a.118.17.1_1|a.118.1.5_1	336	(156-325)	50.3	1.8e-12	155	No ambiguity	Cullin repeat|Leucine-rich repeat variant	Uncharacterised protein conserved in bacteria (DUF2336)	No clan		No superfamily association
Q6AS37_DESPS/100-178;PF05137	c.10	79	1	78	97.47	Uni_19330_UPI000194D52A|c.10.1.1|635-1075|d1z7xw1	441	(22-104)	18.59	2.4e-74	77	No ambiguity	28-residue LRR	Fimbrial assembly protein (PilN)	CL0331		No superfamily association
A8GKR2_SERP5/100-174;PF05137	a.118	75	3	75	96	Int_162214|a.118.1.9_1|a.118.8.1_4	288	(16-96)	27.78	4.8e-14	72	No ambiguity	Regulatory subunit H of the V-type ATPase|Tetratricopeptide repeat (TPR)	Fimbrial assembly protein (PilN)	CL0331		No superfamily association
M2UE80_COCH5/12-79;PF13233	d.211	68	1	68	98.53	Uni_17107_UPI00015B46B1|d.211.1.1|841-1302|d2fo1e1	462	(173-240)	14.5	2.8e-109	67	Confident*	Ankyrin repeat	Complex1_LYR-like	CL0491		No superfamily association
M3ISV0_CANMX/12-95;PF13233	a.118	84	2	84	97.62	Int_1949905|a.118.1.2_1|a.118.5.1_1	557	(323-410)	15.62	3.8e-53	82	No ambiguity	HEAT repeat|Bacterial muramidases	Complex1_LYR-like	CL0491		No superfamily association
TF2B_IGNH4/5-38;PF11781	g.41	34	1	33	94.12	Uni_296_B5I9V2|g.41.3.1|8-61|d1dl6a_	54	(4-36)	59.26	5.7e-16	32	Confident	Transcriptional factor domain	Zinc-finger of RNA-polymerase I-specific TFIIB, Rrn7	CL0167	clan fold match	fold match
R7IPP8_9FIRM/11-42;PF11781	g.37	32	1	32	96.88	Uni_26672_Q14586|g.37.1.1|319-402|d2csha1	84	(28-62)	40.48	5.8e-26	31	Confident*	Classic zinc finger, C2H2	Zinc-finger of RNA-polymerase I-specific TFIIB, Rrn7	CL0167	clan fold not match	No superfamily association
E5AT40_BURRH/171-219;PF11784	b.69	49	2	48	93.88	Uni_2085_UPI000186E91F|b.69.5.1|11-365|d1a12a_	355	(268-319)	14.37	1.9e-65	46	No ambiguity	Regulator of chromosome condensation RCC1	Protein of unknown function (DUF3320)	No clan		No superfamily association
ATF1_SCHPO/240-285;PF11787	b.69	46	2	46	95.65	Uni_193_A9AUP7|b.69.8.1|78-523|d1tyea_	446	(44-91)	10.54	1.8e-94	44	No ambiguity	Integrin alpha N-terminal domain	Aft1 HRR domain	No clan		No superfamily association
C1N710_MICPC/70-304;PF09353	a.118	235	22	233	89.79	Uni_14381_D0LSR5|a.118.8.1|961-1258|d1qqea_	298	(83-295)	71.14	9.1e-18	211	No ambiguity	Tetratricopeptide repeat (TPR)	Domain of unknown function (DUF1995)	No clan		No superfamily association
C1EGF9_MICSR/65-332;PF09353	b.69	268	27	214	69.78	Uni_5232_B9SYJ9|b.69.4.1|218-606|d1nr0a1	389	(187-387)	51.41	2.2e-41	187	Confident	WD40-repeat	Domain of unknown function (DUF1995)	No clan		No superfamily association
T2KNG8_9FLAO/59-268;PF09357	d.211	210	40	192	72.38	Uni_3140_A2F813|d.211.1.1|173-473|d2fo1e1	301	(77-238)	53.49	1.1e-12	152	No ambiguity	Ankyrin repeat	RteC protein	No clan		No superfamily association
H2YR22_CIOSA/444-542;PF09354	a.118	99	1	97	96.97	Int_65505|a.118.1.9_1|a.118.8.2_20	381	(182-280)	25.72	1.9e-30	96	No ambiguity	Regulatory subunit H of the V-type ATPase|Transcription factor MalT domain III	HNF3 C-terminal domain	No clan		No superfamily association
E9HNB4_DAPPU/285-363;PF08409	a.118	79	3	76	92.41	Uni_6155_Q29BE3|a.118.8.7|217-677|d2ooea1	461	(46-114)	14.75	6.9e-29	73	No ambiguity	HAT/Suf repeat	Domain of unknown function (DUF1736)	No clan		No superfamily association
Q7N4E1_PHOLL/13-190;PF14065	a.118	178	2	173	96.07	Int_1945554|a.118.1.10_1|a.118.6.1_1	461	(255-447)	41.65	5.4e-28	171	No ambiguity	Clathrin adaptor core protein|Protein prenylyltransferase	Protein of unknown function (DUF4255)	No clan		No superfamily association
G8PMS3_PSEUV/37-253;PF04391	a.287	217	86	217	60.37	Uni_3_A0NXF5|a.287.1.1|108-244|d2ou3a1	137	(2-133)	95.62	7.2e-37	131	No ambiguity	COG3793-like	Protein of unknown function (DUF533)	CL0414	clan fold match	No superfamily association
A3MZ81_ACTP2/19-287;PF04393	c.10	269	30	210	66.91	Uni_21342_UPI0000E4A2F8|c.10.2.7|80-365|d1w8aa_	286	(6-192)	65.03	1.8e-33	180	No ambiguity	Ngr ectodomain-like	Protein of unknown function (DUF535)	No clan		No superfamily association
A2TYY2_9FLAO/4-149;PF14060	a.118	146	4	144	95.89	Int_179585|a.118.1.20_1|a.118.8.1_4	274	(124-263)	50.73	4.1e-17	140	Confident*	B56-like|Tetratricopeptide repeat (TPR)	Domain of unknown function (DUF4252)	No clan		No superfamily association
A4YMN9_BRASO/16-97;PF13466	c.13	82	1	82	98.78	Uni_1983_C4XT26|c.13.2.1|22-109|d1h4xa_	88	(1-81)	90.91	7.9e-21	81	No ambiguity	Anti-sigma factor antagonist SpoIIaa	STAS domain	CL0502	clan fold match	fold match
Q16SQ7_AEDAE/717-746;PF13465	g.37	30	1	30	96.67	Uni_89793_UPI000175F7F7|g.37.1.1|303-389|d2epsa1	87	(51-76)	28.74	8.6e-33	29	Confident*	Classic zinc finger, C2H2	Zinc-finger double domain	CL0361	clan fold match	No superfamily association
SPR3_CAEEL/275-302;PF13465	a.138	28	7	24	60.71	Uni_2460_C1EHC1|a.138.1.1|445-932|d2cvca1	488	(82-99)	3.48	1.8e-45	17	No ambiguity	Cytochrome c3-like	Zinc-finger double domain	CL0361	clan fold not match	No superfamily association
A0RKJ6_BACAH/16-118;PF16942	d.211	103	3	103	97.09	Uni_5300_A8BSS7|d.211.1.1|162-629|d2fo1e1	468	(333-431)	20.94	2.1e-103	100	Confident*	Ankyrin repeat	Putative cyclic bacteriocin	No clan		No superfamily association
Q83A05_COXBU/5-232;PF05555	b.69	228	10	222	92.98	Uni_7514_UPI0001554BE7|b.69.4.2|99-442|d1yfqa_	344	(2-242)	69.77	4.1e-26	212	Conflict	Cell cycle arrest protein BUB3	Coxiella burnetii protein of unknown function (DUF762)	No clan		No superfamily association
KGX42_CENNO/1-41;PF08086	g.3	41	1	41	97.56	d1px9a_|g.3.7.2	42	(1-41)	95.24	2.9e-24	40	No ambiguity	Short-chain scorpion toxins	Ergtoxin family	CL0054	clan fold match	fold match
Q7CT90_AGRFC/14-166;PF05951	d.65	153	25	153	83.66	Uni_112_B0T3M5|d.65.1.1|94-222|d1lbua2	129	(3-129)	97.67	1.7e-32	128	No ambiguity	Muramoyl-pentapeptide carboxypeptidase	Bacterial protein of unknown function (DUF882)	CL0170	clan fold match	fold match
A8FGX7_BACP2/1-53;PF05952	d.211	53	2	53	96.23	Uni_8468_C1QA28|d.211.1.1|1-100|d1myoa_	100	(40-91)	51	9e-26	51	Conflict	Ankyrin repeat	Bacillus competence pheromone ComX	No clan		No superfamily association
Q8YAI8_LISMO/1-90;PF11328	c.10	90	3	88	94.44	Uni_9743_Q17K71|c.10.2.1|2-409|d2omza2	408	(93-180)	21.32	8e-47	85	Confident	Internalin LRR domain	Protein of unknown function (DUF3130	No clan		No superfamily association
E3K760_PUCGT/64-150;PF11326	a.118	87	2	85	95.4	Int_1940603|a.118.1.1_1|a.118.18.1_1	273	(178-270)	33.7	4.5e-29	83	No ambiguity	Armadillo repeat|HCP-like	Protein of unknown function (DUF3128)	No clan		No superfamily association
MUC2_HUMAN/860-1009;PF00094	b.69	150	3	147	96	Uni_3021_B4SH53|b.69.11.1|615-907|d1ri6a_	293	(134-287)	52.22	1.6e-35	144	Confident*	Putative isomerase YbhE	von Willebrand factor type D domain	No clan		No superfamily association
Q9RT66_DEIRA/3-170;PF07609	a.213	168	1	156	92.26	Uni_402_B7JKQ4|a.213.1.1|2-153|d1rxqa_	152	(1-151)	98.68	2.6e-26	155	No ambiguity	YfiT-like putative metal-dependent hydrolases	Protein of unknown function (DUF1572)	CL0310	clan fold match	fold match
Q8F2E8_LEPIN/52-316;PF07602	b.80	265	1	260	97.74	Uni_17_A0YZZ6|b.80.1.9|69-360|d1ru4a_	292	(18-287)	92.12	8.6e-30	259	Confident*	Pectate transeliminase	Protein of unknown function (DUF1565)	CL0268	clan fold match	fold match
G8PVU6_PSEUV/45-172;PF07603	a.118	128	3	127	96.88	Int_1941322|a.118.1.1_1|a.118.8.7_1	645	(338-467)	20	4.9e-61	124	No ambiguity	Armadillo repeat|HAT/Suf repeat	Protein of unknown function (DUF1566)	No clan		No superfamily association
M1P4N0_DESSD/83-193;PF07603	b.69	111	2	110	97.3	Uni_6037_C5DBY6|b.69.4.1|95-541|d1pgua1	447	(57-168)	24.83	8.2e-75	108	Confident*	WD40-repeat	Protein of unknown function (DUF1566)	No clan		No superfamily association
Q8TH92_METAC/31-55;PF12797	d.58	25	1	25	96	Uni_1096_C4L7H9|d.58.1.3|660-771|d1xera_	112	(89-110)	18.75	3.7e-14	24	Confident*	Archaeal ferredoxins	4Fe-4S binding domain	CL0344	clan fold match	fold NOT match
A0LK34_SYNFM/136-157;PF12797	a.1	22	1	22	95.45	Uni_1017_B8ZUW4|a.1.2.1|136-261|d1nekb1	126	(33-54)	16.67	3.5e-17	21	Confident*	Fumarate reductase/Succinate dehydogenase iron-sulfur protein, C-terminal domain	4Fe-4S binding domain	CL0344	clan fold match	No superfamily association
D4H2E3_DENA2/128-153;PF12798	d.58	26	1	26	96.15	Uni_3609_C1SFW3|d.58.1.1|95-170|d1blua_	76	(34-59)	32.89	2.2e-18	25	No ambiguity	Short-chain ferredoxins	4Fe-4S binding domain	CL0344	clan fold match	No superfamily association
IAP_ASFB7/94-224;PF06556	d.211	131	3	130	96.95	Uni_3533_A2FLI3|d.211.1.1|127-559|d2fo1e1	433	(127-252)	28.87	2.3e-119	127	Confident*	Ankyrin repeat	IAP-like protein p27 C-terminus	No clan		No superfamily association
T1L886_TRIUA/113-291;PF14303	b.81	179	59	167	60.34	Int_2512231|b.81.1.1_1|b.81.3.1_1	189	(9-103)	49.74	3e-06	108	No ambiguity	UDP N-acetylglucosamine acyltransferase|Adhesin YadA, collagen-binding domain	No apical meristem-associated C-terminal domain	No clan		No superfamily association
ALG14_CRYNJ/47-228;PF08660	c.87	182	2	170	92.31	Uni_2629_C9ZQL0|c.87.1.2|80-430|d1f0ka_	351	(2-164)	46.15	3.1e-76	168	No ambiguity	Peptidoglycan biosynthesis glycosyltransferase MurG	Oligosaccharide biosynthesis protein Alg14 like	CL0113	clan fold match	No superfamily association
A3LPX2_PICST/50-118;PF08390	a.118	69	2	69	97.1	Int_202482|a.118.5.1_10|a.118.6.1_19	454	(18-91)	16.08	1.3e-69	67	Confident*	Bacterial muramidases|Protein prenylyltransferase	TRAM1-like protein	No clan		No superfamily association
C5XC94_SORBI/30-75;PF10868	g.3	46	1	46	97.83	Uni_83_P82781|g.3.7.5|16-62|d1gpsa_	47	(2-43)	87.23	1.2e-15	45	No ambiguity	Plant defensins	Cysteine-rich antifungal protein 2, defensin-like	CL0054	clan fold match	fold match
M4F0P0_BRARP/70-368;PF08392	c.95	299	2	299	99.33	Uni_3025_C9VYH7|c.95.1.2|80-468|d1ee0a1	389	(1-289)	74.04	3.2e-78	297	No ambiguity	Chalcone synthase-like	FAE1/Type III polyketide synthase-like protein	CL0046	clan fold match	fold match
A9NE55_ACHLI/228-589;PF13684	c.119	362	66	357	80.39	Uni_98_A8R9X5|c.119.1.2|1-330|d1oi2a_	330	(12-308)	89.7	2.8e-56	291	No ambiguity	DAK1	Dihydroxyacetone kinase family	CL0245	clan fold match	fold match
Q3L9F6_RHOE4/27-99;PF13683	c.55	73	1	73	98.63	Int_1294641|c.55.3.2_10|c.55.3.3_26	164	(93-161)	41.46	2.5e-26	72	No ambiguity	Retroviral integrase, catalytic domain|mu transposase, core domain	Integrase core domain	CL0219	clan fold match	fold match
C7M003_ACIFD/825-892;PF13682	c.10	68	1	68	98.53	Uni_2204_A7SXE5|c.10.1.2|30-278|d2ca6a1	249	(161-226)	26.1	1.5e-68	67	No ambiguity	Rna1p (RanGAP1), N-terminal domain	Chemoreceptor zinc-binding domain	No clan		No superfamily association
B7JB62_ACIF2/607-676;PF13682	a.118	70	1	69	97.14	Int_122059|a.118.1.10_10|a.118.8.8_13	173	(48-119)	41.04	3.4e-16	68	Confident*	Clathrin adaptor core protein|CT2138-like	Chemoreceptor zinc-binding domain	No clan		No superfamily association
K4KLH9_SIMAS/111-190;PF13681	b.69	80	1	75	92.5	Uni_779_D0LXW9|b.69.8.1|168-588|d1jv2a4	421	(1-73)	17.1	1.4e-113	74	No ambiguity	Integrin alpha N-terminal domain	Type IV pilus assembly protein PilX C-term	No clan		No superfamily association
R7A555_9CLOT/15-144;PF07331	d.211	130	14	129	88.46	Uni_4561_A5B7L5|d.211.1.1|2-319|d1sw6a_	318	(26-144)	37.11	5.7e-42	115	Conflict	Ankyrin repeat	Tripartite tricarboxylate transporter TctB family	No clan		No superfamily association
C7LPL4_DESBD/6-152;PF07331	a.118	147	2	138	92.52	Int_209384|a.118.8.4_1|a.118.6.1_34	208	(64-196)	63.46	8.7e-10	136	No ambiguity	PrgX C-terminal domain-like|Protein prenylyltransferase	Tripartite tricarboxylate transporter TctB family	No clan		No superfamily association
A4FAD2_SACEN/178-254;PF07398	a.118	77	2	76	96.1	Int_121580|a.118.1.10_10|a.118.8.2_21	386	(137-213)	19.69	3.6e-40	74	No ambiguity	Clathrin adaptor core protein|Transcription factor MalT domain III	MDMPI C-terminal domain	CL0311	clan fold not match	No superfamily association
Q8NLC1_CORGL/160-239;PF07398	d.106	80	2	80	97.5	d2nsfa2|d.106.1.2	80	(1-79)	97.5	8e-26	78	No ambiguity	Micothiol-dependent maleylpyruvate isomerase C-terminal domain-like	MDMPI C-terminal domain	CL0311	clan fold match	fold match
B2HDD2_MYCMM/174-266;PF07398	b.69	93	2	91	95.7	Uni_1232_A7SYV4|b.69.10.1|1038-1412|d1jofa_	375	(276-371)	25.33	1.2e-84	89	Confident*	3-carboxy-cis,cis-mucoante lactonizing enzyme	MDMPI C-terminal domain	CL0311	clan fold not match	No superfamily association
Q0WQH3_ARATH/1-144;PF04601	b.42	144	10	144	93.06	Uni_257_Q10BX5|b.42.5.1|10-150|d1dfca3	141	(1-136)	95.74	4.3e-55	134	No ambiguity	Fascin	Domain of unknown function (DUF569)	CL0066	clan fold match	fold match
A0A0R4I9Q1_DANRE/128-505;PF07156	c.3	378	1	247	65.08	Uni_3414_A6QPR1|c.3.1.2|39-376|d1b5qa1	338	(93-337)	72.19	1.4e-111	246	No ambiguity	FAD-linked reductases, N-terminal domain	Prenylcysteine lyase	CL0063	clan fold match	No superfamily association
D1YWB9_METPS/5-196;PF09920	a.118	192	2	190	97.92	Int_121584|a.118.1.10_10|a.118.8.2_21	386	(170-372)	52.33	1.6e-52	188	No ambiguity	Clathrin adaptor core protein|Transcription factor MalT domain III	Uncharacterized protein conserved in archaea (DUF2150)	No clan		No superfamily association
I0GUJ3_SELRL/8-69;PF12645	d.211	62	1	61	96.77	Uni_24_A0CED0|d.211.1.1|14-269|d1sw6a_	256	(51-109)	22.66	2e-34	60	Confident*	Ankyrin repeat	Helix-turn-helix domain	CL0123	clan fold not match	fold NOT match
H1XRR1_9BACT/4-62;PF12645	a.177	59	1	59	98.31	Uni_8178_Q9KG50|a.177.1.1|5-97|d1h3la_	93	(2-60)	62.37	1.8e-21	58	No ambiguity	Sigma2 domain of RNA polymerase sigma factors	Helix-turn-helix domain	CL0123	clan fold not match	No superfamily association
C5BZZ5_BEUC1/14-101;PF12647	a.138	88	15	83	77.27	Uni_1430_UPI0000F2E1C1|a.138.1.3|396-866|d1fgja_	471	(20-90)	14.86	1.6e-183	68	Conflict	Di-heme elbow motif	RNHCP domain	No clan		No superfamily association
C8WLJ4_EGGLE/4-168;PF12641	c.23	165	1	163	98.18	Uni_724_B1C5C1|c.23.5.8|15-182|d2arka1	168	(3-159)	92.86	8.2e-15	162	Confident*	WrbA-like	Flavodoxin domain	CL0042	clan fold match	fold match
B6AH92_CRYMR/170-246;PF14418	a.118	77	1	76	97.4	Int_105946|a.118.5.1_10|a.118.8.2_24	416	(305-380)	18.03	3.7e-133	75	Confident*	Bacterial muramidases|Transcription factor MalT domain III	OST-HTH Associated domain	No clan		No superfamily association
K4R1W6_9ACTN/20-182;PF14417	d.211	163	4	161	96.32	Uni_2961_A2F389|d.211.1.1|162-449|d2fo1e1	288	(9-165)	54.17	1.1e-70	157	Confident*	Ankyrin repeat	MEDS: MEthanogen/methylotroph, DcmR Sensory domain	CL0023	clan fold not match	No superfamily association
D5GHV1_TUBMM/30-191;PF14417	a.118	162	1	161	98.77	Int_29832|a.118.1.2_11|a.118.8.7_36	542	(13-175)	29.89	6.1e-32	160	No ambiguity	HEAT repeat|HAT/Suf repeat	MEDS: MEthanogen/methylotroph, DcmR Sensory domain	CL0023	clan fold not match	No superfamily association
S5YEV2_PARAH/1461-1567;PF14412	d.211	107	5	105	93.46	Uni_8453_C1MRX4|d.211.1.1|1008-1467|d2fo1e1	460	(285-392)	23.26	1.3e-59	100	Conflict	Ankyrin repeat	A nuclease family of the HNH/ENDO VII superfamily with conserved AHH	CL0263	clan fold not match	No superfamily association
R6G1G6_9CLOT/481-566;PF14411	a.118	86	12	84	83.72	Uni_2022_B7JVS3|a.118.1.16|594-904|d1te4a_	311	(230-305)	24.12	6.3e-64	72	No ambiguity	PBS lyase HEAT-like repeat	A nuclease of the HNH/ENDO VII superfamily with conserved LHH	CL0263	clan fold not match	No superfamily association
Q5XAA6_STRP6/205-271;PF07550	c.10	67	1	66	97.01	Uni_14843_Q8Z0H2|c.10.1.1|19-449|d1z7xw1	431	(327-392)	15.08	8.5e-158	65	Confident*	28-residue LRR	Protein of unknown function (DUF1533)	No clan		No superfamily association
Q893F6_CLOTE/568-627;PF07550	a.118	60	1	58	95	Int_209126|a.118.6.1_10|a.118.8.1_116	305	(212-272)	19.67	2e-52	57	Confident*	Protein prenylyltransferase|Tetratricopeptide repeat (TPR)	Protein of unknown function (DUF1533)	No clan		No superfamily association
G4TCJ0_PIRID/594-617;PF07557	a.118	24	1	23	91.67	Uni_4313_C3YN86|a.118.8.7|806-1360|d2ooea1	555	(91-111)	3.6	2.2e-164	22	No ambiguity	HAT/Suf repeat	Shugoshin C terminus	No clan		No superfamily association
D7KPA6_ARALL/108-179;PF07802	g.37	72	6	65	81.94	Uni_108496_UPI000180B8EB|g.37.1.1|415-497|d2csha1	83	(23-83)	72.29	2.3e-21	59	Confident	Classic zinc finger, C2H2	GCK domain	No clan		No superfamily association
Q830I7_ENTFA/134-311;PF16308	d.211	178	6	157	84.83	Uni_11919_Q6FX13|d.211.1.1|328-644|d1uoha_	317	(158-315)	49.53	5.8e-51	151	Confident	Ankyrin repeat	Domain of unknown function (DUF4950)	No clan		No superfamily association
Q8NII4_FUSAU/1-598;PF06609	f.38	598	44	490	74.58	Uni_3439_Q2MG76|f.38.1.1|32-469|d1pw4a_	438	(5-436)	98.4	4.2e-60	446	No ambiguity	Glycerol-3-phosphate transporter	Fungal trichothecene efflux pump (TRI12)	CL0015	clan fold match	No superfamily association
Q9VK91_DROME/1-222;PF06730	a.238	222	4	221	97.75	Uni_279_C5DX04|a.238.1.4|1-272|d2efka1	272	(4-262)	94.85	8.6e-21	217	No ambiguity	FCH domain	FAM92 protein	CL0145	clan fold match	fold match
C5CDY4_KOSOT/15-58;PF16237	e.70	44	16	44	63.64	Uni_42_C5CDY4|e.70.1.1|30-321|d2r6gf1	292	(1-29)	9.59	1.2e-17	28	No ambiguity	MalF N-terminal region-like	Domain of unknown function (DUF4896)	No clan		fold match
Q8TSE7_METAC/376-413;PF06739	b.68	38	1	37	94.74	Uni_7845_UPI000180D3A1|b.68.6.3|473-758|d2p4oa1	286	(246-284)	13.29	1.6e-71	36	Confident	All0351-like	Beta-propeller repeat	CL0186	clan fold match	No superfamily association
Q7UJS3_RHOBA/1-234;PF06738	a.118	234	11	190	76.5	Int_1947513|a.118.1.10_1|a.118.24.1_1	540	(98-294)	36.3	4.9e-70	179	Confident	Clathrin adaptor core protein|Pseudo ankyrin repeat	Putative threonine/serine exporter	CL0470		No superfamily association
A7HZ98_PARL1/28-203;PF16233	a.118	176	4	130	71.59	Int_2012296|a.118.1.24_1|a.118.8.2_1	455	(180-310)	28.57	9.2e-16	126	No ambiguity	Plakophilin 1 helical region|Transcription factor MalT domain III	Domain of unknown function (DUF4893)	No clan		No superfamily association
Q55GM2_DICDI/1-208;PF11912	b.68	208	71	201	62.5	Uni_7669_C6IJL7|b.68.6.1|40-294|d2ghsa1	255	(104-232)	50.2	5.7e-26	130	No ambiguity	SGL-like	Protein of unknown function (DUF3430)	No clan		No superfamily association
B7GAL0_PHATC/441-651;PF11916	a.118	211	2	175	81.99	Uni_1979_Q9ZU97|a.118.1.2|3-574|d1b3ua_	572	(427-571)	25.17	7.7e-65	173	No ambiguity	HEAT repeat	Vacuolar protein 14 C-terminal Fig4p binding	No clan		No superfamily association
L2GX47_VAVCU/13-239;PF17016	a.118	227	12	219	91.19	Int_1985775|a.118.1.9_1|a.118.8.7_1	463	(5-229)	48.38	2.5e-26	207	No ambiguity	Regulatory subunit H of the V-type ATPase|HAT/Suf repeat	Domain of unknown function (DUF5095)	No clan		No superfamily association
A4CJ82_ROBBH/732-863;PF03382	c.10	132	5	129	93.94	Uni_11868_Q8CDN9|c.10.2.1|672-1146|d2omza2	475	(10-138)	26.95	4.4e-41	124	Confident	Internalin LRR domain	Mycoplasma protein of unknown function, DUF285	CL0022	clan fold match	No superfamily association
Q4KES1_PSEF5/10-61;PF08898	d.211	52	2	51	94.23	Uni_2392_A2EKT4|d.211.1.1|2-429|d2fo1e1	428	(154-208)	12.62	1.2e-88	49	Confident	Ankyrin repeat	Domain of unknown function (DUF1843)	No clan		No superfamily association
K5WUQ9_PHACS/328-431;PF06047	a.118	104	3	103	96.15	Int_200758|a.118.4.1_1|a.118.8.7_46	313	(196-297)	32.27	7.9e-31	100	Confident*	Lipovitellin-phosvitin complex, superhelical domain|HAT/Suf repeat	Ras-induced vulval development antagonist	No clan		No superfamily association
Q82WE7_NITEU/24-159;PF08897	a.118	136	3	136	97.79	Int_65054|a.118.1.9_1|a.118.5.1_1	489	(308-463)	31.7	2.5e-59	133	No ambiguity	Regulatory subunit H of the V-type ATPase|Bacterial muramidases	Domain of unknown function (DUF1841)	No clan		No superfamily association
Q0J3T7_ORYSJ/14-224;PF06045	b.30	211	8	207	94.31	Uni_308_C6R2W4|b.30.5.1|726-1015|d1jz8a4	290	(6-217)	72.76	2.4e-08	199	No ambiguity	beta-Galactosidase, domain 5	Rhamnogalacturonate lyase family	CL0103	clan fold match	No superfamily association
E1ZVC6_CAMFO/5-46;PF14634	g.37	42	1	40	92.86	Uni_41226_Q8K3B4|g.37.1.1|184-264|d2csha1	81	(15-55)	49.38	2.3e-24	39	Confident	Classic zinc finger, C2H2	zinc-RING finger domain	CL0229	clan fold not match	No superfamily association
F1A3H2_DICPU/5-56;PF14634	g.44	52	1	52	98.08	Uni_5226_C3ZM69|g.44.1.1|11-67|d1bora_	57	(5-52)	82.46	5.5e-13	51	Confident*	RING finger domain, C3HC4	zinc-RING finger domain	CL0229	clan fold match	fold match
Q327B2_SHIDS/1-35;PF03811	b.106	35	5	34	82.86	Uni_213_A4SNM3|b.106.1.1|15-177|d2p5zx2	163	(108-137)	17.79	1.4e-17	29	No ambiguity	Baseplate protein-like	InsA N-terminal domain	CL0167	clan fold not match	No superfamily association
Q9FWD6_ORYSJ/4-357;PF05631	f.38	354	23	351	92.66	Uni_4080_UPI0000438125|f.38.1.1|28-429|d1pw4a_	402	(7-353)	86.07	3.1e-49	328	No ambiguity	Glycerol-3-phosphate transporter	Sugar-tranasporters, 12 TM	CL0015	clan fold match	fold match
H3EI18_PRIPA/253-383;PF16494	a.118	131	11	120	83.21	Int_2022540|a.118.4.1_1|a.118.8.2_1	340	(96-210)	33.53	2.4e-13	109	No ambiguity	Lipovitellin-phosvitin complex, superhelical domain|Transcription factor MalT domain III	C-terminal extension of sodium/calcium exchanger domain	No clan		No superfamily association
K4EDX6_TRYCR/8-58;PF03490	c.1	51	3	51	94.12	Uni_309_O15886|c.1.18.2|10-360|d2ptda_	351	(1-49)	13.68	2.5e-22	48	No ambiguity	Bacterial PLC	Variant-surface-glycoprotein phospholipase C	No clan		fold match
N1JCV6_BLUG1/9-77;PF15459	d.211	69	1	68	97.1	Uni_5284_A8BRR0|d.211.1.1|403-852|d1uoha_	450	(370-435)	14.44	5.8e-68	67	Confident*	Ankyrin repeat	60S ribosome biogenesis protein Rrp14	No clan		No superfamily association
O26822_METTH/90-166;PF03703	d.211	77	1	76	97.4	Uni_8395_C1FD39|d.211.1.1|17-238|d2fo1e1	222	(35-113)	35.14	2.6e-44	75	Confident*	Ankyrin repeat	Bacterial PH domain	CL0266	clan fold not match	No superfamily association
A8QD02_MALGO/93-218;PF15456	a.118	126	2	124	96.83	Uni_6013_B2RKG4|a.118.8.1|403-822|d1zu2a1	420	(79-191)	26.67	1.9e-101	122	Confident*	Tetratricopeptide repeat (TPR)	Up-regulated During Septation	No clan		No superfamily association
I0K3J9_9BACT/569-645;PF07593	b.69	77	1	77	98.7	Uni_728_C7PNM8|b.69.8.1|530-904|d1tyea_	375	(10-75)	17.33	3.6e-23	76	No ambiguity	Integrin alpha N-terminal domain	ASPIC and UnbV	No clan		No superfamily association
H1Y338_9SPHI/28-77;PF17162	c.10	50	1	49	96	Uni_808_A3A4G6|c.10.1.1|202-663|d1z7xw1	462	(126-174)	10.39	4.6e-128	48	No ambiguity	28-residue LRR	Domain of unknown function (DUF5118)	No clan		No superfamily association
Q81HL4_BACCR/1-127;PF10794	a.118	127	5	124	93.7	Int_142866|a.118.1.3_1|a.118.6.1_4	354	(222-348)	35.59	5.3e-70	119	Confident	Clathrin heavy chain proximal leg segment|Protein prenylyltransferase	Protein of unknown function (DUF2606)	CL0287	clan fold not match	No superfamily association
G8X9I8_FLACA/298-335;PF17164	b.70	38	2	38	94.74	Uni_2075_Q468K9|b.70.1.1|125-638|d1w6sa_	514	(445-483)	7.39	1.2e-111	36	Confident	Quinoprotein alcohol dehydrogenase-like	Domain of unknown function (DUF5122) beta-propeller	CL0186	clan fold match	No superfamily association
A1BIT3_CHLPD/2126-2156;PF17164	b.80	31	1	30	93.55	Uni_319_A1BIT3|b.80.7.1|372-567|d1sata1	196	(8-44)	18.37	1.5e-17	29	No ambiguity	Serralysin-like metalloprotease, C-terminal domain	Domain of unknown function (DUF5122) beta-propeller	CL0186	clan fold not match	No superfamily association
F2IFZ4_FLUTR/485-520;PF17164	b.68	36	1	36	97.22	Uni_1267_B9PET0|b.68.11.1|1-267|d1zgka1	267	(206-239)	12.36	1.5e-30	35	Confident*	Kelch motif	Domain of unknown function (DUF5122) beta-propeller	CL0186	clan fold match	No superfamily association
Q6ALE2_DESPS/2067-2097;PF17164	b.69	31	1	31	96.77	Uni_5778_Q23TB4|b.69.2.3|2-268|d1l0qa2	267	(108-137)	10.86	2.6e-19	30	Confident*	YVTN repeat	Domain of unknown function (DUF5122) beta-propeller	CL0186	clan fold match	No superfamily association
I1FHT8_AMPQE/100-327;PF17168	a.118	228	9	225	94.74	Uni_2531_A5FIF0|a.118.8.1|125-413|d1qqea_	289	(33-253)	76.12	2.7e-06	216	No ambiguity	Tetratricopeptide repeat (TPR)	Domain of unknown function (DUF5127)	No clan		No superfamily association
A1TU23_ACIAC/11-363;PF03929	b.69	353	119	347	64.59	Uni_147_A0CUR0|b.69.2.2|2118-2477|d1pbyb_	360	(116-342)	62.78	2.9e-36	228	Confident	Quinohemoprotein amine dehydrogenase B chain	PepSY-associated TM region	CL0490		No superfamily association
Q8XN60_CLOPE/30-345;PF14897	f.58	316	34	285	79.43	Uni_1805_A9BEU3|f.58.1.1|32-323|d2r6gg1	292	(13-278)	90.75	2.4e-46	251	No ambiguity	MetI-like	EpsG family	CL0111		No superfamily association
COAG_LIMPO/23-195;PF02035	g.17	173	1	173	99.42	Uni_3_P03998|g.17.1.5|21-195|d1aoca_	175	(3-175)	98.29	4e-94	172	No ambiguity	Coagulogen	Coagulin	CL0079	clan fold match	fold match
Q38V98_LACSS/8-279;PF05704	a.118	272	16	225	76.84	Int_1946091|a.118.1.10_1|a.118.8.7_1	669	(158-365)	30.94	5e-63	209	No ambiguity	Clathrin adaptor core protein|HAT/Suf repeat	Capsular polysaccharide synthesis protein	CL0110	clan fold not match	fold NOT match
Q3ASL6_CHLCH/189-315;PF13205	b.69	127	14	127	88.98	Uni_994_Q3ART7|b.69.8.1|3460-3814|d1jv2a4	355	(2-101)	27.89	9.7e-36	113	Conflict	Integrin alpha N-terminal domain	Bacterial Ig-like domain	CL0159	clan fold not match	No superfamily association
B1LXA6_METRJ/8-120;PF08874	b.69	113	34	108	65.49	Uni_6446_Q0G3J6|b.69.2.2|24-314|d1pbyb_	291	(129-201)	24.74	9.8e-40	74	Confident	Quinohemoprotein amine dehydrogenase B chain	Domain of unknown function (DUF1835)	No clan		No superfamily association
H5X276_9PSEU/18-189;PF12079	c.10	172	17	140	71.51	Uni_18416_UPI000175F6B4|c.10.1.1|712-859|d1pgva_	148	(11-135)	83.78	5.8e-05	123	No ambiguity	28-residue LRR	Protein of unknown function (DUF3558)	No clan		No superfamily association
A1T4L1_MYCVP/17-176;PF12079	d.211	160	1	149	92.5	Uni_11671_Q5RIH6|d.211.1.1|187-490|d1uoha_	304	(108-256)	48.68	2e-46	148	Confident	Ankyrin repeat	Protein of unknown function (DUF3558)	No clan		No superfamily association
B1MGI5_MYCA9/16-180;PF12079	a.118	165	8	161	92.73	Uni_3605_B7XSN2|a.118.8.2|673-995|d1hz4a_	323	(146-291)	44.89	1.5e-29	153	No ambiguity	Transcription factor MalT domain III	Protein of unknown function (DUF3558)	No clan		No superfamily association
A4F8P3_SACEN/8-164;PF12079	b.69	157	21	152	83.44	Int_2500400|b.69.5.2_1|b.69.7.2_1	253	(88-219)	51.78	2.7e-24	131	No ambiguity	beta-lactamase inhibitor protein-II, BLIP-II|Acylamino-acid-releasing enzyme, N-terminal donain	Protein of unknown function (DUF3558)	No clan		No superfamily association
G3TTM4_LOXAF/16-139;PF14945	a.118	124	1	121	96.77	Int_1938783|a.118.1.1_1|a.118.1.8_1	354	(204-326)	34.46	1.4e-13	120	No ambiguity	Armadillo repeat|Pumilio repeat	Normal lung function maintenance, Low in Lung Cancer 1 protein	No clan		No superfamily association
C6X346_FLAB3/29-229;PF14093	d.211	201	53	193	69.65	Uni_17143_UPI00015B4A02|d.211.1.1|403-647|d1sw6a_	245	(59-207)	60.41	2.2e-13	140	Confident	Ankyrin repeat	Domain of unknown function (DUF4271)	No clan		No superfamily association
Q881C7_PSESM/97-145;PF09722	d.211	49	2	48	93.88	Uni_997_A2DKA6|d.211.1.1|286-683|d2fo1e1	398	(235-281)	11.56	4.6e-141	46	Confident	Ankyrin repeat	Protein of unknown function (DUF2384)	No clan		No superfamily association
Q98P14_RHILO/58-108;PF09722	a.118	51	1	50	96.08	Int_209097|a.118.6.1_10|a.118.8.1_116	305	(147-192)	14.75	7.6e-65	49	No ambiguity	Protein prenylyltransferase|Tetratricopeptide repeat (TPR)	Protein of unknown function (DUF2384)	No clan		No superfamily association
F4L2A1_HALH1/22-78;PF09720	d.211	57	3	55	91.23	Uni_14332_UPI0000E45C42|d.211.1.1|1389-1889|d2fo1e1	501	(315-364)	9.78	1.9e-168	52	Confident	Ankyrin repeat	Putative addiction module component	No clan		No superfamily association
U5NDJ2_9BURK/44-96;PF09720	a.118	53	3	53	94.34	Int_2035031|a.118.8.2_1|a.118.8.8_1	246	(179-230)	20.73	6.9e-21	50	No ambiguity	Transcription factor MalT domain III|CT2138-like	Putative addiction module component	No clan		No superfamily association
K9QG77_9NOSO/18-217;PF14094	a.118	200	9	198	94.5	Int_1985865|a.118.1.9_1|a.118.8.7_1	463	(246-448)	43.63	1.1e-38	189	No ambiguity	Regulatory subunit H of the V-type ATPase|HAT/Suf repeat	Domain of unknown function (DUF4272)	No clan		No superfamily association
Q9CIT1_LACLA/3-94;PF10087	d.211	92	4	91	94.57	Uni_14175_UPI0000DB7BCF|d.211.1.1|215-723|d2fo1e1	509	(88-179)	17.88	3e-68	87	Conflict	Ankyrin repeat	Uncharacterized protein conserved in bacteria (DUF2325)	No clan		No superfamily association
K0AXG1_CLOA9/213-326;PF10646	c.10	114	3	113	96.49	Uni_10814_Q229P4|c.10.1.1|214-401|d1pgva_	188	(54-167)	60.11	1.8e-29	110	No ambiguity	28-residue LRR	Sporulation and spore germination	No clan		No superfamily association
R6ZUP7_9CLOT/48-157;PF10646	d.211	110	5	108	93.64	Uni_9428_C7DAZ9|d.211.1.1|34-187|d1dcqa1	154	(12-117)	68.18	4.6e-28	103	Conflict	Ankyrin repeat	Sporulation and spore germination	No clan		No superfamily association
F2JQX5_CELLD/35-149;PF10646	a.118	115	2	112	95.65	Uni_21609_UPI000150A002|a.118.8.1|949-1346|d1hh8a_	398	(122-232)	27.64	4.3e-54	110	No ambiguity	Tetratricopeptide repeat (TPR)	Sporulation and spore germination	No clan		No superfamily association
D6X6E2_STRPR/208-319;PF10646	b.69	112	2	111	97.32	Uni_5739_Q6CQK6|b.69.9.1|127-494|d1k32a3	368	(4-111)	29.08	1.6e-36	109	Confident*	Tricorn protease domain 2	Sporulation and spore germination	No clan		No superfamily association
D6ZJ28_MOBCV/314-557;PF10647	b.69	244	1	238	97.13	Uni_7044_Q31DS8|b.69.2.1|21-316|d2madh_	296	(15-283)	90.54	4.5e-09	237	Confident*	Methylamine dehydrogenase, H-chain	Lipoprotein LpqB beta-propeller domain	CL0186	clan fold match	fold NOT match
Q8QNH7_ESV1K/147-315;PF04947	a.118	169	5	167	95.86	Int_214727|a.118.17.2_10|a.118.8.1_88	587	(118-288)	28.96	1.3e-15	162	No ambiguity	Exocyst complex component|Tetratricopeptide repeat (TPR)	Poxvirus Late Transcription Factor VLTF3 like	No clan		No superfamily association
B2W2R2_PYRTR/1-47;PF10642	a.118	47	2	47	95.74	Int_1938983|a.118.1.1_1|a.118.1.16_1	296	(13-58)	15.2	8.8e-84	45	No ambiguity	Armadillo repeat|PBS lyase HEAT-like repeat	Mitochondrial import receptor subunit or translocase	No clan		No superfamily association
H3EWH2_PRIPA/50-82;PF04942	a.138	33	1	32	93.94	Uni_1854_B3RNJ4|a.138.1.1|83-564|d2cvca1	482	(103-137)	7.05	8.3e-125	31	Confident	Cytochrome c3-like	CC domain	No clan		No superfamily association
A4G204_HERAR/63-117;PF13518	a.4	55	1	55	98.18	Int_333259|a.4.5.73_1|a.4.1.19_1	62	(1-55)	87.1	2.8e-15	54	Confident*	FaeA-like|Cgl2762-like	Helix-turn-helix domain	CL0123	clan fold match	No superfamily association
A5UX05_ROSS1/31-85;PF13518	a.118	55	13	50	67.27	Uni_17895_Q47P55|a.118.8.1|463-799|d1fcha_	337	(280-329)	14.54	9.3e-48	37	No ambiguity	Tetratricopeptide repeat (TPR)	Helix-turn-helix domain	CL0123	clan fold not match	No superfamily association
G1PS76_MYOLU/1-29;PF05386	a.118	29	1	29	96.55	Uni_4363_C3YTG8|a.118.8.7|844-1431|d2ooea1	588	(25-57)	5.44	1.8e-205	28	Confident*	HAT/Suf repeat	TEP1 N-terminal domain	No clan		No superfamily association
Q8DXL3_STRA5/4-148;PF05382	d.3	145	2	143	97.24	Uni_1339_Q02WV7|d.3.1.16|98-244|d2evra2	147	(3-138)	91.84	2.4e-19	141	Confident*	NlpC/P60	Bacteriophage peptidoglycan hydrolase	CL0125	clan fold match	fold match
Q9M0Q1_ARATH/39-137;PF02721	b.40	99	4	95	91.92	Uni_3780_UPI0000DB7065|b.40.4.3|162-294|d1o7ia_	133	(43-132)	66.92	8e-29	91	No ambiguity	Single strand DNA-binding domain, SSB	Domain of unknown function DUF223	CL0021	clan fold match	fold match
I3KWM8_ORENI/446-490;PF04382	b.55	45	1	41	88.89	Uni_335_Q4SR26|b.55.1.5|217-327|d1gg3a2	111	(71-111)	36.04	9.1e-28	40	No ambiguity	Third domain of FERM	SAB domain	No clan		No superfamily association
Q4UCN4_THEAN/319-399;PF04385	a.118	81	3	81	96.3	Uni_4346_C3X9N1|a.118.18.1|118-378|d1ouva_	261	(9-87)	29.89	1.8e-122	78	No ambiguity	HCP-like	Domain of unknown function, DUF529	No clan		No superfamily association
Q4UDB5_THEAN/417-489;PF04385	b.68	73	1	71	95.89	Uni_1328_A6FES8|b.68.7.1|171-432|d1k32a2	262	(97-169)	27.48	1.8e-45	70	Confident*	Tricorn protease N-terminal domain	Domain of unknown function, DUF529	No clan		No superfamily association
Q4UA59_THEAN/425-510;PF04385	b.69	86	2	86	97.67	Uni_5936_Q22D02|b.69.11.1|1668-1976|d1ri6a_	309	(7-100)	30.1	3.2e-59	84	Confident*	Putative isomerase YbhE	Domain of unknown function, DUF529	No clan		No superfamily association
LUXC_PHOLL/53-446;PF05893	c.82	394	2	387	97.72	Int_3238285|c.82.1.1_1|c.82.1.2_1	436	(13-426)	94.72	5.8e-77	385	No ambiguity	ALDH-like|L-histidinol dehydrogenase HisD	Acyl-CoA reductase (LuxC)	CL0099	clan fold match	fold match
Q7QJP7_ANOGA/127-290;PF13679	c.66	164	2	163	98.17	Int_1408435|c.66.1.55_1|c.66.1.51_21	236	(69-224)	65.68	2.1e-21	161	Confident*	YhiQ-like|hypothetical RNA methyltransferase	Methyltransferase domain	CL0063	clan fold match	No superfamily association
D2VPY0_NAEGR/494-543;PF13475	d.211	50	1	50	98	Uni_10418_Q16FR1|d.211.1.1|332-820|d2fo1e1	489	(369-418)	10.02	1.1e-168	49	Confident*	Ankyrin repeat	Domain of unknown function (DUF4116)	No clan		No superfamily association
D2VA81_NAEGR/268-316;PF13475	a.118	49	1	49	97.96	Int_112602|a.118.8.4_1|a.118.6.1_34	208	(116-167)	24.52	1.7e-21	48	Confident*	PrgX C-terminal domain-like|Protein prenylyltransferase	Domain of unknown function (DUF4116)	No clan		No superfamily association
D2V6H3_NAEGR/255-303;PF13475	b.69	49	3	48	91.84	Uni_2444_UPI00017895C5|b.69.5.2|34-383|d1jtdb_	350	(64-122)	16.57	2.5e-39	45	No ambiguity	beta-lactamase inhibitor protein-II, BLIP-II	Domain of unknown function (DUF4116)	No clan		No superfamily association
Q4FTX9_PSYA2/2-152;PF13477	c.87	151	1	151	99.34	Uni_2209_C5EYF9|c.87.1.2|2-378|d1f0ka_	377	(1-150)	39.52	2.4e-19	150	Confident*	Peptidoglycan biosynthesis glycosyltransferase MurG	Glycosyl transferase 4-like	CL0113	clan fold match	fold match
V5IND0_NEUCR/46-380;PF16950	c.66	335	37	320	84.48	Int_3111821|c.66.1.35_1|c.66.1.51_1	340	(4-292)	84.71	2.1e-07	283	No ambiguity	Salicylic acid carboxyl methyltransferase (SAMT)|hypothetical RNA methyltransferase	SAM-binding_domain	CL0063	clan fold match	No superfamily association
B6JJJ8_OLICO/12-128;PF13471	a.118	117	3	116	96.58	Int_186740|a.118.1.23_1|a.118.8.1_4	303	(182-293)	36.63	1.1e-12	113	No ambiguity	Diap1 N-terninal region-like|Tetratricopeptide repeat (TPR)	Transglutaminase-like superfamily	CL0125	clan fold not match	No superfamily association
HIR2A_HIRME/1-64;PF00713	g.3	64	1	64	98.44	d1hrti_|g.3.15.2	65	(1-64)	96.92	3.8e-38	63	No ambiguity	Hirudin-like	Hirudin	CL0620		fold match
A9BX94_DELAS/13-298;PF11997	c.87	286	3	285	98.6	Uni_1101_A6EXS1|c.87.1.8|14-502|d1rzua_	489	(1-277)	56.44	4.8e-101	282	No ambiguity	Glycosyl transferases group 1	Domain of unknown function (DUF3492)	CL0113	clan fold match	No superfamily association
Q0E502_SFAVA/136-219;PF08707	a.118	84	1	83	97.62	Int_68959|a.118.8.2_10|a.118.1.16_55	270	(108-196)	32.59	6e-55	82	Confident*	Transcription factor MalT domain III|PBS lyase HEAT-like repeat	Primase C terminal 2 (PriCT-2)	No clan		No superfamily association
G4TG26_PIRID/44-99;PF08653	c.10	56	1	56	98.21	Int_2580720|c.10.2.7_1|c.10.3.1_1	142	(80-138)	40.85	6.6e-39	55	No ambiguity	Ngr ectodomain-like|Outer arm dynein light chain 1	DASH complex subunit Dam1	No clan		No superfamily association
I1BI98_RHIO9/32-83;PF08653	a.118	52	1	52	98.08	Uni_2581_B3SES0|a.118.8.7|178-756|d2ooea1	579	(207-258)	8.81	1.2e-186	51	No ambiguity	HAT/Suf repeat	DASH complex subunit Dam1	No clan		No superfamily association
G8MNT1_9BURK/15-150;PF15594	b.69	136	5	129	91.18	Uni_1681_A9TR32|b.69.4.2|99-431|d1yfqa_	333	(86-217)	39.34	3.2e-53	124	Confident	Cell cycle arrest protein BUB3	Immunity protein 50	No clan		No superfamily association
TOT2A_HADVE/3-32;PF08093	g.3	30	1	30	96.67	d1hp3a_|g.3.6.2	32	(3-32)	90.62	2.3e-21	29	No ambiguity	Spider toxins	Magi 5 toxic peptide family	CL0083	clan fold match	fold match
CGS_CONGE/1-33;PF08094	g.3	33	1	33	96.97	d1ag7a_|g.3.6.1	34	(1-33)	94.12	4.3e-22	32	No ambiguity	Conotoxin	Conotoxin TVIIA/GS family	CL0083	clan fold match	fold match
F0RQ73_DEIPM/5-92;PF09652	d.211	88	3	86	94.32	Uni_60_A0DIP7|d.211.1.1|1404-1885|d1ihba_	482	(321-409)	18.26	1.4e-39	83	Confident	Ankyrin repeat	Putative CRISPR-associated protein (Cas_VVA1548)	No clan		No superfamily association
Q55D58_DICDI/75-605;PF10257	a.118	531	4	337	62.71	Int_37051|a.118.1.15_1|a.118.1.23_3	342	(5-342)	98.54	1e-48	333	No ambiguity	Mo25 protein|Diap1 N-terninal region-like	Retinoic acid induced 16-like protein	No clan		No superfamily association
IPTXA_PANIM/1-33;PF08099	g.3	33	1	33	96.97	Uni_22_P60252|g.3.6.2|34-66|d1ie6a_	33	(1-33)	96.97	1.2e-20	32	No ambiguity	Spider toxins	Scorpion calcine family	CL0083	clan fold match	fold match
A0A0D1DYR5_USTMA/1901-2021;PF12814	b.55	121	2	120	97.52	Uni_4605_Q4P966|b.55.1.1|1902-2020|d1maia_	119	(1-119)	99.16	1.5e-36	118	No ambiguity	Pleckstrin-homology domain (PH domain)	Meiotic cell cortex C-terminal pleckstrin homology	CL0266	clan fold match	fold match
Q46GS4_PROMT/145-354;PF11353	c.10	210	18	207	90	Uni_4183_B5UIY2|c.10.2.1|296-705|d2omza2	410	(201-390)	46.1	5.3e-50	189	No ambiguity	Internalin LRR domain	Protein of unknown function (DUF3153)	No clan		No superfamily association
Q2VZ88_MAGSA/30-165;PF11351	b.69	136	2	132	95.59	Uni_2134_A8QGQ7|b.69.4.1|208-509|d1gxra_	302	(95-225)	43.05	6.7e-69	130	Confident*	WD40-repeat	Holin of 3TMs, for gene-transfer release	No clan		No superfamily association
U5DIP3_AMBTC/305-414;PF08417	d.129	110	30	106	69.09	Uni_461_B9RNS2|d.129.3.3|198-422|d1z01a2	225	(116-192)	33.78	6.8e-24	76	No ambiguity	Ring hydroxylating alpha subunit catalytic domain	Pheophorbide a oxygenase	No clan		No superfamily association
A6X452_OCHA4/1-53;PF08410	b.109	53	1	53	98.11	Uni_112_A6M1L8|b.109.1.1|2-306|d2bmla1	305	(200-250)	16.39	2.6e-43	52	Confident*	Cell wall binding repeat	Domain of unknown function (DUF1737)	No clan		No superfamily association
TK1B_HADVE/1-36;PF07945	g.3	36	2	36	94.44	d1dl0a_|g.3.6.2	37	(2-35)	89.19	7.3e-22	34	No ambiguity	Spider toxins	Janus-atracotoxin	CL0083	clan fold match	fold match
Q8ELS5_OCEIH/28-205;PF07947	a.118	178	4	169	92.7	Int_162243|a.118.1.9_1|a.118.8.1_4	288	(102-281)	62.15	6e-12	165	Confident	Regulatory subunit H of the V-type ATPase|Tetratricopeptide repeat (TPR)	YhhN family	No clan		No superfamily association
A7S4G3_NEMVE/22-43;PF07016	a.138	22	1	22	95.45	Uni_4876_Q38AP5|a.138.1.1|298-810|d2cvca1	513	(5-26)	4.09	1e-300	21	No ambiguity	Cytochrome c3-like	Cysteine-rich acidic integral membrane protein precursor	No clan		No superfamily association
Q07GJ4_ROSDO/1-232;PF07015	c.37	232	1	231	99.14	Uni_10450_C5U537|c.37.1.10|1-236|d1cp2a_	236	(1-235)	99.15	4.2e-25	230	Confident*	Nitrogenase iron protein-like	VirC1 protein	CL0023	clan fold match	fold match
Q5N8A4_ORYSJ/1-270;PF07014	a.266	270	23	265	89.63	Uni_108_B9SLK3|a.266.1.1|230-463|d2nw8a1	234	(1-234)	99.57	5.8e-82	242	No ambiguity	Bacterial tryptophan 2,3-dioxygenase	Hs1pro-1 protein C-terminus	No clan		fold match
I2BCF6_SHIBC/90-123;PF07012	d.211	34	1	34	97.06	Uni_14323_UPI0000E45C19|d.211.1.1|115-550|d1uoha_	436	(97-130)	7.57	1.7e-186	33	Confident*	Ankyrin repeat	Curlin associated repeat	No clan		No superfamily association
A1S9U3_SHEAM/221-255;PF07012	a.118	35	1	34	94.29	Uni_2295_B3RPV7|a.118.8.7|67-682|d2ooea1	616	(35-68)	5.36	2e-216	33	Confident	HAT/Suf repeat	Curlin associated repeat	No clan		No superfamily association
A8AI38_CITK8/97-131;PF07012	b.81	35	1	35	97.14	Uni_442_B5IJ96|b.81.3.1|61-239|d1p9ha_	179	(100-134)	18.99	2.7e-24	34	No ambiguity	Adhesin YadA, collagen-binding domain	Curlin associated repeat	No clan		No superfamily association
I0K1S7_9BACT/712-744;PF07012	b.69	33	1	33	96.97	Uni_3146_B2IZJ6|b.69.4.1|1204-1652|d1gxra_	449	(62-93)	6.9	1.1e-148	32	Confident*	WD40-repeat	Curlin associated repeat	No clan		No superfamily association
Q6LQL7_PHOPR/17-512;PF11230	c.7	496	4	488	97.58	Uni_389_P32674|c.7.1.1|1-765|d1h16a_	765	(175-757)	76.08	5.2e-85	484	No ambiguity	PFL-like	Protein of unknown function (DUF3029)	CL0339	clan fold match	fold match
B8C925_THAPS/267-317;PF14312	b.69	51	1	51	98.04	Uni_323_B0SD41|b.69.8.1|88-536|d1tyea_	449	(341-405)	14.25	1.3e-96	50	Confident*	Integrin alpha N-terminal domain	FG-GAP repeat	CL0186	clan fold match	No superfamily association
H8L3C2_FRAAD/13-134;PF11236	a.118	122	3	121	96.72	Int_106299|a.118.5.1_10|a.118.8.6_13	445	(114-242)	28.76	1.6e-39	118	No ambiguity	Bacterial muramidases|SusD-like	Protein of unknown function (DUF3037)	No clan		No superfamily association
R6GBP2_9FIRM/175-235;PF14317	c.10	61	1	60	96.72	Int_2580924|c.10.2.8_1|c.10.2.3_1	168	(18-78)	35.71	2.5e-29	59	Confident*	Polygalacturonase inhibiting protein PGIP|mRNA export factor tap	YcxB-like protein	No clan		No superfamily association
A4BKY3_9GAMM/123-180;PF14317	a.118	58	1	58	98.28	Int_202732|a.118.5.1_10|a.118.8.1_130	483	(43-110)	13.87	4.5e-100	57	No ambiguity	Bacterial muramidases|Tetratricopeptide repeat (TPR)	YcxB-like protein	No clan		No superfamily association
YCY1_EUGLO/33-161;PF04764	a.118	129	4	128	96.12	Int_20316|a.118.8.7_10|a.118.1.1_75	310	(79-210)	42.26	3.8e-30	124	Confident*	HAT/Suf repeat|Armadillo repeat	Protein of unknown function (DUF613)	No clan		No superfamily association
D3ZCZ7_RAT/34-313;PF13853	f.13	280	1	280	99.64	Uni_4179_UPI0001796C8F|f.13.1.2|1-309|d1u19a_	309	(31-308)	89.64	8.8e-121	279	No ambiguity	Rhodopsin-like	Olfactory receptor	CL0192	clan fold match	fold match
A1CLX0_ASPCL/303-352;PF13854	b.68	50	1	50	98	Uni_2488_Q6BY21|b.68.11.1|77-369|d1zgka1	293	(111-162)	17.41	2.6e-46	49	Confident*	Kelch motif	Kelch motif	CL0186	clan fold match	No superfamily association
M0S1G4_MUSAM/5-28;PF06943	c.10	24	2	23	87.5	Uni_5465_Q9ZSN6|c.10.2.6|673-994|d1jl5a_	322	(169-189)	6.21	1.4e-26	21	No ambiguity	Leucine rich effector protein YopM	LSD1 zinc finger	No clan		No superfamily association
E1ZRS9_CHLVA/45-69;PF06943	a.118	25	1	23	88	Uni_3349_B3ESM1|a.118.6.1|478-786|d1d8da_	309	(263-285)	7.12	1.8e-48	22	No ambiguity	Protein prenylyltransferase	LSD1 zinc finger	No clan		No superfamily association
E4RRK2_LEAB4/11-160;PF13858	a.118	150	2	149	98	Int_25176|a.118.1.10_10|a.118.8.7_56	561	(302-448)	26.02	1.6e-61	147	No ambiguity	Clathrin adaptor core protein|HAT/Suf repeat	Protein of unknown function (DUF4199)	No clan		No superfamily association
Q9UAU8_CAEEL/7-315;PF10326	a.118	309	53	294	77.99	Int_29297|a.118.1.2_11|a.118.8.1_88	505	(165-410)	48.51	3.3e-14	241	No ambiguity	HEAT repeat|Tetratricopeptide repeat (TPR)	Serpentine type 7TM GPCR chemoreceptor Str	CL0192	clan fold not match	fold NOT match
A3DNW8_STAMF/8-69;PF13691	d.157	62	1	62	98.39	Int_3295748|d.157.1.5_1|d.157.1.9_1	234	(4-75)	30.34	1e-22	61	No ambiguity	Methyl parathion hydrolase|YhfI-like	tRNase Z endonuclease	CL0381	clan fold match	fold match
B3PGW6_CELJU/21-104;PF13698	c.10	84	1	84	98.81	Uni_8522_Q4T3B2|c.10.1.2|59-359|d2ca6a1	301	(39-126)	28.9	4.6e-23	83	No ambiguity	Rna1p (RanGAP1), N-terminal domain	Domain of unknown function (DUF4156)	No clan		No superfamily association
I3IYK6_ORENI/6-197;PF04617	b.69	192	21	164	74.48	Uni_6088_C5DVQ3|b.69.4.1|5-407|d1gxra_	403	(66-235)	41.94	4.4e-39	143	Confident	WD40-repeat	Hox9 activation region	No clan		No superfamily association
V8NIH7_OPHHA/21-134;PF15138	b.69	114	3	113	96.49	Uni_7253_Q01CY8|b.69.4.1|188-476|d2ovrb2	289	(142-250)	37.37	2.9e-46	110	Confident*	WD40-repeat	Syncollin	No clan		No superfamily association
A3QNT5_ECOLX/22-161;PF04619	b.2	140	1	140	99.29	d1ut1a_|b.2.3.6	140	(2-140)	98.57	9.5e-54	139	No ambiguity	Dr-family adhesin	Dr-family adhesin	CL0204	clan fold match	fold match
R5UEZ8_9FIRM/340-425;PF12673	a.118	86	2	84	95.35	Uni_7236_Q5LIQ6|a.118.18.1|286-547|d1ouva_	262	(58-139)	30.92	1.3e-33	82	No ambiguity	HCP-like	Domain of unknown function (DUF3794)	No clan		No superfamily association
C7RE63_ANAPD/6-182;PF12672	d.211	177	6	174	94.92	Uni_8123_B9S3Z4|d.211.1.1|163-444|d2fo1e1	282	(79-247)	59.57	6.8e-51	168	Confident	Ankyrin repeat	Protein of unknown function (DUF3793)	No clan		No superfamily association
R5ZXK6_9FIRM/13-185;PF12672	a.118	173	6	172	95.95	Int_2012750|a.118.1.24_1|a.118.8.7_1	549	(206-378)	31.33	9.8e-78	166	Confident*	Plakophilin 1 helical region|HAT/Suf repeat	Protein of unknown function (DUF3793)	No clan		No superfamily association
E4N5S9_KITSK/19-79;PF14408	a.138	61	14	60	75.41	Uni_4343_Q23AK2|a.138.1.1|258-725|d2cvca1	468	(258-305)	10.04	1.2e-18	46	Confident	Cytochrome c3-like	Ribosomally synthesised peptide in actinomycetes	No clan		No superfamily association
Q87V58_PSESM/9-266;PF06833	c.14	258	1	249	96.12	Uni_3589_C8PN89|c.14.1.4|17-306|d1vrga2	290	(50-287)	81.72	5.5e-62	248	No ambiguity	Biotin dependent carboxylase carboxyltransferase domain	Malonate decarboxylase gamma subunit (MdcE)	CL0127	clan fold match	fold match
C4Y4E8_CLAL4/4-315;PF11124	d.211	312	5	218	68.27	Uni_3151_A2F903|d.211.1.1|9-242|d1oy3d_	234	(9-232)	95.3	1.8e-24	213	Confident	Ankyrin repeat	Inorganic phosphate transporter Pho86	No clan		No superfamily association
A9WJP1_CHLAA/4-63;PF14407	d.149	60	3	53	83.33	Uni_74_C7DEE9|d.149.1.1|14-213|d1ugpa_	200	(54-101)	23.5	5.7e-23	50	No ambiguity	Nitrile hydratase alpha chain	Ribosomally synthesized peptide prototyped by Frankia Franean1_4349.	No clan		fold match
TOP3A_MOUSE/897-941;PF06839	d.3	45	2	42	88.89	Uni_91_A4S1N6|d.3.1.3|144-514|d1ziva1	371	(25-67)	11.32	2.3e-22	40	No ambiguity	Calpain large subunit, catalytic domain (domain II)	GRF zinc finger	CL0167	clan fold not match	No superfamily association
K1S3N6_CRAGI/56-177;PF15684	a.118	122	4	120	95.08	Int_121537|a.118.1.10_10|a.118.8.1_88	533	(163-278)	21.58	8.7e-10	116	No ambiguity	Clathrin adaptor core protein|Tetratricopeptide repeat (TPR)	Active regulator of SIRT1, or 40S ribosomal protein S19-binding 1	No clan		No superfamily association
M3JZA0_CANMX/41-124;PF15044	a.118	84	1	84	98.81	Uni_2568_B3SE38|a.118.8.7|644-1257|d2ooea1	614	(63-151)	14.33	4.7e-272	83	No ambiguity	HAT/Suf repeat	Mitochondrial function, CLU-N-term	No clan		No superfamily association
A4I1A2_LEIIN/114-279;PF14538	a.118	166	5	165	96.39	Int_2029930|a.118.18.1_1|a.118.17.1_1	262	(104-259)	59.16	1.7e-13	160	Confident*	HCP-like|Cullin repeat	Raptor N-terminal CASPase like domain	CL0093	clan fold not match	No superfamily association
R5E2F8_9BURK/147-282;PF11906	c.10	136	6	132	92.65	Uni_154_A2FUS5|c.10.1.2|210-493|d2ca6a1	284	(129-268)	48.94	1.4e-20	126	No ambiguity	Rna1p (RanGAP1), N-terminal domain	Protein of unknown function (DUF3426)	No clan		No superfamily association
R7IG92_9BURK/134-275;PF11906	d.211	142	5	142	96.48	Uni_11242_Q4RQK0|d.211.1.1|759-1117|d2fo1e1	359	(25-166)	39.28	5.2e-62	137	Confident*	Ankyrin repeat	Protein of unknown function (DUF3426)	No clan		No superfamily association
Q17JC5_AEDAE/43-192;PF16009	d.211	150	9	147	92	Uni_11318_Q4SE51|d.211.1.1|941-1306|d1sw6a_	366	(34-186)	41.53	2e-45	138	Confident	Ankyrin repeat	Domain of unknown function (DUF4779)	No clan		No superfamily association
A1TT24_ACIAC/4-57;PF12244	a.118	54	2	53	94.44	Uni_1286_A7T5N6|a.118.8.7|280-848|d2ooea1	569	(512-566)	9.49	5.2e-139	51	No ambiguity	HAT/Suf repeat	Protein of unknown function (DUF3606)	No clan		No superfamily association
R4GA58_ANOCA/405-511;PF16794	b.1	107	2	106	97.2	Uni_2955_A9AZG0|b.1.2.1|1055-1246|d1qr4a1	192	(5-91)	44.79	2.6e-23	104	Confident*	Fibronectin type III	Fibronectin-III type domain	CL0159	clan fold match	No superfamily association
W4YHP7_STRPU/75-175;PF12248	d.211	101	4	100	95.05	Uni_9462_C7ZCJ4|d.211.1.1|1424-1906|d1n11a_	483	(388-482)	19.46	2.1e-53	96	Confident*	Ankyrin repeat	Farnesoic acid 0-methyl transferase	No clan		No superfamily association
Q8ERT5_OCEIH/1-390;PF06054	a.118	390	2	238	60.51	Int_78828|a.118.1.19_1|a.118.5.1_14	329	(86-311)	68.39	9.1e-10	236	No ambiguity	Exportin HEAT-like repeat|Bacterial muramidases	Competence protein CoiA-like family	CL0236	clan fold not match	No superfamily association
A1W5N1_ACISJ/100-191;PF12482	c.10	92	4	91	94.57	Uni_10782_Q5G5E0|c.10.2.1|189-399|d1h6ta2	211	(5-84)	37.44	3.4e-30	87	No ambiguity	Internalin LRR domain	Phage integrase protein	No clan		No superfamily association
F6RH98_CALJA/39-109;PF12480	a.118	71	6	64	81.69	Uni_3432_B6HKC0|a.118.8.2|21-330|d1hz4a_	310	(78-138)	19.35	2.6e-41	58	No ambiguity	Transcription factor MalT domain III	Protein of unknown function (DUF3699)	No clan		No superfamily association
I1PQZ2_ORYGL/2-231;PF12481	d.153	230	3	228	97.83	Uni_5258_UPI0001AECA6C|d.153.1.1|43-462|d1ea0a3	420	(144-416)	64.76	4.3e-49	225	No ambiguity	Class II glutamine amidotransferases	Aluminium induced protein	CL0052	clan fold match	No superfamily association
Y1421_MYCTU/17-301;PF03668	c.37	285	10	245	82.46	Uni_1036_A5DU73|c.37.1.14|211-571|d2bmfa2	361	(21-255)	64.82	9.3e-10	235	No ambiguity	RNA helicase	P-loop ATPase protein family	CL0023	clan fold match	No superfamily association
KAX94_MESTA/1-28;PF05453	g.3	28	1	28	96.43	d1wm8a_|g.3.7.2	28	(1-28)	96.43	9.6e-18	27	No ambiguity	Short-chain scorpion toxins	BmTXKS1/BmP02 toxin family	CL0054	clan fold match	fold match
R5KSM0_9CLOT/29-201;PF16173	c.1	173	3	172	97.69	Int_903943|c.1.8.10_1|c.1.9.18_40	278	(4-177)	62.23	3.9e-15	169	Confident*	alpha-D-glucuronidase/Hyaluronidase catalytic domain|Zn-dependent arginine carboxypeptidase-like	Domain of unknown function (DUF4874)	No clan		No superfamily association
G0NFI9_CAEBE/297-343;PF14625	a.118	47	5	43	80.85	Int_2035010|a.118.8.2_1|a.118.8.8_1	246	(12-53)	16.67	3.6e-10	38	No ambiguity	Transcription factor MalT domain III|CT2138-like	Lustrin, cysteine-rich repeated domain	No clan		No superfamily association
G0MPM7_CAEBE/721-763;PF14625	a.138	43	1	43	97.67	Uni_1470_A8WZE3|a.138.1.1|1084-1569|d2cvca1	486	(440-482)	8.64	1.1e-29	42	No ambiguity	Cytochrome c3-like	Lustrin, cysteine-rich repeated domain	No clan		No superfamily association
F7VWE7_SORMK/571-774;PF14623	b.86	204	28	167	68.14	Uni_396_C5GK44|b.86.1.2|554-682|d1mi8a_	129	(15-129)	88.37	2.4e-55	139	No ambiguity	Intein (protein splicing domain)	Hint-domain	CL0363		No superfamily association
Y1947_ARCFU/20-65;PF03891	d.211	46	2	46	95.65	Uni_8558_C3XTX0|d.211.1.1|6-388|d2fo1e1	383	(285-329)	11.49	3.7e-27	44	Confident*	Ankyrin repeat	Domain of unknown function (DUF333)	No clan		No superfamily association
B9JP93_AGRRK/11-270;PF05621	c.37	260	3	259	98.46	Uni_6880_A9S232|c.37.1.20|122-593|d1d2na_	472	(9-241)	49.15	2.1e-37	256	No ambiguity	Extended AAA-ATPase domain	Bacterial TniB protein	CL0023	clan fold match	fold match
C1CYJ1_DEIDV/652-729;PF09369	a.118	78	2	78	97.44	Int_24273|a.118.5.1_10|a.118.1.10_17	498	(187-266)	15.86	5.3e-36	76	No ambiguity	Bacterial muramidases|Clathrin adaptor core protein	Domain of unknown function (DUF1998)	No clan		No superfamily association
J6ED86_SACK1/174-298;PF15463	a.118	125	2	124	97.6	Uni_2406_B3S4W1|a.118.8.7|595-1172|d2ooea1	578	(376-497)	20.93	1.9e-203	122	No ambiguity	HAT/Suf repeat	Extracellular mutant protein 11	No clan		No superfamily association
F0ZXN2_DICPU/132-311;PF15469	a.118	180	4	179	97.22	Int_1949881|a.118.1.2_1|a.118.5.1_1	557	(23-203)	32.32	2.2e-76	175	Confident*	HEAT repeat|Bacterial muramidases	Exocyst complex component Sec5	CL0295	clan fold match	No superfamily association
Q39WV2_GEOMG/1-36;PF13717	c.10	36	1	35	94.44	Uni_9822_Q96P20|c.10.1.2|720-1006|d2ca6a1	287	(73-107)	11.85	3.8e-44	34	No ambiguity	Rna1p (RanGAP1), N-terminal domain	zinc-ribbon domain	CL0167	clan fold not match	No superfamily association
D0LY32_HALO1/1-36;PF13717	g.37	36	1	36	97.22	Uni_74434_UPI0000F2B7B7|g.37.1.1|116-171|d2epsa1	56	(4-44)	71.43	1.1e-18	35	Confident*	Classic zinc finger, C2H2	zinc-ribbon domain	CL0167	clan fold not match	No superfamily association
A4CHH0_ROBBH/36-188;PF13618	a.118	153	6	150	94.12	Int_2035804|a.118.8.2_1|a.118.17.1_1	371	(30-200)	45.82	1.3e-26	144	Confident	Transcription factor MalT domain III|Cullin repeat	Gluconate 2-dehydrogenase subunit 3	No clan		No superfamily association
A0A0D1CCS8_USTMA/384-919;PF03935	b.29	536	96	483	72.2	Uni_389_A7TTP7|b.29.1.2|341-697|d1o4ya_	357	(1-357)	99.72	7.9e-113	387	No ambiguity	Glycosyl hydrolases family 16	Beta-glucan synthesis-associated protein (SKN1)	CL0004	clan fold match	No superfamily association
A8F350_PSELT/110-273;PF17191	b.40	164	1	163	98.78	Uni_23_A1HMV7|b.40.4.9|5-178|d1gm5a2	174	(4-168)	94.25	8.5e-48	162	No ambiguity	RecG "wedge" domain	RecG wedge domain	CL0021	clan fold match	fold match
F1QC52_DANRE/198-259;PF05715	g.50	62	2	62	96.77	Uni_1499_Q9PU36|g.50.1.1|806-913|d1zbdb_	108	(30-87)	52.78	2.1e-30	60	No ambiguity	FYVE, a phosphatidylinositol-3-phosphate binding domain	Piccolo Zn-finger	CL0390	clan fold match	fold match
I1XFN5_METNJ/72-114;PF05713	a.118	43	1	43	97.67	Int_112422|a.118.8.2_10|a.118.6.1_68	282	(226-269)	15.25	5.4e-106	42	No ambiguity	Transcription factor MalT domain III|Protein prenylyltransferase	Bacterial mobilisation protein (MobC)	No clan		No superfamily association
L0PH37_PNEJ8/134-412;PF10521	a.118	279	6	274	96.06	Uni_185_A4SB49|a.118.1.2|179-799|d1b3ua_	621	(85-386)	48.47	5.9e-24	268	No ambiguity	HEAT repeat	Tti2 family	No clan		fold match
B4EI41_BURCJ/40-145;PF13211	a.138	106	8	92	79.25	Uni_3783_Q22KC3|a.138.1.1|27-559|d2cvca1	533	(186-268)	15.38	2e-81	84	No ambiguity	Cytochrome c3-like	Protein of unknown function (DUF4019)	No clan		No superfamily association
G0A8T6_COLFT/41-142;PF13211	b.69	102	1	100	97.06	Uni_5474_C5YE29|b.69.2.1|229-548|d2madh_	320	(153-261)	33.75	6.9e-34	99	Confident*	Methylamine dehydrogenase, H-chain	Protein of unknown function (DUF4019)	No clan		No superfamily association
M5DTQ4_9GAMM/2-328;PF12069	a.118	327	84	283	60.86	Int_1946080|a.118.1.10_1|a.118.8.7_1	669	(475-667)	28.7	1.9e-85	199	No ambiguity	Clathrin adaptor core protein|HAT/Suf repeat	Protein of unknown function (DUF3549)	No clan		No superfamily association
A7SJS0_NEMVE/273-314;PF14952	e.24	42	4	42	90.48	Uni_188_A7SVN9|e.24.1.1|44-295|d2j01c1	252	(71-109)	15.08	1.3e-25	38	No ambiguity	Ribosomal protein L1	Putative treble-clef, zinc-finger, Zn-binding	No clan		No superfamily association
TRAG_AGRFC/163-640;PF02534	c.37	478	2	473	98.54	Uni_3610_A9IWP5|c.37.1.11|146-635|d1e9ra_	490	(13-488)	96.94	1.8e-111	471	No ambiguity	RecA protein-like (ATPase-domain)	Type IV secretory system Conjugative DNA transfer	CL0023	clan fold match	fold match
A0A083V119_9RHIZ/24-232;PF02530	f.4	209	5	209	97.61	Int_1917114|f.4.4.1_1|f.4.3.3_45	256	(7-256)	97.27	5e-11	204	No ambiguity	Outer membrane protease OMPT|Ligand-gated protein channel	Porin subfamily	CL0193	clan fold match	fold match
H1Y448_9SPHI/16-139;PF14081	c.10	124	2	123	97.58	Uni_6388_B9I4Q3|c.10.1.1|88-594|d1z7xw1	507	(13-140)	25.05	1.7e-96	121	Confident*	28-residue LRR	Domain of unknown function (DUF4262)	No clan		No superfamily association
C4Z2E4_EUBE2/701-840;PF14088	a.118	140	2	140	98.57	Int_2022960|a.118.4.1_1|a.118.8.7_1	283	(135-280)	51.24	8e-30	138	No ambiguity	Lipovitellin-phosvitin complex, superhelical domain|HAT/Suf repeat	Domain of unknown function (DUF4268)	No clan		No superfamily association
HRP_PLAFF/1-221;PF05403	b.80	221	83	218	61.09	Int_2506291|b.80.1.2_1|b.80.8.1_1	151	(6-143)	90.73	1e-24	135	No ambiguity	Pectin lyase|Pentapeptide repeats	Plasmodium histidine-rich protein (HRPII/III)	No clan		No superfamily association
C1F8U6_ACIC5/109-284;PF13506	c.68	176	2	176	98.86	Int_1426089|c.68.1.18_10|c.68.1.17_47	263	(40-220)	68.44	5.3e-51	174	Confident*	MGS-like|Polypeptide N-acetylgalactosaminyltransferase 1, N-terminal domain	Glycosyl transferase family 21	CL0110	clan fold match	fold match
Q6LQF4_PHOPR/22-138;PF13503	a.118	117	3	116	96.58	Int_1947477|a.118.1.10_1|a.118.24.1_1	540	(406-536)	24.07	3.9e-55	113	Confident*	Clathrin adaptor core protein|Pseudo ankyrin repeat	Domain of unknown function (DUF4123)	No clan		No superfamily association
G8PU67_PSEUV/34-191;PF13503	b.69	158	5	155	94.94	Uni_5217_Q388S0|b.69.9.1|63-449|d1k32a3	387	(228-377)	38.5	3e-20	150	Confident	Tricorn protease domain 2	Domain of unknown function (DUF4123)	No clan		No superfamily association
H2VCK7_TAKRU/534-651;PF15966	a.158	118	1	104	87.29	Uni_1508_UPI0000363A0C|a.158.1.1|562-672|d2ovrb1	111	(8-111)	92.79	2e-60	103	No ambiguity	F-box domain	F-box	CL0271		fold match
Q859E9_9CAUD/137-261;PF05396	d.211	125	4	121	93.6	Uni_11490_Q54IT7|d.211.1.1|35-271|d1sw6a_	237	(108-232)	52.32	7.7e-35	117	Conflict	Ankyrin repeat	Phage T7 capsid assembly protein	No clan		No superfamily association
B4LER4_DROVI/3-226;PF15960	a.118	224	24	221	87.95	Uni_12527_C4D2Y8|a.118.8.1|111-375|d1qqea_	265	(65-256)	72.08	3.3e-13	197	No ambiguity	Tetratricopeptide repeat (TPR)	Domain of unknown function (DUF4763)	No clan		No superfamily association
B9LNF9_HALLT/370-525;PF15915	d.211	156	8	153	92.95	Uni_16094_UPI0000E4A287|d.211.1.1|222-647|d2fo1e1	426	(56-218)	38.03	2.9e-77	145	Confident	Ankyrin repeat	GAF and HTH_10 associated domain	No clan		No superfamily association
Q9HQU9_HALSA/368-523;PF15915	b.69	156	2	148	93.59	Uni_6189_C5FXX1|b.69.4.1|141-639|d2ovrb2	499	(229-395)	33.27	7.7e-59	146	Confident	WD40-repeat	GAF and HTH_10 associated domain	No clan		No superfamily association
V4YMY1_TOXGO/84-138;PF15911	d.211	55	2	55	96.36	Uni_3806_A2FX55|d.211.1.1|177-511|d2fo1e1	335	(147-199)	15.52	2.2e-50	53	Confident*	Ankyrin repeat	WD domain, G-beta repeat	CL0186	clan fold not match	No superfamily association
C1E043_MICSR/429-490;PF15911	b.69	62	2	61	95.16	Uni_7103_Q8YRI1|b.69.2.3|865-1210|d1l0qa2	346	(284-344)	17.34	9.6e-148	59	Confident*	YVTN repeat	WD domain, G-beta repeat	CL0186	clan fold match	No superfamily association
A8XFR4_CAEBR/260-349;PF15963	a.4	90	9	87	86.67	Int_2141008|a.4.1.4_1|a.4.5.64_1	89	(3-86)	93.26	7.3e-08	78	Confident	DNA-binding domain of telomeric protein|PF1790-like	Myb DNA-binding like	CL0123	clan fold match	No superfamily association
A7RZY9_NEMVE/92-157;PF15918	a.118	66	2	66	96.97	Uni_2588_B3SEX1|a.118.8.7|1-594|d2ooea1	594	(348-412)	10.77	7.9e-235	64	No ambiguity	HAT/Suf repeat	Domain of unknown function (DUF4744)	No clan		No superfamily association
A7T542_NEMVE/15-80;PF15918	b.81	66	1	66	98.48	Uni_473_B7LTK9|b.81.3.1|181-389|d1p9ha_	209	(5-78)	34.93	1.9e-58	65	No ambiguity	Adhesin YadA, collagen-binding domain	Domain of unknown function (DUF4744)	No clan		fold match
W5X266_BDEBC/40-348;PF13449	a.118	309	44	267	72.17	Uni_846_A2E7L1|a.118.24.1|72-391|d2ajaa1	320	(3-222)	68.44	5.6e-95	223	Conflict	Pseudo ankyrin repeat	Esterase-like activity of phytase	CL0186	clan fold not match	No superfamily association
H2K099_STRHJ/354-657;PF13449	b.69	304	21	297	90.79	Uni_11810_UPI000180C4E1|b.69.4.1|1942-2353|d2ovrb2	412	(8-281)	66.26	3.7e-42	276	Confident	WD40-repeat	Esterase-like activity of phytase	CL0186	clan fold match	No superfamily association
A7HZ62_PARL1/92-210;PF13444	d.108	119	1	119	99.16	Uni_737_C7CMR4|d.108.1.3|94-298|d1kzfa_	205	(15-130)	56.1	2.9e-28	118	No ambiguity	Autoinducer synthetase	Acetyltransferase (GNAT) domain	CL0257	clan fold match	fold match
S8C129_DACHA/553-610;PF13446	c.10	58	1	57	96.55	Uni_3104_C3XWT1|c.10.2.6|37-369|d1jl5a_	333	(72-129)	17.12	2.1e-74	56	No ambiguity	Leucine rich effector protein YopM	A repeated domain in UCH-protein	No clan		No superfamily association
B6JY69_SCHJY/400-461;PF13446	a.118	62	1	62	98.39	Uni_7614_UPI00006CE5F8|a.118.8.7|240-759|d2ooea1	520	(78-139)	11.73	3e-73	61	Confident*	HAT/Suf repeat	A repeated domain in UCH-protein	No clan		No superfamily association
Q1LIG7_CUPMC/68-344;PF12805	c.10	277	99	272	62.45	Uni_13358_UPI0000D914E6|c.10.2.1|171-576|d2omza2	406	(175-349)	42.86	5.1e-54	173	No ambiguity	Internalin LRR domain	FUSC-like inner membrane protein yccS	CL0307		No superfamily association
Q8P5V7_XANCP/476-642;PF00263	b.69	167	35	138	61.68	Uni_1583_UPI00015B40B3|b.69.1.1|306-633|d1k3ia3	328	(50-150)	30.49	9.7e-14	103	Conflict	Galactose oxidase, central domain	Bacterial type II and III secretion system protein	No clan		No superfamily association
Q16MS1_AEDAE/301-329;PF08265	c.10	29	1	28	93.1	Uni_15048_UPI000194CD0B|c.10.2.1|176-512|d2omza2	337	(95-122)	8.01	6.9e-53	27	No ambiguity	Internalin LRR domain	YL1 nuclear protein C-terminal domain	No clan		No superfamily association
C4WS16_ACYPI/74-102;PF08265	d.211	29	1	29	96.55	Uni_557_A2DAU2|d.211.1.1|15-169|d1bd8a_	155	(22-50)	18.06	1.4e-36	28	Confident*	Ankyrin repeat	YL1 nuclear protein C-terminal domain	No clan		No superfamily association
D3BJT9_POLPA/300-328;PF08265	b.80	29	1	26	86.21	Uni_4719_UPI00006A11EC|b.80.8.1|72-272|d2j8ka1	201	(16-42)	12.94	1.1e-173	25	No ambiguity	Pentapeptide repeats	YL1 nuclear protein C-terminal domain	No clan		No superfamily association
W1QLL7_OGAPD/274-302;PF08265	b.68	29	3	24	72.41	Uni_11082_Q96ZT6|b.68.5.1|67-339|d1ijqa1	273	(85-104)	6.96	8.7e-43	21	Confident	YWTD domain	YL1 nuclear protein C-terminal domain	No clan		No superfamily association
W4ZDK3_STRPU/7-143;PF15862	c.10	137	3	130	92.7	Uni_5222_B9IGJ1|c.10.2.8|540-798|d1ogqa_	259	(70-202)	50.97	4.6e-39	127	No ambiguity	Polygalacturonase inhibiting protein PGIP	Coilin N-terminus	No clan		No superfamily association
C7RMK2_ACCPU/15-91;PF13997	a.118	77	1	77	98.7	Int_112264|a.118.6.1_10|a.118.8.1_116	305	(195-262)	21.97	9.4e-68	76	No ambiguity	Protein prenylyltransferase|Tetratricopeptide repeat (TPR)	YqjK-like protein	No clan		No superfamily association
I0GJT3_CALEA/18-86;PF04282	a.118	69	3	69	95.65	Uni_16606_Q8TKV1|a.118.8.8|209-368|d2hr2a1	160	(44-120)	47.5	1.3e-09	66	No ambiguity	CT2138-like	Family of unknown function (DUF438)	No clan		No superfamily association
ATR1_DICDI/1534-1632;PF08064	a.118	99	1	99	98.99	Uni_1601_B0UXL5|a.118.1.1|97-844|d2bpta1	748	(445-547)	13.64	2.9e-44	98	No ambiguity	Armadillo repeat	UME (NUC010) domain	No clan		No superfamily association
A7TS77_VANPO/62-163;PF07950	b.69	102	3	98	93.14	Uni_5949_Q7Q1V5|b.69.9.1|118-552|d1k32a3	435	(215-312)	22.3	2.1e-69	95	Confident	Tricorn protease domain 2	Protein of unknown function (DUF1691)	CL0335	clan fold not match	No superfamily association
E3M4F8_CAERE/1-313;PF05884	a.118	313	22	255	74.44	Uni_6635_B3RPN7|a.118.8.1|186-583|d1w3ba_	398	(13-257)	61.31	2e-08	233	No ambiguity	Tetratricopeptide repeat (TPR)	Interactor of ZYG-11	No clan		No superfamily association
KITH_ALHV1/514-546;PF08465	c.37	33	1	33	96.97	Uni_8966_O36371|c.37.1.1|234-554|d1osna_	321	(281-313)	9.97	8.4e-20	32	No ambiguity	Nucleotide and nucleoside kinases	Thymidine kinase from Herpesvirus C-terminal	No clan		No superfamily association
A2FW20_TRIVA/162-362;PF04577	a.118	201	2	199	98.01	Int_121540|a.118.1.10_10|a.118.8.1_88	533	(131-336)	38.46	4e-35	197	No ambiguity	Clathrin adaptor core protein|Tetratricopeptide repeat (TPR)	Protein of unknown function (DUF563)	No clan		No superfamily association
YJIP_ECOLI/8-211;PF04754	c.10	204	5	177	84.31	Uni_15843_UPI000051A198|c.10.1.1|449-890|d1z7xw1	442	(90-278)	42.53	1.1e-19	172	No ambiguity	28-residue LRR	Putative transposase, YhgA-like	CL0236	clan fold not match	No superfamily association
Q4T6K4_TETNG/12-237;PF04750	b.69	226	63	223	70.8	Uni_6598_Q55DC7|b.69.11.1|146-449|d1ri6a_	304	(59-221)	53.29	5.1e-37	160	Conflict	Putative isomerase YbhE	FAR-17a/AIG1-like protein	No clan		No superfamily association
Q9GZE8_CAEEL/50-228;PF04752	b.69	179	3	175	96.09	Uni_376_A0EBD7|b.69.4.1|18-434|d1gxra_	417	(32-206)	41.73	4.5e-33	172	Confident*	WD40-repeat	ChaC-like protein	CL0278	clan fold not match	No superfamily association
C1N6W8_MICPC/264-304;PF07004	d.211	41	1	39	92.68	Uni_14801_UPI0000E46F1A|d.211.1.1|1-464|d2fo1e1	464	(259-298)	8.41	3.3e-183	38	Confident	Ankyrin repeat	Sperm-tail PG-rich repeat	No clan		No superfamily association
A0DBI3_PARTE/322-360;PF07004	a.118	39	3	38	89.74	Uni_3984_A8N051|a.118.8.1|281-788|d1zu2a1	508	(354-385)	6.1	7.5e-113	35	No ambiguity	Tetratricopeptide repeat (TPR)	Sperm-tail PG-rich repeat	No clan		No superfamily association
G156_PARPR/2359-2430;PF01508	a.138	72	1	71	97.22	Uni_111_A0BSG0|a.138.1.1|665-1175|d2cvca1	511	(411-469)	11.35	8.2e-69	70	No ambiguity	Cytochrome c3-like	Paramecium surface antigen domain	No clan		No superfamily association
Q6BXJ5_DEBHA/845-1096;PF10334	a.118	252	6	249	96.43	Int_1967503|a.118.1.3_1|a.118.8.2_1	358	(68-338)	75.42	9.1e-23	243	No ambiguity	Clathrin heavy chain proximal leg segment|Transcription factor MalT domain III	Aromatic acid exporter family member 2	CL0307		No superfamily association
G2PPX5_MURRD/11-218;PF14329	a.118	208	13	203	91.35	Int_29339|a.118.1.2_11|a.118.8.1_88	505	(272-498)	44.75	1.1e-12	190	No ambiguity	HEAT repeat|Tetratricopeptide repeat (TPR)	Domain of unknown function (DUF4386)	No clan		No superfamily association
H2FWF6_OCESG/7-74;PF06146	d.211	68	1	66	95.59	Uni_538_A2DAB3|d.211.1.1|71-574|d2fo1e1	504	(310-379)	13.69	2.2e-176	65	Conflict	Ankyrin repeat	Phosphate-starvation-inducible E	No clan		No superfamily association
A0KNJ8_AERHH/19-218;PF11207	a.118	200	2	197	97.5	Int_1945564|a.118.1.10_1|a.118.6.1_1	461	(211-428)	47.07	1.7e-11	195	No ambiguity	Clathrin adaptor core protein|Protein prenylyltransferase	Protein of unknown function (DUF2989)	No clan		No superfamily association
G2LKQ9_CHLTF/43-130;PF14326	b.69	88	2	86	95.45	Uni_9032_Q6CTZ0|b.69.4.1|144-546|d1gxra_	403	(9-113)	25.81	2.1e-47	84	Confident*	WD40-repeat	Domain of unknown function (DUF4384)	No clan		No superfamily association
Q87SP7_VIBPA/31-200;PF14321	a.118	170	4	152	87.06	Uni_2765_B2S473|a.118.24.1|604-932|d2ajaa1	329	(176-317)	42.86	3.1e-43	148	Conflict	Pseudo ankyrin repeat	Domain of unknown function (DUF4382)	No clan		No superfamily association
A8WZX0_CAEBR/14-302;PF10323	c.10	289	33	257	77.51	Uni_12999_Q4S0D3|c.10.1.1|603-1106|d1z7xw1	504	(25-257)	46.03	2e-33	224	No ambiguity	28-residue LRR	Serpentine type 7TM GPCR chemoreceptor Srv	CL0192	clan fold not match	fold NOT match
H5X090_9PSEU/153-251;PF11203	c.10	99	3	98	95.96	Uni_7240_C5XCR9|c.10.2.8|36-294|d1ogqa_	259	(29-125)	37.07	2e-51	95	No ambiguity	Polygalacturonase inhibiting protein PGIP	Putative type VII ESX secretion system translocon, EccE	No clan		No superfamily association
U3JQ25_FICAL/11-64;PF15269	g.37	54	3	52	90.74	Uni_58135_UPI00006A123F|g.37.1.1|299-369|d1p7aa_	71	(23-70)	66.2	3.7e-27	49	Conflict	Classic zinc finger, C2H2	Zinc-finger	CL0361	clan fold match	No superfamily association
KAX21_CENNO/5-37;PF00451	g.3	33	1	33	96.97	d1hlya_|g.3.7.2	39	(5-37)	82.05	3.1e-15	32	No ambiguity	Short-chain scorpion toxins	Scorpion short toxin, BmKK2	CL0054	clan fold match	fold match
Q9K3L7_STRCO/73-239;PF00455	c.124	167	2	166	98.2	Int_2584866|c.124.1.4_1|c.124.1.2_1	202	(1-202)	99.5	2.5e-44	164	No ambiguity	D-ribose-5-phosphate isomerase (RpiA), catalytic domain|CoA transferase alpha subunit-like	DeoR C terminal sensor domain	CL0246	clan fold match	fold match
D1AFB3_SEBTE/19-129;PF06995	a.118	111	4	111	96.4	Int_65849|a.118.1.9_1|a.118.8.7_15	364	(9-117)	29.67	1.7e-19	107	No ambiguity	Regulatory subunit H of the V-type ATPase|HAT/Suf repeat	Phage P2 GpU	No clan		No superfamily association
A1B4U1_PARDP/19-325;PF06996	a.118	307	16	302	93.16	Uni_1476_A9V3G6|a.118.1.1|1-865|d1qgra_	865	(313-735)	48.79	5.8e-14	286	No ambiguity	Armadillo repeat	Type VI secretion, TssG	No clan		No superfamily association
C1DM95_AZOVD/19-320;PF06996	b.69	302	73	256	60.6	Uni_6855_D0MX00|b.69.4.1|240-593|d1nr0a2	354	(106-295)	53.39	8.5e-68	183	Conflict	WD40-repeat	Type VI secretion, TssG	No clan		No superfamily association
Q6MHD6_BDEBA/164-275;PF14439	c.97	112	2	111	97.32	Uni_1767_C5BXA6|c.97.1.2|1-141|d1z3aa1	141	(17-127)	78.01	2.2e-33	109	No ambiguity	Deoxycytidylate deaminase-like	Bd3614-like deaminase	CL0109	clan fold match	fold match
F4WHY4_ACREC/11-47;PF06842	c.10	37	2	37	94.59	Int_2577003|c.10.1.1_1|c.10.2.4_1	160	(29-60)	19.38	3.3e-24	35	No ambiguity	28-residue LRR|U2A'-like	Protein of unknown function (DUF1242)	No clan		No superfamily association
Q2N8N9_ERYLH/9-147;PF06841	a.118	139	2	137	97.12	Int_103964|a.118.4.1_1|a.118.8.7_46	313	(2-146)	46.01	1.5e-10	135	No ambiguity	Lipovitellin-phosvitin complex, superhelical domain|HAT/Suf repeat	T4-like virus tail tube protein gp19	CL0569		No superfamily association
J7IXM7_DESMD/4-43;PF12669	a.118	40	5	39	85	Uni_5798_Q8TPR7|a.118.1.1|459-1264|d1qgra_	806	(678-713)	4.34	1.5e-63	34	No ambiguity	Armadillo repeat	Virus attachment protein p12 family	No clan		No superfamily association
H5X666_9PSEU/12-139;PF14430	d.211	128	4	127	96.09	Uni_9362_C6LZF6|d.211.1.1|108-486|d2fo1e1	379	(54-204)	39.58	1.3e-56	123	Confident*	Ankyrin repeat	Immunity protein Imm1	No clan		No superfamily association
B5HTM6_9ACTN/15-133;PF14430	a.138	119	3	96	78.15	Uni_1527_A9V5W5|a.138.1.1|1139-1621|d2cvca1	483	(199-298)	20.5	6.6e-68	93	Confident	Cytochrome c3-like	Immunity protein Imm1	No clan		No superfamily association
R6XK18_9FIRM/4-35;PF12664	d.211	32	3	31	87.5	Uni_15853_UPI0000E4960D|d.211.1.1|374-835|d2fo1e1	462	(389-417)	6.06	6.3e-170	28	Confident	Ankyrin repeat	Protein of unknown function (DUF3789)	No clan		No superfamily association
F5XQA6_MICPN/2-160;PF14435	a.118	159	4	158	96.86	Int_1989468|a.118.1.16_1|a.118.8.6_1	253	(93-249)	61.66	9.2e-19	154	No ambiguity	PBS lyase HEAT-like repeat|SusD-like	SUKH-4 immunity protein	CL0526		No superfamily association
B1VPR4_STRGG/19-175;PF14435	b.69	157	5	156	96.18	Uni_94_A0C3A1|b.69.4.1|163-600|d1erja_	438	(108-269)	36.76	5.7e-47	151	Confident*	WD40-repeat	SUKH-4 immunity protein	CL0526		No superfamily association
B1YLC6_EXIS2/1-86;PF11117	d.211	86	2	65	73.26	Uni_14922_UPI0000E47686|d.211.1.1|232-721|d2fo1e1	490	(351-414)	12.86	6.8e-83	63	Confident	Ankyrin repeat	Protein of unknown function (DUF2626)	No clan		No superfamily association
K8GQ49_9CYAN/220-360;PF14436	d.294	141	2	138	96.45	Uni_61_Q3YSR9|d.294.1.1|50-261|d2c1wa1	212	(77-204)	59.91	2.1e-65	136	No ambiguity	Eukaryotic EndoU ribonuclease	Bacterial EndoU nuclease	No clan		fold match
B4U7S3_HYDS0/38-171;PF06195	a.118	134	6	132	94.03	Int_1950066|a.118.1.2_1|a.118.18.1_1	284	(7-146)	48.94	6.3e-22	126	No ambiguity	HEAT repeat|HCP-like	Protein of unknown function (DUF996)	No clan		No superfamily association
A2BLW0_HYPBU/2-111;PF09895	a.118	110	4	109	95.45	Uni_9124_B7G1P6|a.118.8.1|32-477|d1hh8a_	446	(342-445)	23.09	3.1e-57	105	No ambiguity	Tetratricopeptide repeat (TPR)	RecB-family nuclease (DUF2122)	CL0098	clan fold not match	No superfamily association
E3L1T3_PUCGT/54-339;PF14500	a.118	286	3	286	98.95	Uni_2212_UPI00016EA18D|a.118.1.2|51-1028|d1u6gc_	978	(8-264)	26.18	4.6e-114	283	No ambiguity	HEAT repeat	Dos2-interacting transcription regulator of RNA-Pol-II	No clan		No superfamily association
D1ALX9_SEBTE/25-72;PF14502	a.4	48	1	48	97.92	Uni_3552_C3RIT6|a.4.5.6|10-77|d2hs5a1	68	(21-66)	66.18	1.6e-15	47	Confident*	GntR-like transcriptional regulators	Helix-turn-helix domain	CL0123	clan fold match	fold match
A7SB99_NEMVE/314-432;PF15057	a.118	119	1	118	98.32	Int_1950868|a.118.1.2_1|a.118.8.7_1	613	(85-198)	18.43	2e-81	117	No ambiguity	HEAT repeat|HAT/Suf repeat	Domain of unknown function (DUF4537)	CL0049	clan fold not match	No superfamily association
A7SCN5_NEMVE/217-392;PF15140	c.10	176	3	175	97.73	Uni_14809_UPI000180B4EA|c.10.2.1|71-400|d2omza2	330	(5-195)	57.58	8.3e-43	172	No ambiguity	Internalin LRR domain	Domain of unknown function (DUF4573)	No clan		No superfamily association
C5B9P9_EDWI9/15-79;PF06287	a.118	65	1	65	98.46	Uni_1051_Q114H7|a.118.1.24|479-949|d1xm9a1	471	(142-207)	13.8	3.4e-182	64	No ambiguity	Plakophilin 1 helical region	Protein of unknown function (DUF1039)	No clan		No superfamily association
A8XND4_CAEBR/147-231;PF11971	a.40	85	1	85	98.82	Uni_1937_Q86S86|a.40.1.1|174-305|d1ujoa_	132	(13-97)	63.64	3.2e-58	84	No ambiguity	Calponin-homology domain, CH-domain	CAMSAP CH domain	CL0188	clan fold match	fold match
A8FA53_BACP2/2-40;PF13040	a.118	39	1	39	97.44	Int_1945566|a.118.1.10_1|a.118.6.1_1	461	(378-420)	9.11	3.5e-13	38	No ambiguity	Clathrin adaptor core protein|Protein prenylyltransferase	Fur-regulated basic protein B	No clan		No superfamily association
X4QW30_9ACTO/21-66;PF12277	a.118	46	2	46	95.65	Uni_9907_B8M0C6|a.118.8.1|726-1201|d1qqea_	476	(416-458)	8.82	2.7e-178	44	No ambiguity	Tetratricopeptide repeat (TPR)	Protein of unknown function (DUF3618)	No clan		No superfamily association
H0Q497_9RHOO/2-172;PF12276	a.118	171	5	170	96.49	Int_207331|a.118.8.6_10|a.118.18.1_21	255	(9-126)	45.88	9e-26	165	No ambiguity	SusD-like|HCP-like	Protein of unknown function (DUF3617)	No clan		No superfamily association
E1AHU6_DIGCA/23-146;PF16763	a.118	124	3	124	97.58	Int_1945435|a.118.1.10_1|a.118.5.1_1	571	(378-514)	23.82	5.5e-62	121	No ambiguity	Clathrin adaptor core protein|Bacterial muramidases	Major ampullate spidroin 1, spider silk protein 1, N-term	No clan		No superfamily association
K4IB73_PSYTT/325-375;PF12476	c.10	51	2	51	96.08	Uni_15629_Q9ZTJ6|c.10.1.1|85-556|d1z7xw1	472	(41-88)	9.96	5.4e-176	49	No ambiguity	28-residue LRR	Protein of unknown function (DUF3696)	No clan		No superfamily association
V4J8F0_9DELT/406-453;PF12476	b.69	48	1	48	97.92	Int_2499528|b.69.5.1_1|b.69.5.2_1	381	(201-249)	12.6	3e-120	47	No ambiguity	Regulator of chromosome condensation RCC1|beta-lactamase inhibitor protein-II, BLIP-II	Protein of unknown function (DUF3696)	No clan		No superfamily association
G3J649_CORMM/231-454;PF14611	a.118	224	3	209	91.96	Int_121518|a.118.1.10_10|a.118.8.1_88	533	(192-400)	39.02	2.1e-09	206	No ambiguity	Clathrin adaptor core protein|Tetratricopeptide repeat (TPR)	Mitochondrial inner-membrane-bound regulator	No clan		No superfamily association
G4UZV9_NEUT9/108-328;PF14610	a.118	221	9	216	93.67	Int_2036298|a.118.8.2_1|a.118.24.1_1	441	(203-432)	51.93	3.9e-15	207	No ambiguity	Transcription factor MalT domain III|Pseudo ankyrin repeat	Protein of unknown function (DUF4448)	CL0538		No superfamily association
R4XDW1_TAPDE/79-247;PF14610	b.69	169	6	168	95.86	Uni_395_A0EEJ9|b.69.4.1|2407-2763|d1gxra_	357	(90-263)	48.46	1.5e-92	162	Conflict	WD40-repeat	Protein of unknown function (DUF4448)	CL0538		No superfamily association
R6PME6_9BACT/30-179;PF16361	c.41	150	38	150	74.67	Uni_2486_C9MQG1|c.41.1.1|68-733|d1wmda2	666	(12-122)	16.52	4.9e-44	112	No ambiguity	Subtilases	N-terminal of Subtilase family	No clan		No superfamily association
D5G8P2_TUBMM/30-297;PF14617	c.37	268	4	266	97.76	Uni_954_Q6P9Z2|c.37.1.23|294-614|d1rifa_	321	(25-315)	90.34	1.6e-85	262	No ambiguity	DNA helicase UvsW	U3-containing 90S pre-ribosomal complex subunit	CL0023	clan fold match	No superfamily association
G0WHM5_NAUDC/1365-1431;PF14619	c.37	67	1	42	61.19	Uni_27283_C5E0V0|c.37.1.19|947-1296|d1z3ix1	350	(308-349)	11.71	3.7e-19	41	No ambiguity	Tandem AAA-ATPase domain	Snf2-ATP coupling, chromatin remodelling complex	No clan		No superfamily association
B9TKC5_RICCO/15-146;PF09613	a.118	132	2	128	95.45	Int_214662|a.118.17.2_10|a.118.8.1_88	587	(191-318)	21.64	9.3e-24	126	No ambiguity	Exocyst complex component|Tetratricopeptide repeat (TPR)	Bacterial type III secretion protein (HrpB1_HrpK)	No clan		No superfamily association
YDDW_ECOLI/55-390;PF02638	c.1	336	3	335	98.81	Int_2713342|c.1.8.13_1|c.1.9.8_1	340	(4-323)	93.82	1.2e-23	332	No ambiguity	Glycosyl hydrolase family 31 catalytic domain|Uronate isomerase-like	Glycosyl hydrolase-like 10	CL0058	clan fold match	fold match
W4YQS4_STRPU/101-167;PF08742	a.138	67	4	65	91.04	Uni_2541_C3Y517|a.138.1.1|403-810|d2cvca1	408	(280-348)	16.67	3.6e-46	61	Conflict	Cytochrome c3-like	C8 domain	No clan		No superfamily association
Q8EUS4_MYCPE/11-195;PF13195	c.10	185	8	176	90.81	Uni_15537_UPI0001985552|c.10.2.1|775-1178|d2omza2	404	(172-348)	43.56	7.4e-78	168	No ambiguity	Internalin LRR domain	Protein of unknown function (DUF4011)	No clan		No superfamily association
B8HN08_CYAP4/17-264;PF13195	a.118	248	16	242	91.13	Uni_213_A6S6B3|a.118.1.10|213-731|d1gw5a_	519	(159-422)	50.67	2.6e-09	226	No ambiguity	Clathrin adaptor core protein	Protein of unknown function (DUF4011)	No clan		No superfamily association
G3B5F3_CANTC/42-237;PF03232	a.25	196	3	122	60.71	Uni_1182_B4R5P1|a.25.1.1|53-183|d1vjxa_	131	(1-115)	87.02	1.6e-52	119	No ambiguity	Ferritin	Ubiquinone biosynthesis protein COQ7	CL0044	clan fold match	No superfamily association
Q5KA44_CRYNJ/15-58;PF12586	c.10	44	2	44	95.45	Int_760388|c.10.1.2_10|c.10.2.1_19	440	(31-73)	9.55	1.7e-167	42	No ambiguity	Rna1p (RanGAP1), N-terminal domain|Internalin LRR domain	Protein of unknown function (DUF3760)	No clan		No superfamily association
S2KIT6_MUCC1/208-296;PF12585	d.211	89	3	88	95.51	Uni_5130_A8BA64|d.211.1.1|9-412|d2fo1e1	404	(205-287)	20.3	7.9e-47	85	Confident*	Ankyrin repeat	Protein of unknown function (DUF3759)	No clan		No superfamily association
Q9KX26_OLICO/168-389;PF05762	c.62	222	10	202	86.49	Uni_3456_D0DE89|c.62.1.1|34-280|d1n3ya_	247	(4-208)	82.59	4.4e-45	192	Confident	Integrin A (or I) domain	VWA domain containing CoxE-like protein	CL0128	clan fold match	No superfamily association
K7HFG1_CAEJA/8-97;PF10534	a.118	90	1	89	97.78	Int_189447|a.118.1.24_10|a.118.6.1_40	415	(322-411)	21.45	1.2e-29	88	No ambiguity	Plakophilin 1 helical region|Protein prenylyltransferase	Connector enhancer of kinase suppressor of ras	No clan		No superfamily association
T1K327_TETUR/13-190;PF05769	a.118	178	6	172	93.26	Int_142828|a.118.1.3_1|a.118.6.1_4	354	(93-267)	49.15	8.8e-19	166	Confident	Clathrin heavy chain proximal leg segment|Protein prenylyltransferase	Protein of unknown function (DUF837)	No clan		No superfamily association
TX501_LYCSI/41-103;PF10530	d.211	63	2	63	96.83	Uni_8000_B9A936|d.211.1.1|1490-1945|d2fo1e1	456	(403-456)	11.62	8.8e-95	61	Confident*	Ankyrin repeat	Toxin with inhibitor cystine knot ICK or Knottin scaffold	No clan		No superfamily association
H0ZVX8_TAEGU/1432-1634;PF17213	c.37	203	2	199	97.04	Uni_2686_O28182|c.37.1.21|200-557|d1gvnb_	358	(35-265)	64.25	1.4e-06	197	No ambiguity	Plasmid maintenance system epsilon/zeta, toxin zeta subunit	Hydin Adenylate kinase-like domain	CL0023	clan fold match	No superfamily association
I2H8E8_TETBL/577-1061;PF12054	a.118	485	1	484	99.59	Uni_1800_Q758L7|a.118.1.2|294-1366|d1u6gc_	1073	(324-774)	41.94	2.9e-142	483	No ambiguity	HEAT repeat	Domain of unknown function (DUF3535)	No clan		No superfamily association
Q6FN84_CANGA/78-100;PF16588	g.40	23	1	22	91.3	Uni_2012_UPI00016E145B|g.40.1.1|246-287|d2exfa1	42	(21-42)	50	1.6e-14	21	Confident	Retrovirus zinc finger-like domains	C2H2 zinc-finger	CL0361	clan fold not match	fold match
I0ILW9_LEPFC/142-372;PF12293	a.118	231	6	188	78.79	Int_2036348|a.118.8.2_1|a.118.24.1_1	441	(101-293)	43.54	2.1e-61	182	Confident	Transcription factor MalT domain III|Pseudo ankyrin repeat	Putative outer membrane core complex of type IVb secretion	No clan		No superfamily association
GBP_PLAF7/227-264;PF02526	a.118	38	7	37	78.95	Uni_1320_A4IG65|a.118.6.1|101-378|d2h6fa1	278	(192-221)	10.43	2.9e-35	30	No ambiguity	Protein prenylyltransferase	Glycophorin-binding protein	No clan		No superfamily association
Q55916_SYNY3/10-389;PF08852	a.118	380	67	362	77.63	Int_30765|a.118.17.2_10|a.118.1.2_13	591	(10-340)	55.84	1.2e-24	295	No ambiguity	Exocyst complex component|HEAT repeat	Protein of unknown function (DUF1822)	CL0020	clan fold match	No superfamily association
YL030_MIMIV/14-117;PF12299	a.118	104	2	102	96.15	Uni_12510_D0NUL2|a.118.8.8|632-786|d2hr2a1	155	(41-142)	65.16	3.2e-13	100	Confident*	CT2138-like	Protein of unknown function (DUF3627)	No clan		No superfamily association
Q2H3W6_CHAGB/90-274;PF12298	a.118	185	4	184	97.3	Int_2013841|a.118.1.24_1|a.118.17.2_1	493	(173-385)	43	1.8e-07	180	No ambiguity	Plakophilin 1 helical region|Exocyst complex component	Eukaryotic mitochondrial regulator protein	CL0123	clan fold not match	No superfamily association
A4XU58_PSEMY/7-86;PF10734	c.10	80	3	79	95	Uni_2065_A7PVD7|c.10.1.1|657-1108|d1z7xw1	452	(65-143)	17.26	1.3e-102	76	Confident*	28-residue LRR	Protein of unknown function (DUF2523)	No clan		No superfamily association
Y372_AQUAE/176-245;PF09706	a.118	70	4	67	90	Int_2034935|a.118.8.2_1|a.118.8.7_1	444	(105-178)	16.44	5.6e-44	63	No ambiguity	Transcription factor MalT domain III|HAT/Suf repeat	CRISPR-associated protein (Cas_CXXC_CXXC)	No clan		No superfamily association
Q97UC0_SULSO/162-214;PF04967	c.10	53	1	53	98.11	Int_762202|c.10.2.6_10|c.10.2.1_26	331	(40-93)	16.01	2.5e-170	52	Confident*	Leucine rich effector protein YopM|Internalin LRR domain	HTH DNA binding domain	CL0123	clan fold not match	No superfamily association
Q97ZX5_SULSO/134-186;PF04967	a.4	53	1	51	94.34	Int_416250|a.4.5.51_1|a.4.5.24_1	58	(1-52)	87.93	8.8e-09	50	Confident	Heat-inducible transcription repressor HrcA, N-terminal domain|Iron-dependent repressor protein	HTH DNA binding domain	CL0123	clan fold match	No superfamily association
Q9HW94_PSEAE/15-64;PF04964	d.211	50	2	50	96	Uni_6542_B3ETQ0|d.211.1.1|182-541|d2fo1e1	360	(198-248)	13.89	2.3e-90	48	Confident*	Ankyrin repeat	Flp/Fap pilin component	No clan		No superfamily association
Q3IIP6_PSEHT/6-131;PF11750	a.118	126	3	125	96.83	Int_2022606|a.118.4.1_1|a.118.8.2_1	340	(78-223)	42.65	1.6e-14	122	No ambiguity	Lipovitellin-phosvitin complex, superhelical domain|Transcription factor MalT domain III	Protein of unknown function (DUF3307)	No clan		No superfamily association
I0IDK2_PHYMF/18-343;PF12127	d.211	326	39	248	64.11	Uni_8498_C1QEA3|d.211.1.1|2-417|d2fo1e1	416	(4-227)	53.61	1.7e-78	209	Conflict	Ankyrin repeat	SigmaW regulon antibacterial	No clan		No superfamily association
E2R5E4_CANLF/120-194;PF15906	g.44	75	14	75	81.33	Uni_1417_A7QT83|g.44.1.1|86-164|d1fbva4	79	(5-66)	77.22	9.1e-13	61	Conflict	RING finger domain, C3HC4	Zinc-finger of nitric oxide synthase-interacting protein	CL0229	clan fold match	fold match
H2S0G2_TAKRU/15-240;PF15905	b.69	226	8	221	94.25	Uni_9965_Q9LVF2|b.69.4.1|141-609|d1gxra_	469	(116-389)	58.21	2.1e-64	213	Confident	WD40-repeat	Hyaluronan mediated motility receptor N-terminal	No clan		No superfamily association
R8B9S8_TOGMI/99-316;PF04366	a.118	218	11	157	66.97	Int_1987165|a.118.1.9_1|a.118.24.1_1	483	(251-401)	31.06	2.4e-54	146	Confident	Regulatory subunit H of the V-type ATPase|Pseudo ankyrin repeat	Las17-binding protein actin regulator	No clan		No superfamily association
F7BN27_MONDO/5-106;PF15909	g.37	102	23	93	68.63	Uni_29071_Q2M3X9|g.37.1.1|303-407|d2epsa1	105	(39-105)	62.86	8.6e-23	70	Conflict	Classic zinc finger, C2H2	C2H2-type zinc ribbon	CL0361	clan fold match	No superfamily association
Q84VV0_ARATH/134-295;PF09419	c.108	162	4	161	96.91	Uni_1486_B1QVE5|c.108.1.22|1-220|d1zs9a1	220	(35-199)	74.55	1.4e-11	157	Confident*	Enolase-phosphatase E1	Mitochondrial PGP phosphatase	CL0137	clan fold match	fold match
A0A079YHI0_ECOLX/52-183;PF16970	b.2	132	1	132	99.24	Uni_1143_Q47196|b.2.3.2|26-181|d1pdkb_	156	(25-156)	83.97	6e-33	131	No ambiguity	Pilus subunits	Type-1 fimbrial protein, A	CL0204	clan fold match	fold match
A5I5N9_CLOBH/2-49;PF13451	g.37	48	1	48	97.92	Uni_1733_A2D6A6|g.37.1.1|114-170|d2epsa1	57	(3-49)	80.7	5e-35	47	Confident*	Classic zinc finger, C2H2	Probable zinc-ribbon domain	CL0167	clan fold not match	No superfamily association
D5DSE2_BACMQ/69-234;PF14181	a.118	166	12	160	89.16	Uni_1899_A2GDG4|a.118.24.1|68-412|d2ajaa1	345	(46-207)	46.67	6.8e-80	148	Confident	Pseudo ankyrin repeat	YqfQ-like protein	No clan		No superfamily association
B9DMG4_STACT/2-135;PF14183	d.211	134	2	132	97.01	Uni_4617_A5CEL0|d.211.1.1|227-360|d1myoa_	134	(2-132)	97.01	1.6e-24	130	Confident*	Ankyrin repeat	YwpF-like protein	No clan		No superfamily association
Q6VZJ4_CNPV/175-262;PF00910	c.37	88	1	88	98.86	Uni_25750_Q6YPQ8|c.37.1.20|118-331|d1u0ja_	214	(83-174)	42.52	2e-45	87	No ambiguity	Extended AAA-ATPase domain	RNA helicase	CL0023	clan fold match	fold match
NSP_ICMV/2-260;PF00844	c.10	259	33	234	77.61	Uni_3482_A9SE29|c.10.1.1|26-457|d1z7xw1	432	(92-350)	59.72	4.5e-16	201	No ambiguity	28-residue LRR	Geminivirus coat protein/nuclear export factor BR1 family	No clan		No superfamily association
Q2KUR2_BORA1/590-672;PF05506	a.118	83	13	80	80.72	Uni_4557_C3ZQD1|a.118.8.7|591-1174|d2ooea1	584	(82-145)	10.79	2.4e-79	67	No ambiguity	HAT/Suf repeat	Domain of unknown function (DUF756)	No clan		No superfamily association
I6Y7L4_MYCTU/1206-1245;PF01469	b.80	40	1	40	97.5	Int_681481|b.80.1.8_1|b.80.8.1_4	182	(17-56)	21.43	1.7e-27	39	Confident*	iota-carrageenase|Pentapeptide repeats	Pentapeptide repeats (8 copies)	No clan		No superfamily association
A5K9Q7_PLAVS/103-142;PF01469	b.69	40	9	38	72.5	Uni_3442_C4EPS7|b.69.10.1|147-481|d1jofa_	335	(139-168)	8.66	1.7e-15	29	Confident	3-carboxy-cis,cis-mucoante lactonizing enzyme	Pentapeptide repeats (8 copies)	No clan		No superfamily association
M4NE89_9GAMM/23-132;PF09676	b.68	110	4	109	95.45	Uni_11455_Q9DER5|b.68.6.1|1319-1676|d2ghsa1	358	(123-234)	31.01	2.5e-34	105	Confident*	SGL-like	Type IV conjugative transfer system lipoprotein (TraV)	No clan		No superfamily association
Q814B8_BACCR/178-306;PF13159	b.69	129	3	128	96.9	Uni_5927_Q54CP0|b.69.4.2|228-530|d1yfqa_	303	(55-183)	42.24	3e-85	125	Confident*	Cell cycle arrest protein BUB3	Domain of unknown function (DUF3994)	No clan		No superfamily association
X5E703_9BACT/117-196;PF06580	a.118	80	2	79	96.25	Int_202652|a.118.5.1_10|a.118.8.1_130	483	(343-422)	16.36	1.5e-141	77	No ambiguity	Bacterial muramidases|Tetratricopeptide repeat (TPR)	Histidine kinase	No clan		No superfamily association
T2DP4_PIRLC/1-34;PF05980	g.3	34	2	34	94.12	Uni_48_Q5Y4U7|g.3.6.2|34-69|d1eita_	36	(2-33)	86.11	1.9e-18	32	No ambiguity	Spider toxins	Toxin 7	CL0083	clan fold match	fold match
K8GPK5_9CYAN/45-186;PF11371	a.118	142	24	135	78.17	Int_203360|a.118.9.2_1|a.118.5.1_5	142	(5-126)	85.21	5e-07	111	No ambiguity	VHS domain|Bacterial muramidases	Protein of unknown function (DUF3172)	No clan		No superfamily association
I3TZZ9_ENTFC/8-65;PF11372	c.10	58	1	58	98.28	Int_759183|c.10.1.2_10|c.10.1.1_18	422	(243-300)	13.51	1.9e-246	57	Confident*	Rna1p (RanGAP1), N-terminal domain|28-residue LRR	Domain of unknown function (DUF3173)	CL0198	clan fold not match	No superfamily association
F4L392_HALH1/6-296;PF14054	b.69	291	7	258	86.25	Uni_4268_C8V708|b.69.9.1|13-386|d1k32a3	374	(64-363)	79.95	2.4e-70	251	Confident	Tricorn protease domain 2	Domain of unknown function (DUF4249)	No clan		No superfamily association
G8YJP5_PICSO/1160-1287;PF07926	d.211	128	3	119	90.62	Uni_10333_Q0V2A0|d.211.1.1|205-534|d2fo1e1	330	(89-208)	36.06	3.2e-49	116	Conflict	Ankyrin repeat	TPR/MLP1/MLP2-like protein	No clan		No superfamily association
B7FZR5_PHATC/977-1105;PF07926	a.118	129	3	126	95.35	Int_190144|a.118.1.24_10|a.118.8.7_58	495	(133-255)	24.65	1.9e-28	123	Confident*	Plakophilin 1 helical region|HAT/Suf repeat	TPR/MLP1/MLP2-like protein	No clan		No superfamily association
DGKG_HUMAN/578-752;PF00609	e.52	175	1	175	99.43	Uni_1447_UPI0000E21351|e.52.1.2|409-734|d2bona1	326	(120-300)	55.21	2.2e-72	174	No ambiguity	Diacylglycerol kinase-like	Diacylglycerol kinase accessory domain	No clan		fold match
A1B1U1_PARDP/31-147;PF08471	c.7	117	1	117	99.15	Uni_505_C4CNY5|c.7.1.4|25-723|d1l1la_	699	(28-128)	14.31	1.6e-33	116	No ambiguity	B12-dependent (class II) ribonucleotide reductase	Class II vitamin B12-dependent ribonucleotide reductase	No clan		No superfamily association
SPP2_MAIZE/263-407;PF08472	d.17	145	17	145	88.28	Int_1609923|d.17.4.17_1|d.17.4.8_6	146	(5-137)	90.41	4.4e-17	128	No ambiguity	SAV4671-like|Limonene-1,2-epoxide hydrolase-like	Sucrose-6-phosphate phosphohydrolase C-terminal	No clan		fold match
R5QZ82_9FIRM/12-202;PF04740	a.118	191	4	190	97.38	Uni_7842_UPI000150A711|a.118.8.7|202-762|d2ooea1	561	(23-206)	32.62	3.5e-50	186	Confident*	HAT/Suf repeat	LXG domain of WXG superfamily	No clan		No superfamily association
D3PTD3_MEIRD/3-128;PF07030	a.118	126	4	124	95.24	Int_223211|a.118.14.1_1|a.118.8.7_29	222	(40-170)	58.56	1.2e-05	120	No ambiguity	FliG|HAT/Suf repeat	Protein of unknown function (DUF1320)	No clan		No superfamily association
D4M0C8_9FIRM/20-111;PF14338	a.118	92	2	90	95.65	Int_202779|a.118.5.1_10|a.118.8.2_24	416	(122-213)	21.88	1.2e-134	88	No ambiguity	Bacterial muramidases|Transcription factor MalT domain III	Mrr N-terminal domain	No clan		No superfamily association
G4T5Y9_PIRID/105-138;PF10346	c.10	34	3	32	85.29	Uni_18608_UPI0001760B17|c.10.1.1|587-1051|d1z7xw1	465	(81-111)	6.45	1.2e-30	29	No ambiguity	28-residue LRR	Conidiation protein 6	No clan		No superfamily association
H6BX26_EXODN/4-36;PF10346	a.138	33	1	33	96.97	Uni_6625_UPI0000E497E8|a.138.1.1|1998-2443|d2cvca1	446	(256-288)	7.17	1.3e-121	32	Confident*	Cytochrome c3-like	Conidiation protein 6	No clan		No superfamily association
Q5SJL4_THET8/5-109;PF14332	b.69	105	2	102	95.24	Uni_5713_Q6C7K4|b.69.9.1|188-491|d1k32a3	304	(105-208)	33.88	4.3e-53	100	Confident*	Tricorn protease domain 2	Domain of unknown function (DUF4388)	No clan		No superfamily association
A1ANU1_PELPD/4-171;PF14332	a.118	168	3	166	97.02	Int_224968|a.118.25.1_1|a.118.8.8_18	177	(7-174)	94.35	3.3e-10	163	Confident*	TROVE domain-like|CT2138-like	Domain of unknown function (DUF4388)	No clan		No superfamily association
E8RES2_DESPD/34-190;PF14332	d.52	157	47	155	68.79	Uni_606_C9R938|d.52.10.1|1-140|d2d28c1	140	(1-106)	75	3e-20	108	No ambiguity	GSPII protein E N-terminal domain-like	Domain of unknown function (DUF4388)	No clan		No superfamily association
F2F000_SOLSS/6-78;PF11213	d.211	73	1	73	98.63	Uni_15317_UPI0000E483A4|d.211.1.1|662-1096|d2fo1e1	435	(61-136)	17.24	4.1e-208	72	Confident*	Ankyrin repeat	Protein of unknown function (DUF3006)	No clan		No superfamily association
C8WYS7_DESRD/34-194;PF14334	a.118	161	6	121	71.43	Int_1975473|a.118.1.5_1|a.118.9.3_1	161	(18-131)	70.19	2.3e-08	115	No ambiguity	Leucine-rich repeat variant|Phosphoinositide-binding clathrin adaptor, N-terminal domain	Domain of unknown function (DUF4390)	No clan		No superfamily association
A0ZAJ9_NODSP/1-107;PF10184	d.17	107	1	107	99.07	Int_3333384|d.17.4.9_1|d.17.4.15_1	142	(6-142)	95.77	2.9e-23	106	No ambiguity	SnoaL-like polyketide cyclase|CHU142-like	Uncharacterized conserved protein (DUF2358)	CL0051	clan fold match	fold match
C5E492_ZYGRC/95-198;PF10180	a.118	104	3	102	95.19	Int_2030566|a.118.6.1_1|a.118.8.2_1	454	(67-168)	22.25	1.7e-26	99	No ambiguity	Protein prenylyltransferase|Transcription factor MalT domain III	Uncharacterised conserved protein (DUF2373)	No clan		No superfamily association
F4JNB2_ARATH/686-706;PF07725	c.10	21	1	21	95.24	Uni_16100_Q9M0M8|c.10.1.3|538-837|d1fs2a2	300	(149-169)	6.67	3.7e-15	20	No ambiguity	Cyclin A/CDK2-associated p19, Skp2	Leucine Rich Repeat	CL0022	clan fold match	No superfamily association
A0A098IVE0_XANCI/504-529;PF07721	a.118	26	1	26	96.15	Int_105633|a.118.5.1_10|a.118.6.1_19	454	(421-446)	5.51	3.2e-77	25	No ambiguity	Bacterial muramidases|Protein prenylyltransferase	Tetratricopeptide repeat	CL0020	clan fold match	No superfamily association
FBL65_ARATH/162-188;PF07723	c.10	27	1	27	96.3	Int_2576435|c.10.1.1_1|c.10.2.1_1	154	(92-122)	19.48	1e-25	26	No ambiguity	28-residue LRR|Internalin LRR domain	Leucine Rich Repeat	CL0022	clan fold match	No superfamily association
Q8GVM0_ORYSJ/178-202;PF07723	b.80	25	2	23	84	Uni_880_A7RML6|b.80.8.1|56-237|d2f3la1	182	(121-143)	12.09	5.4e-72	21	No ambiguity	Pentapeptide repeats	Leucine Rich Repeat	CL0022	clan fold not match	No superfamily association
Q0DSM5_ORYSJ/106-228;PF07107	d.17	123	1	79	63.41	Uni_656_B4FBG1|d.17.4.8|21-151|d2bnga1	131	(44-130)	65.65	3.7e-36	78	No ambiguity	Limonene-1,2-epoxide hydrolase-like	Wound-induced protein WI12	CL0051	clan fold match	No superfamily association
D9QV82_ACEAZ/112-379;PF07454	a.118	268	37	264	84.7	Int_2036318|a.118.8.2_1|a.118.24.1_1	441	(148-389)	54.65	8.5e-32	227	No ambiguity	Transcription factor MalT domain III|Pseudo ankyrin repeat	Stage II sporulation protein P (SpoIIP)	CL0035	clan fold not match	No superfamily association
I3VX26_THESW/94-382;PF07454	b.69	289	16	205	65.4	Uni_3498_B8M732|b.69.4.2|53-335|d1yfqa_	283	(8-207)	70.32	1.5e-29	189	Conflict	Cell cycle arrest protein BUB3	Stage II sporulation protein P (SpoIIP)	CL0035	clan fold not match	No superfamily association
C3XYB5_BRAFL/296-414;PF07452	a.118	119	3	116	94.96	Int_2022102|a.118.4.1_1|a.118.5.1_1	353	(160-280)	33.99	1.7e-30	113	Confident	Lipovitellin-phosvitin complex, superhelical domain|Bacterial muramidases	CHRD domain	No clan		No superfamily association
H0W1Y5_CAVPO/1-52;PF06989	c.10	52	2	52	96.15	Uni_12326_Q24FJ4|c.10.1.1|76-574|d1z7xw1	499	(350-395)	9.02	2.4e-166	50	No ambiguity	28-residue LRR	BAALC N-terminus	No clan		No superfamily association
ECAA_ECTTU/3-36;PF06457	a.33	34	1	34	97.06	d1ecia_|a.33.1.1	37	(3-36)	89.19	1.2e-23	33	No ambiguity	Ectatomin subunits	Ectatomin	No clan		fold match
A0A0B1KWV2_ECOLX/1-122;PF06453	b.40	122	24	122	80.33	Uni_8_P13812|b.40.2.1|24-122|d1qb5d_	99	(1-99)	98.99	9.4e-64	98	No ambiguity	Bacterial AB5 toxins, B-subunits	Type II heat-labile enterotoxin , B subunit (LT-IIB)	No clan		fold match
A6CFF1_9PLAN/10471-10587;PF14427	a.118	117	2	117	98.29	Uni_7949_UPI000176089D|a.118.24.1|299-689|d2ajaa1	391	(212-319)	27.37	6.5e-72	115	Confident*	Pseudo ankyrin repeat	Pput_2613-like deaminase	CL0109	clan fold not match	No superfamily association
B2TMR9_CLOBB/264-392;PF14424	a.118	129	3	128	96.9	Int_2026922|a.118.5.1_1|a.118.24.1_1	535	(367-508)	26.36	2.5e-44	125	No ambiguity	Bacterial muramidases|Pseudo ankyrin repeat	The BURPS668_1122 family of deaminases	CL0109	clan fold not match	No superfamily association
S5ZUH3_9SPIO/8-182;PF14423	d.211	175	3	166	93.14	Uni_8124_B9S453|d.211.1.1|138-430|d2fo1e1	293	(13-177)	55.97	2.8e-66	163	Conflict	Ankyrin repeat	Immunity protein Imm5	No clan		No superfamily association
A0A098E0M8_GIBZA/8-61;PF14420	a.118	54	1	54	98.15	Int_1940629|a.118.1.1_1|a.118.6.1_1	474	(335-385)	10.55	1.2e-23	53	No ambiguity	Armadillo repeat|Protein prenylyltransferase	Clr5 domain	No clan		No superfamily association
Q63IL6_BURPS/1385-1521;PF14428	a.118	137	2	134	96.35	Int_25231|a.118.1.10_10|a.118.8.7_56	561	(277-414)	24.42	5.2e-50	132	Confident*	Clathrin adaptor core protein|HAT/Suf repeat	SCP1.201-like deaminase	CL0109	clan fold not match	No superfamily association
Q89FJ7_BRADU/205-407;PF06850	c.69	203	1	201	98.52	Uni_843_A6GMQ7|c.69.1.6|72-382|d1hlga_	311	(115-308)	62.06	1.7e-28	200	No ambiguity	Gastric lipase	PHB de-polymerase C-terminus	CL0028	clan fold match	fold match
A6W179_MARMS/31-150;PF06853	d.211	120	5	118	94.17	Uni_15880_UPI0000E49990|d.211.1.1|584-1136|d2fo1e1	553	(184-316)	23.87	3.2e-93	113	Conflict	Ankyrin repeat	Protein of unknown function (DUF1249)	No clan		No superfamily association
H9JSK3_BOMMO/746-953;PF12612	a.118	208	2	208	99.04	Uni_4628_Q29MI4|a.118.1.1|355-1173|d2bpta1	819	(544-725)	22.1	9.6e-79	206	No ambiguity	Armadillo repeat	Tubulin folding cofactor D C terminal	No clan		No superfamily association
Q7MPE4_VIBVY/29-207;PF10986	c.92	179	2	177	97.77	Uni_4449_UPI000185BE48|c.92.2.2|35-336|d1xvla1	302	(14-203)	62.58	2.2e-22	175	No ambiguity	TroA-like	Protein of unknown function (DUF2796)	No clan		No superfamily association
Q6LW78_PHOPR/35-128;PF12615	a.118	94	1	91	95.74	Int_208248|a.118.17.1_1|a.118.18.1_33	268	(157-255)	36.57	1.7e-22	90	Confident*	Cullin repeat|HCP-like	F sex factor protein N terminal	No clan		No superfamily association
A0A0D2VRV7_CAPO3/2-261;PF09807	a.118	260	41	207	63.85	Int_19560|a.118.5.1_10|a.118.1.1_33	486	(271-434)	33.54	5.1e-14	166	No ambiguity	Bacterial muramidases|Armadillo repeat	Elongation complex protein 6	CL0437	clan fold not match	No superfamily association
I4B674_TURPD/54-191;PF07588	d.169	138	2	136	97.1	Uni_41_D0LSB3|d.169.1.5|199-354|d1koea_	156	(7-130)	78.85	1.1e-15	134	Confident*	Endostatin	Protein of unknown function (DUF1554)	No clan		fold match
E0VGY6_PEDHC/1-313;PF06524	a.118	313	6	197	61.02	Uni_4826_Q4SLE3|a.118.24.1|821-1230|d2ajaa1	410	(133-391)	62.93	4.1e-35	191	Confident	Pseudo ankyrin repeat	NOA36 protein	No clan		No superfamily association
SOXE_SULAC/49-198;PF06525	b.6	150	4	149	96.67	Uni_2223_B2VSS7|b.6.1.3|44-206|d1snra1	163	(30-162)	80.98	9.9e-21	145	No ambiguity	Multidomain cupredoxins	Sulfocyanin (SoxE) domain	CL0026	clan fold match	fold match
A8B4A2_GIAIC/1226-1251;PF07581	c.10	26	1	26	96.15	Uni_6862_B9ND25|c.10.1.1|93-587|d1z7xw1	495	(163-187)	4.85	6.6e-88	25	No ambiguity	28-residue LRR	The GLUG motif	No clan		No superfamily association
B8FBV5_DESAA/1-72;PF07584	a.118	72	1	72	98.61	Int_52224|a.118.1.5_10|a.118.1.16_19	292	(145-222)	26.37	4.7e-64	71	No ambiguity	Leucine-rich repeat variant|PBS lyase HEAT-like repeat	Aerotolerance regulator N-terminal	No clan		No superfamily association
D5UTV9_TSUPD/15-166;PF10969	a.118	152	4	148	94.74	Uni_5212_Q8I7C4|a.118.24.1|863-1311|d2ajaa1	449	(91-276)	41.2	1.1e-42	144	Confident	Pseudo ankyrin repeat	Protein of unknown function (DUF2771)	No clan		No superfamily association
Q8S8G7_ARATH/187-283;PF03004	d.211	97	3	95	94.85	Uni_17094_UPI00015B4317|d.211.1.1|16-357|d2fo1e1	342	(4-102)	28.65	1.3e-54	92	Conflict	Ankyrin repeat	Plant transposase (Ptta/En/Spm family)	No clan		No superfamily association
Q7CHG4_YERPE/1-98;PF07214	c.10	98	2	96	95.92	Uni_13093_Q4T7S0|c.10.1.1|329-783|d2bnha_	455	(74-169)	20.88	4.3e-53	94	No ambiguity	28-residue LRR	Protein of unknown function (DUF1418)	No clan		No superfamily association
TGS1_MYCTU/4-256;PF03007	a.118	253	3	208	81.03	Uni_11106_C1MXM7|a.118.8.1|255-662|d1w3ba_	408	(33-234)	49.26	3.7e-13	205	No ambiguity	Tetratricopeptide repeat (TPR)	Wax ester synthase-like Acyl-CoA acyltransferase domain	CL0149	clan fold not match	No superfamily association
R5ESI1_9GAMM/26-129;PF07219	a.118	104	2	104	98.08	Int_210464|a.118.17.1_1|a.118.6.1_36	407	(166-270)	25.55	1e-26	102	Confident*	Cullin repeat|Protein prenylyltransferase	HemY protein N-terminus	CL0020	clan fold match	No superfamily association
A1SEW2_NOCSJ/6-73;PF06902	d.58	68	2	67	95.59	Uni_8424_Q67JR8|d.58.1.5|4-238|d1h0hb_	235	(14-110)	40.85	1.4e-15	65	Confident*	Ferredoxin domains from multidomain proteins	Divergent 4Fe-4S mono-cluster	CL0344	clan fold match	fold match
H7C7Z4_BRADU/27-124;PF06903	d.211	98	4	95	92.86	Uni_11350_Q4SRF2|d.211.1.1|16-389|d2fo1e1	374	(58-161)	27.54	8e-30	91	Confident	Ankyrin repeat	VirK protein	No clan		No superfamily association
A4H4U0_LEIBR/9-159;PF12724	c.23	151	1	149	98.01	Int_1137908|c.23.1.3_1|c.23.5.4_22	169	(6-158)	89.94	6.3e-32	148	Confident*	Positive regulator of the amidase operon AmiR|NADPH-dependent FMN reductase	Flavodoxin domain	CL0042	clan fold match	fold match
A0ZM03_NODSP/150-497;PF14516	c.37	348	14	341	93.97	Uni_26292_Q7VDY2|c.37.1.20|214-598|d1sxjd2	385	(22-356)	86.75	2.9e-19	327	No ambiguity	Extended AAA-ATPase domain	AAA-like domain	CL0023	clan fold match	fold match
C3ZQ35_BRAFL/145-206;PF12721	b.69	62	17	61	70.97	Uni_321_B0JJT8|b.69.8.1|495-875|d1tyea_	381	(27-71)	11.55	3.1e-153	44	No ambiguity	Integrin alpha N-terminal domain	RIP homotypic interaction motif	No clan		No superfamily association
Q24QB3_DESHY/6-185;PF12729	d.211	180	4	180	97.78	Uni_2131_A2EEQ7|d.211.1.1|100-474|d2fo1e1	375	(63-244)	48.27	2.5e-82	176	Confident*	Ankyrin repeat	Four helix bundle sensory module for signal transduction	CL0457	clan fold not match	No superfamily association
Q24U91_DESHY/6-186;PF12729	a.118	181	6	167	88.95	Int_202594|a.118.7.1_1|a.118.5.1_5	244	(75-241)	68.03	3.7e-25	161	No ambiguity	14-3-3 protein|Bacterial muramidases	Four helix bundle sensory module for signal transduction	CL0457	clan fold not match	No superfamily association
Q82HR5_STRAW/65-217;PF06271	a.118	153	2	150	96.73	Int_199886|a.118.4.1_1|a.118.5.1_5	330	(10-183)	52.42	1.1e-11	148	No ambiguity	Lipovitellin-phosvitin complex, superhelical domain|Bacterial muramidases	RDD family	No clan		No superfamily association
B9DSZ7_STRU0/23-141;PF06279	a.118	119	2	117	96.64	Int_224415|a.118.14.1_1|a.118.8.8_1	187	(47-167)	64.17	9.5e-16	115	Confident*	FliG|CT2138-like	Protein of unknown function (DUF1033)	No clan		No superfamily association
O11979_9SECO/708-904;PF12264	b.121	197	2	197	98.98	Uni_1354_Q6EEL1|b.121.4.1|649-916|d1b35b_	268	(50-245)	72.76	2.4e-114	195	No ambiguity	Picornaviridae-like VP (VP1, VP2, VP3 and VP4)	Waikavirus capsid protein 1	No clan		fold match
A4YPN0_BRASO/30-74;PF03640	b.69	45	3	45	93.33	Uni_1878_Q0KDD7|b.69.13.1|24-312|d2ebsa1	289	(248-289)	14.19	1.7e-34	42	Confident	Oligoxyloglucan reducing end-specific cellobiohydrolase	Secreted repeat of unknown function	No clan		No superfamily association
C5FWU7_ARTOC/462-915;PF12460	a.118	454	2	413	90.53	Uni_6027_Q9UTR1|a.118.1.1|252-1009|d2bpta1	758	(275-678)	53.17	5.7e-133	411	No ambiguity	Armadillo repeat	RNAPII transcription regulator C-terminal	No clan		fold match
R5SD77_9BACE/391-572;PF16370	d.159	182	1	113	61.54	Uni_2193_C6XUV4|d.159.1.1|127-435|d1utea_	309	(212-309)	31.39	8.2e-38	112	No ambiguity	Purple acid phosphatase-like	C terminal of Calcineurin-like phosphoesterase	No clan		No superfamily association
G8TBJ1_NIAKG/37-113;PF16371	d.211	77	1	76	97.4	Uni_16024_UPI0000E4A0CA|d.211.1.1|1717-2143|d2fo1e1	427	(297-379)	19.2	4.4e-189	75	Confident*	Ankyrin repeat	N terminal of Calcineurin-like phosphoesterase	CL0287	clan fold not match	No superfamily association
COAT_SPMV/5-157;PF06184	b.121	153	13	153	91.5	d1stma_|b.121.7.1	141	(1-141)	99.29	4.3e-88	140	No ambiguity	Satellite viruses	Potexvirus coat protein	No clan		fold match
R6EAB1_9BACE/26-204;PF16378	d.211	179	5	172	93.3	Uni_9674_D0MZI8|d.211.1.1|26-336|d2fo1e1	311	(17-193)	56.59	9.1e-61	167	Confident	Ankyrin repeat	Domain of unknown function	No clan		fold NOT match
B3MVP4_DROAN/71-122;PF14605	d.58	52	1	52	98.08	Uni_4682_B3MVP4|d.58.7.1|70-151|d1wwha1	82	(2-53)	62.2	2.9e-31	51	No ambiguity	Canonical RBD	Nup53/35/40-type RNA recognition motif	CL0221	clan fold match	No superfamily association
Q12N73_SHEDO/3-263;PF11813	d.252	261	8	171	62.45	Uni_583_Q47BE9|d.252.1.1|28-191|d1xkoa_	164	(1-164)	99.39	1.9e-92	163	No ambiguity	CheC-like	Protein of unknown function (DUF3334)	CL0355	clan fold match	fold match
R6W2B9_9BACT/1-124;PF16118	b.69	124	5	121	93.55	Uni_6908_UPI000155CC91|b.69.9.1|703-1172|d1k32a3	470	(288-402)	24.26	1.7e-105	116	Conflict	Tricorn protease domain 2	Domain of unknown function (DUF4834)	No clan		No superfamily association
E4WXA4_OIKDI/58-254;PF02194	a.118	197	6	162	79.19	Uni_22604_UPI000192432B|a.118.8.1|1046-1324|d1hxia_	279	(105-257)	54.48	3.5e-27	156	No ambiguity	Tetratricopeptide repeat (TPR)	PXA domain	No clan		No superfamily association
D4KB48_9FIRM/57-140;PF16112	d.211	84	1	82	96.43	Uni_14663_UPI0000E46BA2|d.211.1.1|976-1475|d2fo1e1	500	(224-312)	17.6	3.1e-172	81	Conflict	Ankyrin repeat	Domain of unknown function (DUF4830)	No clan		No superfamily association
F8EFB5_RUNSL/38-174;PF16117	a.118	137	2	134	96.35	Int_1937899|a.118.1.1_1|a.118.1.10_1	683	(314-454)	20.5	2.9e-50	132	No ambiguity	Armadillo repeat|Clathrin adaptor core protein	Domain of unknown function (DUF4833)	No clan		No superfamily association
K1R187_CRAGI/312-367;PF03736	b.109	56	1	56	98.21	Uni_501_B2TQF2|b.109.1.1|252-473|d2bmla1	222	(29-85)	25.23	1.8e-53	55	Confident*	Cell wall binding repeat	EPTP domain	No clan		No superfamily association
A0A0K0J1H1_BRUMA/50-144;PF15481	a.118	95	2	94	96.84	Int_2012693|a.118.1.24_1|a.118.8.7_1	549	(91-187)	17.49	4.7e-51	92	No ambiguity	Plakophilin 1 helical region|HAT/Suf repeat	Chondroitin proteoglycan 4	No clan		No superfamily association
E0TCF9_PARBH/51-404;PF03739	a.118	354	120	351	65.25	Int_24737|a.118.1.10_10|a.118.8.1_88	533	(53-289)	44.28	2.2e-07	231	No ambiguity	Clathrin adaptor core protein|Tetratricopeptide repeat (TPR)	Predicted permease YjgP/YjgQ family	CL0404	clan fold not match	No superfamily association
K9Q7U3_9NOSO/64-169;PF15643	d.211	106	2	105	97.17	Uni_2256_A2EH30|d.211.1.1|384-897|d1s70b_	514	(203-311)	21.01	2.5e-65	103	Confident*	Ankyrin repeat	Papain fold toxin 2	No clan		No superfamily association
D2AT57_STRRD/119-230;PF15644	d.151	112	2	111	97.32	Uni_4670_UPI00017B264D|d.151.1.1|2-281|d2a40b1	280	(2-114)	40	2.3e-28	109	No ambiguity	DNase I-like	Papain fold toxin 1, glutamine deamidase	No clan		No superfamily association
E2Q508_STRC2/1357-1443;PF15648	a.118	87	4	86	94.25	Int_216592|a.118.17.2_10|a.118.8.2_24	431	(275-358)	19.26	1.2e-38	82	No ambiguity	Exocyst complex component|Transcription factor MalT domain III	Restriction endonuclease fold toxin 5	No clan		No superfamily association
PCO3_ARATH/64-280;PF07847	b.82	217	7	195	86.64	Int_2547300|b.82.2.6_1|b.82.2.11_1	329	(95-325)	69.91	8.4e-05	188	No ambiguity	Hypoxia-inducible factor HIF ihhibitor (FIH1)|Asparaginyl hydroxylase-like	PCO_ADO	CL0029	clan fold match	fold match
B0WY23_CULQU/391-497;PF12596	a.118	107	3	106	96.26	Int_210489|a.118.17.1_1|a.118.6.1_36	407	(177-286)	26.78	2.3e-41	103	Confident*	Cullin repeat|Protein prenylyltransferase	87kDa Transposase	No clan		No superfamily association
C9RJ76_FIBSS/578-683;PF16151	b.69	106	2	102	94.34	Uni_148_A5BLY7|b.69.5.1|171-505|d1a12a_	335	(110-212)	30.45	5e-56	100	No ambiguity	Regulator of chromosome condensation RCC1	Domain of unknown function (DUF4859)	No clan		No superfamily association
Q9W0F7_DROME/16-518;PF02995	c.76	503	134	502	73.16	Uni_1589_C3XZW4|c.76.1.2|328-737|d1fsua_	410	(6-359)	86.1	1.5e-66	368	No ambiguity	Arylsulfatase	Protein of unknown function (DUF229)	CL0088	clan fold match	No superfamily association
MPAT5_AMBTR/35-73;PF03913	g.6	39	1	39	97.44	d2bbga_|g.6.1.1	40	(2-40)	95	3.9e-27	38	No ambiguity	Amb V allergen	Amb V Allergen	No clan		fold match
H3DN33_TETNG/1-504;PF10508	a.118	504	9	497	96.83	Uni_545_B6AGJ4|a.118.1.10|5-627|d1gw5a_	623	(11-457)	71.59	7e-48	488	No ambiguity	Clathrin adaptor core protein	Proteasome non-ATPase 26S subunit	CL0020	clan fold match	fold match
B3QZ30_CHLT3/137-212;PF13237	d.58	76	2	76	97.37	Uni_7935_Q3AAD4|d.58.1.5|2-227|d1h0hb_	226	(88-179)	40.27	2.4e-18	74	Confident*	Ferredoxin domains from multidomain proteins	4Fe-4S dicluster domain	CL0344	clan fold match	fold NOT match
F8RL29_AMV79/1387-1700;PF17222	b.70	314	55	255	63.69	Uni_413_A3GH45|b.70.3.1|7-479|d2bgra1	473	(40-246)	43.55	1.1e-54	200	Conflict	DPP6 N-terminal domain-like	Viral cysteine endopeptidase C107	CL0124	clan fold not match	No superfamily association
A5FEM8_FLAJ1/281-444;PF12040	a.118	164	3	162	96.95	Int_111460|a.118.17.1_1|a.118.18.1_33	268	(93-264)	63.81	2.4e-23	159	No ambiguity	Cullin repeat|HCP-like	Domain of unknown function (DUF3526)	CL0181		No superfamily association
MOX11_DROME/52-174;PF03351	b.69	123	2	121	96.75	Uni_847_A6C5Y9|b.69.9.1|597-954|d1k32a3	358	(69-187)	32.96	8.9e-86	119	Confident*	Tricorn protease domain 2	DOMON domain	CL0559	clan fold not match	No superfamily association
XAPB_ECOLI/1-407;PF03825	f.38	407	2	406	99.26	Int_3603249|f.38.1.1_1|f.38.1.2_1	431	(5-422)	96.75	8.1e-114	404	No ambiguity	Glycerol-3-phosphate transporter|LacY-like proton/sugar symporter	Nucleoside H+ symporter	CL0015	clan fold match	fold match
Q9VL60_DROME/156-441;PF09243	c.66	286	6	275	94.06	Int_1360434|c.66.1.35_1|c.66.1.18_17	356	(23-343)	89.89	1.1e-21	269	No ambiguity	Salicylic acid carboxyl methyltransferase (SAMT)|Mycolic acid cyclopropane synthase	Mitochondrial small ribosomal subunit Rsm22	CL0063	clan fold match	No superfamily association
G6CXG3_DANPL/200-535;PF04910	a.118	336	28	322	87.5	Int_214691|a.118.17.2_10|a.118.8.1_88	587	(124-416)	49.74	1.1e-13	294	No ambiguity	Exocyst complex component|Tetratricopeptide repeat (TPR)	Transcriptional repressor TCF25	CL0020	clan fold match	No superfamily association
A4YRN5_BRASO/2-85;PF11746	b.76	84	4	80	90.48	Uni_3006_C3WHT6|b.76.2.1|41-144|d1n6ca1	104	(18-96)	75	4.9e-08	76	No ambiguity	Histone H3 K4-specific methyltransferase SET7/9 N-terminal domain	Protein of unknown function (DUF3303)	No clan		No superfamily association
A1U7Q4_MARHV/8-122;PF11740	a.118	115	1	113	97.39	Int_65053|a.118.1.9_1|a.118.5.1_1	489	(378-484)	21.68	7.4e-41	112	Confident*	Regulatory subunit H of the V-type ATPase|Bacterial muramidases	Plasmid replication region DNA-binding N-term	No clan		No superfamily association
B8ICL2_METNO/6-117;PF10618	a.118	112	4	112	96.43	Int_103963|a.118.4.1_1|a.118.8.7_46	313	(15-124)	34.82	3.3e-32	108	No ambiguity	Lipovitellin-phosvitin complex, superhelical domain|HAT/Suf repeat	Phage tail tube protein	No clan		No superfamily association
Q2IMH3_ANADE/2-328;PF13528	c.87	327	1	326	99.39	Int_3240788|c.87.1.5_1|c.87.1.10_1	462	(1-422)	91.13	5.2e-68	325	Confident*	Gtf glycosyltransferase|UDPGT-like	Glycosyl transferase family 1	CL0113	clan fold match	fold match
D4KYW3_9FIRM/323-418;PF13524	c.10	96	14	94	83.33	Uni_17158_UPI0000F2B46D|c.10.1.1|337-853|d1z7xw1	517	(262-343)	15.67	3.4e-41	80	No ambiguity	28-residue LRR	Glycosyl transferases group 1	CL0113	clan fold not match	No superfamily association
B9M0G9_GEODF/225-335;PF13524	c.87	111	1	111	99.1	Uni_4730_C7H362|c.87.1.8|1-467|d1rzua_	467	(366-463)	20.77	1.4e-17	110	No ambiguity	Glycosyl transferases group 1	Glycosyl transferases group 1	CL0113	clan fold match	No superfamily association
B2GHQ4_KOCRD/317-407;PF13524	a.118	91	2	90	96.7	Int_2034915|a.118.8.2_1|a.118.8.7_1	444	(179-271)	20.72	1.6e-105	88	No ambiguity	Transcription factor MalT domain III|HAT/Suf repeat	Glycosyl transferases group 1	CL0113	clan fold not match	No superfamily association
Q98DK5_RHILO/11-184;PF05378	c.55	174	1	173	98.85	Uni_518_A4XGF4|c.55.1.4|4-247|d2p3ra1	244	(1-174)	70.9	1.3e-49	172	No ambiguity	Glycerol kinase	Hydantoinase/oxoprolinase N-terminal region	CL0108	clan fold match	fold match
A2RV22_DANRE/19-138;PF12130	c.10	120	4	117	94.17	Uni_9745_C3YKC1|c.10.1.3|271-562|d2astb2	292	(93-206)	38.7	2.6e-19	113	No ambiguity	Cyclin A/CDK2-associated p19, Skp2	Protein of unknown function (DUF3585)	No clan		No superfamily association
G8B0K3_AZOBR/21-165;PF14196	a.118	145	2	143	97.24	Int_126567|a.118.1.2_11|a.118.8.7_36	542	(352-501)	27.49	1e-33	141	Confident*	HEAT repeat|HAT/Suf repeat	L-2-amino-thiazoline-4-carboxylic acid hydrolase	No clan		No superfamily association
A5N4V3_CLOK5/41-96;PF14194	d.211	56	2	56	96.43	Uni_18967_UPI000192703D|d.211.1.1|522-777|d1uoha_	256	(143-197)	21.09	2.2e-39	54	Confident*	Ankyrin repeat	Cysteine-rich VLP	No clan		No superfamily association
R6TWR1_9FIRM/4-74;PF14193	a.118	71	1	70	97.18	Int_65472|a.118.1.9_1|a.118.8.2_20	381	(282-347)	17.06	1.4e-40	69	No ambiguity	Regulatory subunit H of the V-type ATPase|Transcription factor MalT domain III	Domain of unknown function (DUF4315)	No clan		No superfamily association
R6T3B1_9BACE/38-252;PF13421	d.43	215	62	212	69.77	Uni_1618_C4GIC3|d.43.2.1|88-231|d1wina_	144	(1-143)	98.61	1e-48	150	No ambiguity	Band 7/SPFH domain	SPFH domain-Band 7 family	CL0433		No superfamily association
M0TVY2_MUSAM/135-370;PF16908	c.10	236	29	229	84.75	Uni_11040_C3XX67|c.10.2.7|1-251|d1w8aa_	251	(21-227)	82.07	2.7e-27	200	Confident	Ngr ectodomain-like	Vacuolar sorting-associated protein 13, N-terminal	No clan		No superfamily association
K1Q973_CRAGI/1292-1526;PF16908	a.118	235	46	231	78.72	Uni_359_A2DFM7|a.118.24.1|72-379|d2ajaa1	308	(4-186)	59.09	1.8e-61	185	Confident	Pseudo ankyrin repeat	Vacuolar sorting-associated protein 13, N-terminal	No clan		No superfamily association
Q9I0E1_PSEAE/6-529;PF05977	f.38	524	3	405	76.72	Uni_2760_C8NAR3|f.38.1.1|5-482|d1pw4a_	478	(18-476)	95.82	1.8e-79	402	No ambiguity	Glycerol-3-phosphate transporter	Transmembrane secretion effector	CL0015	clan fold match	fold match
ARMX3_MOUSE/110-363;PF04826	a.118	254	1	250	98.03	Int_133918|a.118.1.15_1|a.118.1.24_12	334	(67-332)	79.34	1.9e-57	249	No ambiguity	Mo25 protein|Plakophilin 1 helical region	Armadillo-like	CL0020	clan fold match	fold match
Q19CY3_9CAUD/27-80;PF11113	d.211	54	2	54	96.3	Uni_6509_B3ESB9|d.211.1.1|339-761|d2fo1e1	423	(360-412)	12.29	7.3e-103	52	Conflict	Ankyrin repeat	Head assembly gene product	No clan		No superfamily association
A7XEW7_9CAUD/22-77;PF11113	a.118	56	6	55	87.5	Int_1938961|a.118.1.1_1|a.118.1.16_1	296	(123-172)	16.55	7e-41	49	No ambiguity	Armadillo repeat|PBS lyase HEAT-like repeat	Head assembly gene product	No clan		No superfamily association
Q487S7_COLP3/626-750;PF12860	d.110	125	1	125	99.2	Uni_12733_C6N668|d.110.3.2|16-143|d1ew0a_	128	(7-122)	89.84	1e-18	124	Confident*	Heme-binding PAS domain	PAS fold	CL0183	clan fold match	fold match
Q2FML3_METHJ/25-276;PF12863	a.118	252	36	252	85.71	Int_214655|a.118.17.2_10|a.118.8.1_88	587	(138-342)	34.75	5.7e-12	216	No ambiguity	Exocyst complex component|Tetratricopeptide repeat (TPR)	Domain of unknown function (DUF3821)	No clan		No superfamily association
U3JVF3_FICAL/247-400;PF09667	a.118	154	5	151	94.81	Int_23642|a.118.1.10_10|a.118.1.24_18	540	(244-424)	33.33	8.4e-50	146	No ambiguity	Clathrin adaptor core protein|Plakophilin 1 helical region	Domain of unknown function (DUF2028)	No clan		No superfamily association
Q4SWS1_TETNG/339-377;PF09064	g.3	39	1	39	97.44	Int_1921126|g.3.11.1_11|g.3.9.1_14	90	(7-44)	41.11	2.4e-11	38	Confident*	EGF-type module|Growth factor receptor domain	Thrombomodulin like fifth domain, EGF-like	CL0001	clan fold match	fold match
Q25163_9ANNE/39-65;PF09065	g.3	27	1	27	96.3	d1e0fi_|g.3.15.2	57	(19-45)	45.61	1.7e-15	26	No ambiguity	Hirudin-like	Haemadin	CL0620		fold match
COAT_BPPP7/1-127;PF09063	d.85	127	1	127	99.21	d1dwna_|d.85.1.1	127	(1-127)	99.21	7.5e-83	126	No ambiguity	RNA bacteriophage capsid protein	Phage PP7 coat protein	CL0626	clan fold match	fold match
BDS1_ANESU/2-37;PF07936	g.9	36	1	36	97.22	d1bdsa_|g.9.1.1	43	(2-37)	81.4	5.5e-27	35	No ambiguity	Defensin	Potassium-channel blocking toxin	CL0075	clan fold match	fold match
Q5P929_AROAE/43-98;PF13730	b.69	56	1	56	98.21	Uni_2968_B5VVJ2|b.69.4.2|1069-1367|d1yfqa_	299	(6-61)	18.39	2.4e-76	55	Confident*	Cell cycle arrest protein BUB3	Helix-turn-helix domain	CL0123	clan fold not match	No superfamily association
GLYAL_BOVIN/206-294;PF08444	d.108	89	1	88	97.75	Int_1518810|d.108.1.10_10|d.108.1.1_123	313	(56-154)	31.31	9.8e-46	87	No ambiguity	EF1021-like|N-acetyl transferase, NAT	Aralkyl acyl-CoA:amino acid N-acyltransferase, C-terminal region	CL0257	clan fold match	fold match
A5DDJ8_PICGU/390-499;PF04003	d.211	110	3	110	97.27	Uni_8885_C5GDS3|d.211.1.1|351-709|d2fo1e1	359	(36-149)	31.48	5.5e-132	107	Confident*	Ankyrin repeat	Dip2/Utp12 Family	No clan		No superfamily association
A8HYC0_CHLRE/830-960;PF04003	a.118	131	5	130	95.42	Uni_6858_C3YI25|a.118.6.1|700-1137|d1d8da_	438	(254-387)	30.37	7.7e-80	125	No ambiguity	Protein prenylyltransferase	Dip2/Utp12 Family	No clan		No superfamily association
A4RZ08_OSTLU/210-255;PF08621	a.118	46	1	43	91.3	Uni_8414_B5GR02|a.118.8.1|536-959|d1hh8a_	424	(97-139)	9.91	3.7e-115	42	No ambiguity	Tetratricopeptide repeat (TPR)	RPAP1-like, N-terminal	No clan		No superfamily association
O26874_METTH/16-355;PF04007	c.87	340	1	339	99.41	Uni_2582_B8GDE8|c.87.1.3|4-359|d1o6ca_	356	(1-343)	96.07	1.6e-32	338	No ambiguity	UDP-N-acetylglucosamine 2-epimerase	Protein of unknown function (DUF354)	CL0113	clan fold match	fold match
A2BFT9_DANRE/760-868;PF08628	c.10	109	1	107	97.25	Uni_10445_Q0JQH1|c.10.1.1|278-793|d1z7xw1	516	(78-185)	20.74	1.4e-70	106	No ambiguity	28-residue LRR	Sorting nexin C terminal	No clan		No superfamily association
Q6CDM6_YARLI/40-189;PF10356	c.10	150	6	145	92.67	Uni_9136_B9N4S2|c.10.2.7|530-824|d1ozna_	295	(77-204)	43.05	2.2e-59	139	No ambiguity	Ngr ectodomain-like	Protein of unknown function (DUF2034)	CL0236	clan fold not match	No superfamily association
Q2UF94_ASPOR/67-212;PF10356	c.52	146	10	137	86.99	Uni_12_A1C711|c.52.1.30|73-201|d1y88a2	129	(1-129)	99.22	6.8e-32	127	No ambiguity	MRR-like	Protein of unknown function (DUF2034)	CL0236	clan fold match	No superfamily association
Q9FMC4_ARATH/16-187;PF10358	b.7	172	43	151	62.79	Uni_4699_Q8W4Q2|b.7.1.1|1-145|d1gmia_	145	(33-141)	74.48	8.2e-47	108	No ambiguity	PLC-like (P variant)	N-terminal C2 in EEIG1 and EHBP1 proteins	CL0154	clan fold match	No superfamily association
C3YQ83_BRAFL/8-44;PF10197	a.118	37	3	37	91.89	Int_2024974|a.118.5.1_1|a.118.8.2_1	441	(53-87)	7.71	7.4e-64	34	No ambiguity	Bacterial muramidases|Transcription factor MalT domain III	N-terminal domain of CBF1 interacting co-repressor CIR	No clan		No superfamily association
S9VSK2_SCHCR/391-514;PF10198	a.118	124	2	123	97.58	Int_1950441|a.118.1.2_1|a.118.8.2_1	438	(296-421)	28.54	2.8e-26	121	No ambiguity	HEAT repeat|Transcription factor MalT domain III	Histone acetyltransferases subunit 3	No clan		No superfamily association
A2E8V9_TRIVA/135-217;PF10199	a.118	83	2	83	97.59	Int_1938025|a.118.1.1_1|a.118.1.2_1	630	(504-590)	13.65	2.5e-111	81	No ambiguity	Armadillo repeat|HEAT repeat	Alpha and gamma adaptin binding protein p34	No clan		No superfamily association
D4A8A6_RAT/96-153;PF13885	a.138	58	1	57	96.55	Uni_7469_UPI0001796C16|a.138.1.1|2-421|d2cvca1	420	(112-170)	13.81	1.3e-84	56	Confident*	Cytochrome c3-like	Keratin, high sulfur B2 protein	CL0520		No superfamily association
Q2Y803_NITMU/13-123;PF04134	d.211	111	11	107	86.49	Uni_5757_A8X0Q6|d.211.1.1|51-560|d2fo1e1	510	(21-121)	19.61	1.1e-80	96	Conflict	Ankyrin repeat	Protein of unknown function, DUF393	No clan		No superfamily association
F2TVS0_SALR5/90-234;PF04136	a.118	145	2	145	98.62	Int_176268|a.118.1.19_1|a.118.8.2_17	326	(95-244)	45.71	3.9e-27	143	No ambiguity	Exportin HEAT-like repeat|Transcription factor MalT domain III	Sec34-like family	No clan		No superfamily association
O29640_ARCFU/9-128;PF04138	c.68	120	1	120	99.17	Uni_299_C1RJX5|c.68.1.18|14-367|d2bo4a1	354	(231-348)	33.05	2.9e-39	119	No ambiguity	MGS-like	GtrA-like protein	No clan		No superfamily association
E7EM25_CAEEL/226-291;PF07735	d.211	66	1	64	95.45	Uni_13413_UPI000051A3E3|d.211.1.1|75-516|d2fo1e1	442	(259-323)	14.48	1.2e-109	63	Confident*	Ankyrin repeat	F-box associated	No clan		No superfamily association
NBEA_CAEBR/1534-1701;PF06469	b.69	168	2	166	97.62	Uni_4548_P25635|b.69.9.1|67-476|d1k32a3	410	(1-176)	42.68	2.6e-68	164	Confident*	Tricorn protease domain 2	Domain of Unknown Function (DUF1088)	No clan		No superfamily association
U5QI60_9CYAN/10-213;PF14103	c.10	204	6	201	95.59	Uni_13035_Q4SID1|c.10.1.1|225-703|d1z7xw1	479	(109-291)	38	1.5e-77	195	No ambiguity	28-residue LRR	Domain of unknown function (DUF4276)	No clan		No superfamily association
K0NPI0_DESTT/80-147;PF14452	d.211	68	1	67	97.06	Uni_2783_A2EWS6|d.211.1.1|280-665|d1uoha_	386	(45-111)	17.1	8e-164	66	Confident*	Ankyrin repeat	Multiubiquitin	CL0072	clan fold not match	No superfamily association
B2J5U8_NOSP7/1-81;PF14451	d.15	81	1	78	95.06	Uni_353_Q8U3C7|d.15.3.3|1-90|d1wgka_	90	(1-88)	96.67	1.4e-22	77	No ambiguity	C9orf74 homolog	Mut7-C ubiquitin	CL0072	clan fold match	fold match
A8J920_CHLRE/1-80;PF09495	a.118	80	1	79	97.5	Int_210604|a.118.17.2_10|a.118.6.1_35	396	(138-217)	19.95	5.4e-38	78	Confident*	Exocyst complex component|Protein prenylyltransferase	Protein of unknown function (DUF2462)	No clan		No superfamily association
E1Z8L7_CHLVA/192-259;PF04640	a.138	68	2	66	94.12	Uni_5602_UPI00006CB092|a.138.1.1|124-585|d2cvca1	462	(27-89)	13.42	9.1e-33	64	Confident	Cytochrome c3-like	PLATZ transcription factor	No clan		No superfamily association
R5BNX8_9FIRM/11-94;PF14297	a.118	84	1	82	96.43	Int_114348|a.118.1.2_11|a.118.1.1_6	531	(41-146)	19.77	1.1e-39	81	No ambiguity	HEAT repeat|Armadillo repeat	Domain of unknown function (DUF4373)	No clan		No superfamily association
F4IE28_ARATH/110-346;PF14291	d.211	237	49	208	67.09	Uni_17277_UPI00016DF9BC|d.211.1.1|1-455|d1myoa_	455	(55-219)	36.04	8.8e-54	159	Confident	Ankyrin repeat	Domain of unknown function (DUF4371)	No clan		No superfamily association
SDH5_ARATH/5-257;PF14290	b.81	253	13	208	77.08	Uni_515_B6JFB2|b.81.1.2|230-451|d3tdta_	222	(17-218)	90.54	1.3e-14	195	No ambiguity	Tetrahydrodipicolinate-N-succinlytransferase, THDP-succinlytransferase, DapD	Domain of unknown function (DUF4370)	No clan		No superfamily association
R6SCN2_9BACE/13-131;PF14292	c.10	119	6	115	91.6	Uni_21952_UPI000155C3EB|c.10.2.7|182-539|d1p9ag_	358	(205-312)	29.89	6.5e-36	109	No ambiguity	Ngr ectodomain-like	SusE outer membrane protein	No clan		No superfamily association
H8KQP8_SOLCM/14-133;PF14292	d.211	120	8	118	91.67	Uni_5217_A8BIB3|d.211.1.1|443-934|d2fo1e1	492	(325-430)	21.34	5.9e-63	110	Confident	Ankyrin repeat	SusE outer membrane protein	No clan		No superfamily association
E4RWB2_LEAB4/7-123;PF14292	b.69	117	4	114	94.02	Uni_73_A0C4Z7|b.69.11.1|18-282|d1ri6a_	265	(147-257)	41.51	1.6e-44	110	Confident	Putative isomerase YbhE	SusE outer membrane protein	No clan		No superfamily association
Q0RN36_FRAAA/3-356;PF10994	c.56	354	54	309	72.03	Uni_420_C5AJX8|c.56.5.7|52-334|d2i3ca1	283	(3-262)	91.52	1.4e-142	255	No ambiguity	AstE/AspA-like	Protein of unknown function (DUF2817)	CL0035	clan fold match	No superfamily association
Q9I0S0_PSEAE/91-129;PF07849	a.118	39	1	39	97.44	Int_64512|a.118.1.9_1|a.118.1.24_12	418	(205-246)	9.81	2.8e-19	38	No ambiguity	Regulatory subunit H of the V-type ATPase|Plakophilin 1 helical region	Protein of unknown function (DUF1641)	No clan		No superfamily association
A6VXA8_MARMS/4-68;PF07023	b.69	65	3	64	93.85	Uni_3021_B3RA79|b.69.2.2|24-351|d1pbyb_	328	(257-309)	15.85	1.3e-31	61	Confident	Quinohemoprotein amine dehydrogenase B chain	Protein of unknown function (DUF1315)	No clan		No superfamily association
E2BZE8_HARSA/76-169;PF07841	a.118	94	3	94	96.81	Int_38182|a.118.1.15_1|a.118.8.1_4	294	(32-124)	31.29	1.9e-23	91	No ambiguity	Mo25 protein|Tetratricopeptide repeat (TPR)	DM4/DM12 family	No clan		No superfamily association
LUCIF_LINPO/112-178;PF10284	b.60	67	4	67	94.03	Uni_6_Q5UAZ3|b.60.1.7|483-834|d1vpra1	352	(2-65)	17.9	1.6e-31	63	No ambiguity	Dinoflagellate luciferase repeat	Luciferase helical bundle domain	No clan		fold match
LUCIF_LINPO/191-486;PF10285	b.60	296	1	275	92.57	Uni_1_O77206|b.60.1.7|116-465|d1vpra1	350	(76-350)	78.29	6.7e-169	274	No ambiguity	Dinoflagellate luciferase repeat	Luciferase catalytic domain	CL0116	clan fold match	fold match
D8M576_BLAHO/403-471;PF13959	c.37	69	3	69	95.65	Uni_5178_UPI00019845A8|c.37.1.16|257-516|d1gkub2	260	(167-223)	21.54	4.8e-29	66	No ambiguity	Helicase-like "domain" of reverse gyrase	Domain of unknown function (DUF4217)	No clan		No superfamily association
X6MK96_RETFI/559-621;PF13959	a.118	63	1	63	98.41	Uni_3558_B3RMR1|a.118.6.1|94-412|d1d8da_	319	(83-138)	17.24	2.2e-48	62	No ambiguity	Protein prenylyltransferase	Domain of unknown function (DUF4217)	No clan		No superfamily association
C5DIY9_LACTC/222-259;PF10281	d.211	38	1	38	97.37	Uni_647_A2DCA1|d.211.1.1|54-488|d1uoha_	435	(170-207)	8.51	6.3e-208	37	Confident*	Ankyrin repeat	Putative stress-responsive nuclear envelope protein	No clan		No superfamily association
YF65_SCHPO/294-334;PF10281	g.37	41	1	40	95.12	Uni_19061_C3ZPP2|g.37.1.1|468-532|d2epsa1	65	(21-60)	60	3.6e-33	39	Confident*	Classic zinc finger, C2H2	Putative stress-responsive nuclear envelope protein	No clan		No superfamily association
M4VSV3_9DELT/81-156;PF10975	a.118	76	1	75	97.37	Int_112269|a.118.6.1_10|a.118.8.1_116	305	(190-263)	23.93	1.3e-67	74	No ambiguity	Protein prenylyltransferase|Tetratricopeptide repeat (TPR)	Protein of unknown function (DUF2802)	No clan		No superfamily association
I4C3A7_DESTA/5-43;PF10979	c.10	39	1	37	92.31	Uni_11248_UPI000150A4C3|c.10.1.2|5-339|d2ca6a1	335	(197-232)	10.45	1.9e-71	36	No ambiguity	Rna1p (RanGAP1), N-terminal domain	Protein of unknown function (DUF2786)	No clan		No superfamily association
M3ARX0_PSEFD/30-70;PF10979	d.211	41	2	41	95.12	Uni_15680_UPI0000E4901E|d.211.1.1|152-626|d2fo1e1	475	(214-249)	7.37	4.8e-179	39	Conflict	Ankyrin repeat	Protein of unknown function (DUF2786)	No clan		No superfamily association
R7K5R2_9CLOT/97-257;PF06889	a.118	161	3	157	95.65	Int_103635|a.118.4.1_1|a.118.8.2_25	347	(186-342)	44.96	1.2e-16	154	No ambiguity	Lipovitellin-phosvitin complex, superhelical domain|Transcription factor MalT domain III	Protein of unknown function (DUF1266)	No clan		No superfamily association
PPSP1_ARATH/14-247;PF06888	c.108	234	2	233	98.72	Int_2575023|c.108.1.20_1|c.108.1.23_1	249	(6-246)	96.39	8.2e-18	231	Confident*	MtnX-like|5' nucleotidase-like	Putative Phosphatase	CL0137	clan fold match	fold match
A7YK53_9CALI/1-204;PF03035	d.211	204	3	193	93.14	Uni_5132_A8BA64|d.211.1.1|223-742|d2fo1e1	520	(63-312)	47.88	1.5e-67	190	Conflict	Ankyrin repeat	Calicivirus putative RNA polymerase/capsid protein	No clan		No superfamily association
G4L407_TETHN/6-75;PF12732	a.118	70	12	63	72.86	Uni_1225_C7P4V5|a.118.1.2|34-572|d1b3ua_	539	(158-208)	9.28	9.8e-181	51	No ambiguity	HEAT repeat	YtxH-like protein	No clan		No superfamily association
A9NH98_ACHLI/1432-1519;PF12733	c.10	88	2	87	96.59	Uni_3170_C3YMW6|c.10.2.6|41-341|d1jl5a_	301	(97-185)	29.24	5.8e-83	85	Confident*	Leucine rich effector protein YopM	Cadherin-like beta sandwich domain	CL0159	clan fold not match	No superfamily association
A8DWK7_NEMVE/6-94;PF12733	d.211	89	1	86	95.51	Uni_18530_UPI00017C3E24|d.211.1.1|94-617|d1myoa_	524	(319-405)	16.41	3.4e-112	85	Confident*	Ankyrin repeat	Cadherin-like beta sandwich domain	CL0159	clan fold not match	No superfamily association
C5BN95_TERTT/43-165;PF12733	a.118	123	4	120	94.31	Int_65927|a.118.1.9_1|a.118.8.7_15	364	(93-209)	31.87	1.3e-24	116	No ambiguity	Regulatory subunit H of the V-type ATPase|HAT/Suf repeat	Cadherin-like beta sandwich domain	CL0159	clan fold not match	No superfamily association
FRUA_STRMU/333-432;PF12733	b.68	100	34	100	66	Uni_937_D0UFC0|b.68.1.1|397-724|d1n1ta2	328	(1-66)	19.82	1.4e-31	66	No ambiguity	Sialidases (neuraminidases)	Cadherin-like beta sandwich domain	CL0159	clan fold not match	No superfamily association
Q8PE95_XANCP/3-211;PF06080	c.66	209	2	208	98.56	Int_3108889|c.66.1.21_1|c.66.1.53_1	231	(6-193)	80.95	3.1e-62	206	Confident*	Hypothetical Protein YjhP|TrmB-like	Protein of unknown function (DUF938)	CL0063	clan fold match	fold match
K9SDM3_9CYAN/284-387;PF06241	d.286	104	16	104	84.62	Uni_1522_Q05WP4|d.286.1.1|247-346|d1vcta2	100	(3-98)	95	1.6e-20	88	No ambiguity	TrkA C-terminal domain-like	Castor and Pollux, part of voltage-gated ion channel	CL0582		fold match
C7NK69_KYTSD/81-165;PF16296	e.70	85	2	85	97.65	Uni_40_C5C4R0|e.70.1.1|52-279|d2r6gf1	228	(40-117)	33.77	9.4e-26	83	No ambiguity	MalF N-terminal region-like	N-terminal of TM subunit in PBP-dependent ABC transporters	No clan		fold match
Q9C702_ARATH/177-243;PF03108	a.118	67	1	67	98.51	Uni_6571_C3XWT6|a.118.6.1|116-499|d1dcea1	384	(316-384)	17.71	1.3e-130	66	No ambiguity	Protein prenylyltransferase	MuDR family transposase	CL0274	clan fold not match	No superfamily association
YDT7_SCHPO/1-339;PF03105	d.211	339	60	290	67.85	Uni_9066_C6LN13|d.211.1.1|478-936|d1n11a_	459	(86-328)	52.72	4.7e-84	230	Confident	Ankyrin repeat	SPX domain	No clan		No superfamily association
A6LX69_CLOB8/211-393;PF09983	e.12	183	1	183	99.45	Uni_224_UPI000180C0B6|e.12.1.1|96-385|d1d3ya_	290	(63-268)	70.69	3.8e-54	182	No ambiguity	DNA topoisomerase IV, alpha subunit	Uncharacterized protein conserved in bacteria C-term(DUF2220)	CL0413	clan fold not match	No superfamily association
Q8A3Y0_BACTN/1-140;PF16341	b.69	140	3	136	95	Uni_6068_Q8IHQ8|b.69.9.1|323-644|d1k32a3	322	(113-253)	43.48	7.6e-56	133	Confident*	Tricorn protease domain 2	Domain of unknown function (DUF4971)	No clan		No superfamily association
A4XJR1_CALS8/3-217;PF09986	a.118	215	4	212	96.74	Int_1950855|a.118.1.2_1|a.118.8.7_1	613	(255-451)	31.97	5.3e-87	208	No ambiguity	HEAT repeat|HAT/Suf repeat	Uncharacterized protein conserved in bacteria (DUF2225)	CL0020	clan fold match	No superfamily association
Q3IDM7_PSEHT/31-174;PF09984	a.118	144	4	142	95.83	Uni_640_A2DUC8|a.118.24.1|195-604|d2ajaa1	410	(120-256)	33.17	1.7e-89	138	Confident*	Pseudo ankyrin repeat	Uncharacterised signal transduction histidine kinase domain (DUF2222)	CL0165	clan fold not match	No superfamily association
Q9HXX6_PSEAE/19-88;PF03692	a.118	70	1	69	97.14	Int_151353|a.118.1.5_10|a.118.8.7_46	323	(203-272)	21.36	2.6e-36	68	Confident*	Leucine-rich repeat variant|HAT/Suf repeat	Putative zinc- or iron-chelating domain	No clan		No superfamily association
Y1057_VIBCH/2-65;PF03692	b.69	64	2	64	96.88	Uni_1775_Q4SEN7|b.69.5.2|154-451|d1jtdb_	298	(33-100)	22.48	4.3e-32	62	No ambiguity	beta-lactamase inhibitor protein-II, BLIP-II	Putative zinc- or iron-chelating domain	No clan		No superfamily association
Q8TPZ5_METAC/44-344;PF11824	b.70	301	2	278	91.69	Uni_2380_Q8TJS8|b.70.1.1|759-1365|d2ad6a1	607	(366-603)	39.04	2.2e-117	276	No ambiguity	Quinoprotein alcohol dehydrogenase-like	Protein of unknown function (DUF3344)	No clan		No superfamily association
C5AHD6_BURGB/1-303;PF11828	a.118	303	13	269	84.49	Uni_2969_B1JTG0|a.118.6.1|36-390|d1d8da_	355	(89-350)	73.52	1.3e-20	256	No ambiguity	Protein prenylyltransferase	Protein of unknown function (DUF3348)	No clan		No superfamily association
O70148_RAT/1-188;PF01500	a.138	188	17	171	81.91	Uni_6918_UPI0000F2C3CB|a.138.1.1|76-590|d2cvca1	515	(153-298)	28.16	2.9e-81	154	No ambiguity	Cytochrome c3-like	Keratin, high sulfur B2 protein	CL0520		No superfamily association
RAD24_YEAST/58-575;PF03215	c.37	518	5	379	72.2	Uni_13606_C0WBI8|c.37.1.20|152-540|d1fnna2	389	(8-365)	91.77	9e-28	374	No ambiguity	Extended AAA-ATPase domain	Rad17 cell cycle checkpoint protein	CL0023	clan fold match	No superfamily association
F6Y7X7_XENTR/34-135;PF15494	d.170	102	2	101	97.06	Uni_1539_UPI00005884D9|d.170.1.1|26-139|d1by2a_	114	(11-108)	85.09	6.6e-36	99	Confident*	Scavenger receptor cysteine-rich (SRCR) domain	Scavenger receptor cysteine-rich domain	CL0550	clan fold match	fold match
R5AI33_9CLOT/64-153;PF08905	a.118	90	3	89	95.56	Int_1950464|a.118.1.2_1|a.118.8.2_1	438	(95-182)	19.86	2.6e-51	86	No ambiguity	HEAT repeat|Transcription factor MalT domain III	Domain of unknown function (DUF1850)	No clan		No superfamily association
R5EA31_9FIRM/80-175;PF03748	d.211	96	2	95	96.88	Uni_7793_B8MPI5|d.211.1.1|558-965|d2fo1e1	408	(71-167)	23.53	1.2e-144	93	Confident*	Ankyrin repeat	Flagellar basal body-associated protein FliL	No clan		No superfamily association
Q28JK5_JANSC/67-169;PF03748	a.118	103	2	102	97.09	Int_19126|a.118.1.24_10|a.118.1.1_16	448	(5-123)	26.34	5.1e-69	100	No ambiguity	Plakophilin 1 helical region|Armadillo repeat	Flagellar basal body-associated protein FliL	No clan		No superfamily association
G1KKP9_ANOCA/99-384;PF15492	b.69	286	5	277	95.1	Uni_148_A0CUR0|b.69.2.2|2850-3196|d1jmxb_	347	(2-340)	97.41	7.3e-44	272	Confident*	Quinohemoprotein amine dehydrogenase B chain	Neuroblastoma-amplified sequence, N terminal	CL0186	clan fold match	No superfamily association
A4S2K3_OSTLU/284-469;PF14703	c.10	186	6	169	87.63	Uni_11071_Q22LI7|c.10.1.1|68-260|d1pgva_	193	(15-189)	90.16	2.1e-17	163	No ambiguity	28-residue LRR	Cytosolic domain of 10TM putative phosphate transporter	CL0221	clan fold not match	No superfamily association
D7FTY9_ECTSI/105-272;PF14703	a.118	168	2	164	96.43	Uni_1377_A8NFZ6|a.118.8.7|1538-1791|d2onda1	254	(79-245)	65.35	1.5e-07	162	Confident*	HAT/Suf repeat	Cytosolic domain of 10TM putative phosphate transporter	CL0221	clan fold not match	No superfamily association
Q5L2Q4_GEOKA/1-91;PF11950	a.118	91	4	91	95.6	Int_1940576|a.118.1.1_1|a.118.18.1_1	273	(153-237)	30.77	7.9e-17	87	No ambiguity	Armadillo repeat|HCP-like	Protein of unknown function (DUF3467)	No clan		No superfamily association
Q54K94_DICDI/181-631;PF14701	c.1	451	10	412	89.14	Uni_5766_C5MJ58|c.1.8.1|3-500|d1pama4	498	(19-425)	81.53	2.8e-61	402	No ambiguity	Amylase, catalytic domain	Glycogen debranching enzyme, glucanotransferase domain	CL0058	clan fold match	No superfamily association
E1VKE7_9GAMM/1566-1618;PF15654	a.138	53	1	39	71.7	Uni_4614_Q23U27|a.138.1.1|183-661|d2cvca1	479	(359-398)	8.14	2.9e-82	38	No ambiguity	Cytochrome c3-like	Toxin with a conserved tryptophan and TIP tripeptide motif	No clan		No superfamily association
Q74BR1_GEOSL/145-295;PF11959	c.6	151	1	151	99.34	Uni_337_B8GVC0|c.6.2.6|19-286|d1z7aa1	268	(136-266)	48.51	3.3e-55	150	No ambiguity	PA1517-like	Domain of unknown function (DUF3473)	No clan		No superfamily association
A0E096_PARTE/164-201;PF10516	a.118	38	1	38	97.37	Int_2025397|a.118.5.1_1|a.118.8.7_1	626	(418-455)	5.91	1.5e-131	37	No ambiguity	Bacterial muramidases|HAT/Suf repeat	SHNi-TPR	CL0020	clan fold match	No superfamily association
A7H7P3_ANADF/2-27;PF10518	d.58	26	1	26	96.15	Uni_1746_A7H7P3|d.58.1.5|2-266|d1h0hb_	265	(1-26)	9.43	2.3e-13	25	No ambiguity	Ferredoxin domains from multidomain proteins	TAT (twin-arginine translocation) pathway signal sequence	CL0300	clan fold not match	No superfamily association
U3TSR5_9ENTR/64-89;PF10518	b.6	26	3	26	88.46	Uni_4978_C8QAH5|b.6.1.3|2-170|d1snra1	169	(1-24)	13.61	3e-14	23	No ambiguity	Multidomain cupredoxins	TAT (twin-arginine translocation) pathway signal sequence	CL0300	clan fold not match	No superfamily association
B8DLA6_DESVM/2-27;PF10518	c.81	26	1	26	96.15	Uni_1328_B8DLA6|c.81.1.1|2-971|d1y5ia2	970	(1-26)	2.58	2.7e-15	25	No ambiguity	Formate dehydrogenase/DMSO reductase, domains 1-3	TAT (twin-arginine translocation) pathway signal sequence	CL0300	clan fold not match	No superfamily association
D0L2E2_GORB4/27-52;PF10518	d.211	26	1	24	88.46	Uni_2205_A2EG05|d.211.1.1|63-471|d2fo1e1	409	(54-77)	5.62	6e-59	23	Confident	Ankyrin repeat	TAT (twin-arginine translocation) pathway signal sequence	CL0300	clan fold not match	No superfamily association
Q7CGY2_YERPE/14-39;PF10518	c.53	26	2	26	92.31	Uni_145_A4TII6|c.53.2.1|15-250|d1ekja_	236	(1-25)	10.17	3.1e-14	24	No ambiguity	beta-carbonic anhydrase, cab	TAT (twin-arginine translocation) pathway signal sequence	CL0300	clan fold not match	No superfamily association
B8GPX0_THISH/2-27;PF10518	c.10	26	1	24	88.46	Uni_12075_Q241M6|c.10.1.1|11-519|d1z7xw1	509	(1-24)	4.52	1.2e-97	23	No ambiguity	28-residue LRR	TAT (twin-arginine translocation) pathway signal sequence	CL0300	clan fold not match	No superfamily association
I3J5L6_ORENI/1242-1306;PF16632	a.118	65	2	65	96.92	Int_120992|a.118.5.1_10|a.118.1.10_17	498	(306-370)	12.85	1.8e-31	63	No ambiguity	Bacterial muramidases|Clathrin adaptor core protein	C-terminal region of Caskin	No clan		No superfamily association
PMP15_CHLPN/107-142;PF02415	c.10	36	1	36	97.22	Uni_10802_Q229I9|c.10.1.1|155-634|d1z7xw1	480	(443-478)	7.29	1.6e-164	35	No ambiguity	28-residue LRR	Chlamydia polymorphic membrane protein (Chlamydia_PMP) repeat	CL0268	clan fold not match	No superfamily association
Q7USQ0_RHOBA/2439-2464;PF02415	g.3	26	1	26	96.15	Uni_16198_UPI0000E48DE4|g.3.11.1|449-496|d1edmb_	48	(16-40)	50	8.7e-11	25	Confident*	EGF-type module	Chlamydia polymorphic membrane protein (Chlamydia_PMP) repeat	CL0268	clan fold not match	No superfamily association
Q82QS3_STRAW/231-259;PF02415	b.80	29	1	29	96.55	Uni_799_UPI0001B4DAD6|b.80.1.9|62-410|d1ru4a_	349	(167-195)	8.02	1.3e-17	28	No ambiguity	Pectate transeliminase	Chlamydia polymorphic membrane protein (Chlamydia_PMP) repeat	CL0268	clan fold match	No superfamily association
E6TWK9_BACCJ/180-223;PF11772	a.118	44	2	43	93.18	Uni_733_A3UZG5|a.118.18.1|726-941|d1ouva_	216	(134-176)	19.44	5.6e-62	41	No ambiguity	HCP-like	DNA-directed RNA polymerase subunit beta	No clan		No superfamily association
Q89XX7_BRADU/399-617;PF11775	c.62	219	2	217	98.17	Uni_1444_A9E331|c.62.1.1|371-608|d1q0pa_	238	(22-237)	90.34	4.4e-32	215	Confident*	Integrin A (or I) domain	Cobalamin biosynthesis protein CobT VWA domain	CL0128	clan fold match	fold match
TEG2_VZVD/1-43;PF11094	a.118	43	1	43	97.67	Int_65428|a.118.1.9_1|a.118.8.1_4	288	(30-78)	16.67	9.8e-17	42	No ambiguity	Regulatory subunit H of the V-type ATPase|Tetratricopeptide repeat (TPR)	Membrane-associated tegument protein	No clan		No superfamily association
C5BL47_TERTT/631-696;PF13559	c.10	66	2	66	96.97	Uni_14487_Q86WI3|c.10.1.1|1440-1846|d1z7xw1	407	(168-235)	16.46	1.3e-22	64	No ambiguity	28-residue LRR	Domain of unknown function (DUF4129)	No clan		No superfamily association
G2LIY5_CHLTF/663-727;PF13559	d.211	65	1	62	93.85	Uni_2531_A2EPL3|d.211.1.1|2-302|d2fo1e1	301	(90-153)	20.93	9.9e-30	61	Confident	Ankyrin repeat	Domain of unknown function (DUF4129)	No clan		No superfamily association
G8QJI1_DECSP/379-448;PF13559	a.118	70	1	70	98.57	Int_45766|a.118.1.3_1|a.118.5.1_14	380	(157-220)	16.58	4.8e-44	69	No ambiguity	Clathrin heavy chain proximal leg segment|Bacterial muramidases	Domain of unknown function (DUF4129)	No clan		No superfamily association
B7WRI2_COMTE/14-70;PF13551	b.70	57	2	43	71.93	Uni_2388_Q8TJS9|b.70.1.1|828-1239|d1kv9a2	412	(289-326)	8.98	2e-90	41	Confident	Quinoprotein alcohol dehydrogenase-like	Winged helix-turn helix	CL0123	clan fold not match	No superfamily association
A9BNS3_DELAS/156-213;PF13555	c.37	58	1	58	98.28	Uni_5772_A9BNS3|c.37.1.8|80-321|d1t9ha2	242	(77-134)	23.55	2.6e-12	57	Confident*	G proteins	P-loop containing region of AAA domain	CL0023	clan fold match	fold match
Q38V90_LACSS/93-202;PF12143	d.190	110	1	110	99.09	Int_3361957|d.190.1.2_1|d.190.1.3_1	149	(16-129)	75.84	3.6e-35	109	No ambiguity	UTRA domain|AF1396-like	Protein of unknown function (DUF_B2219)	CL0122	clan fold match	fold match
A0NDE4_ANOGA/8-66;PF05347	a.118	59	1	59	98.31	Uni_2450_B3S715|a.118.8.7|523-1096|d2ooea1	574	(214-274)	10.45	1.3e-197	58	No ambiguity	HAT/Suf repeat	Complex 1 protein (LYR family)	CL0491		No superfamily association
Q65IE7_BACLD/8-192;PF09323	b.69	185	15	144	69.73	Uni_615_B4IXC2|b.69.5.2|5-252|d1jtdb_	248	(9-141)	53.23	6e-30	129	No ambiguity	beta-lactamase inhibitor protein-II, BLIP-II	Domain of unknown function (DUF1980)	No clan		No superfamily association
Q89HZ6_BRADU/204-325;PF07482	e.32	122	1	121	98.36	Uni_465_Q218Y5|e.32.1.1|23-447|d1ucua_	425	(179-282)	24.24	2.6e-57	120	No ambiguity	Phase 1 flagellin	Domain of Unknown Function (DUF1522)	No clan		No superfamily association
D3B2X6_POLPA/274-316;PF13431	a.118	43	1	43	97.67	Int_2025454|a.118.5.1_1|a.118.8.7_1	626	(535-582)	7.51	7.1e-138	42	Confident*	Bacterial muramidases|HAT/Suf repeat	Tetratricopeptide repeat	CL0020	clan fold match	No superfamily association
Q89HG4_BRADU/416-522;PF07483	b.69	107	3	106	96.26	Uni_24_A0YZI9|b.69.8.1|189-587|d1tyea_	399	(168-280)	28.07	9.8e-47	103	No ambiguity	Integrin alpha N-terminal domain	Tryptophan-rich Synechocystis species C-terminal domain	No clan		No superfamily association
GLBM_TYLHE/109-231;PF16915	b.61	123	2	123	98.37	Uni_4_P18208|b.61.7.1|109-234|d2gtln1	126	(2-123)	96.03	6.6e-40	121	No ambiguity	Extracellular hemoglobin linker subunit, receptor domain	Annelid erythrocruorin linker subunit C-terminus	No clan		fold match
Q7V1D7_PROMP/378-427;PF13438	a.118	50	1	49	96	Int_93419|a.118.1.24_10|a.118.8.8_6	138	(49-98)	35.51	1.3e-06	48	No ambiguity	Plakophilin 1 helical region|CT2138-like	Domain of unknown function (DUF4113)	No clan		No superfamily association
W5TB97_9NOCA/245-356;PF10774	a.118	112	1	112	99.11	Int_155453|a.118.1.6_1|a.118.8.8_14	174	(52-169)	67.24	2.2e-09	111	Confident*	Phoshoinositide 3-kinase (PI3K) helical domain|CT2138-like	Domain of unknown function (DUF4226)	No clan		No superfamily association
R1DL69_EMIHU/16-239;PF04831	b.82	224	23	213	84.82	Uni_6473_Q10V66|b.82.3.2|255-447|d1zyba2	193	(10-193)	94.82	1.9e-42	190	No ambiguity	cAMP-binding domain	Popeye protein conserved region	CL0029	clan fold match	No superfamily association
U1MKH9_ASCSU/723-809;PF01681	d.211	87	1	86	97.7	Uni_15427_UPI0000E48967|d.211.1.1|173-628|d1myoa_	456	(159-243)	18.42	1.1e-228	85	Conflict	Ankyrin repeat	C6 domain	No clan		No superfamily association
H1ZUX7_CAEEL/164-271;PF01682	a.118	108	1	107	98.15	Int_29828|a.118.1.2_11|a.118.8.7_36	542	(257-373)	21.4	5.1e-46	106	Confident*	HEAT repeat|HAT/Suf repeat	DB module	No clan		No superfamily association
Q39Y50_GEOMG/1735-1791;PF09698	a.138	57	1	57	98.25	Uni_1238_Q39Y50|a.138.1.3|1553-2044|d1fgja_	492	(212-268)	11.38	8.4e-36	56	No ambiguity	Di-heme elbow motif	Geobacter CxxxxCH...CXXCH motif (GSu_C4xC__C2xCH)	CL0317	clan fold match	No superfamily association
Q6CSD2_KLULA/1-48;PF12855	a.118	48	2	46	91.67	Uni_6507_B3QUM4|a.118.8.1|363-735|d1hh8a_	373	(92-123)	8.31	1.6e-54	44	No ambiguity	Tetratricopeptide repeat (TPR)	Life-span regulatory factor	No clan		No superfamily association
A1W8C1_ACISJ/296-363;PF12857	b.40	68	4	68	94.12	Uni_2594_C5CNV1|b.40.6.3|241-357|d3d31a1	117	(50-112)	52.99	2.3e-33	64	No ambiguity	ABC-transporter additional domain	TOBE-like domain	CL0021	clan fold match	No superfamily association
GI_VZVD/7-164;PF01688	a.118	158	1	156	98.1	Int_2004385|a.118.1.20_1|a.118.24.1_1	408	(157-321)	40.2	4.3e-65	155	Confident*	B56-like|Pseudo ankyrin repeat	Alphaherpesvirus glycoprotein I	CL0011	clan fold not match	No superfamily association
D3G1N4_BACPE/7-121;PF09509	c.10	115	2	112	95.65	Uni_14248_Q7PFC9|c.10.1.1|221-378|d1pgva_	158	(21-128)	67.72	4.9e-10	110	No ambiguity	28-residue LRR	Protein of unknown function (Hypoth_ymh)	No clan		No superfamily association
Q9CNG5_PASMU/1-346;PF11398	c.37	346	4	339	96.82	Int_1220050|c.37.1.12_10|c.37.1.11_61	409	(2-361)	87.78	5.4e-09	335	No ambiguity	ABC transporter ATPase domain-like|RecA protein-like (ATPase-domain)	Protein of unknown function (DUF2813)	CL0023	clan fold match	No superfamily association
A3LRN0_PICST/36-105;PF08583	c.10	70	2	69	95.71	Int_763012|c.10.2.6_10|c.10.2.8_31	343	(65-131)	19.24	2.1e-56	67	No ambiguity	Leucine rich effector protein YopM|Polygalacturonase inhibiting protein PGIP	Cytochrome c oxidase biogenesis protein Cmc1 like	CL0351	clan fold not match	No superfamily association
Q2RGM4_MOOTA/176-287;PF11392	d.211	112	6	112	94.64	Uni_19190_UPI000198441A|d.211.1.1|544-884|d2fo1e1	341	(141-246)	30.79	1.1e-62	106	Confident	Ankyrin repeat	Protein of unknown function (DUF2877)	No clan		No superfamily association
A9I0A0_BORPD/5-71;PF11390	a.118	67	1	66	97.01	Int_2027385|a.118.15.1_1|a.118.8.2_1	132	(58-131)	55.3	3.2e-14	65	No ambiguity	Aconitase B, N-terminal domain|Transcription factor MalT domain III	NADH-dependant formate dehydrogenase delta subunit FdsD	No clan		No superfamily association
F5YPX5_TREPZ/3-59;PF14070	c.10	57	1	55	94.74	Uni_18508_UPI0001760526|c.10.1.1|607-779|d1pgva_	173	(40-93)	30.64	6.8e-14	54	No ambiguity	28-residue LRR	Putative motility protein	No clan		No superfamily association
I3Y9B8_THIV6/50-286;PF13728	c.47	237	20	224	86.08	Uni_436_Q6C987|c.47.1.6|12-246|d2trcp_	235	(13-210)	83.83	5.9e-05	204	No ambiguity	Phosducin	F plasmid transfer operon protein	CL0172	clan fold match	No superfamily association
Q8ZKH5_SALTY/50-354;PF13729	f.4	305	1	305	99.67	Uni_110_A4W5G1|f.4.3.4|31-436|d1t16a_	406	(20-324)	74.88	9.2e-135	304	No ambiguity	Outer membrane protein transport protein	F plasmid transfer operon, TraF, protein	CL0193	clan fold match	No superfamily association
K9Z1T4_CYAAP/5-81;PF14076	a.118	77	2	77	97.4	Uni_5218_C4YZZ1|a.118.8.2|16-312|d1hz4a_	297	(171-247)	25.59	3.7e-135	75	Confident*	Transcription factor MalT domain III	Domain of unknown function (DUF4258)	No clan		No superfamily association
D8M164_BLAHO/761-987;PF13725	a.118	227	9	224	94.71	Uni_473_A0DZ45|a.118.8.1|120-423|d1hxia_	304	(65-301)	77.63	5e-24	215	No ambiguity	Tetratricopeptide repeat (TPR)	Possible tRNA binding domain	No clan		No superfamily association
A6W243_MARMS/22-235;PF13723	a.118	214	16	206	88.79	Uni_2809_B3CPJ8|a.118.24.1|41-419|d2ajaa1	379	(77-295)	57.52	1.6e-88	190	Confident	Pseudo ankyrin repeat	Beta-ketoacyl synthase, N-terminal domain	CL0046	clan fold not match	No superfamily association
B1Y393_LEPCP/23-121;PF04347	a.118	99	1	98	97.98	Uni_13736_C7J143|a.118.8.1|58-294|d1qqea_	237	(36-136)	42.19	1.3e-11	97	No ambiguity	Tetratricopeptide repeat (TPR)	Flagellar biosynthesis protein, FliO	No clan		No superfamily association
K4KUW0_SIMAS/53-128;PF04347	b.69	76	2	75	96.05	Uni_1689_Q7QK48|b.69.5.1|113-457|d1a12a_	345	(160-233)	21.16	5.8e-66	73	No ambiguity	Regulator of chromosome condensation RCC1	Flagellar biosynthesis protein, FliO	No clan		No superfamily association
W1PTL4_AMBTC/149-254;PF08458	b.69	106	4	105	95.28	Uni_1201_A7TEL6|b.69.4.2|138-501|d1yfqa_	364	(168-286)	32.42	2.2e-33	101	Confident*	Cell cycle arrest protein BUB3	Plant pleckstrin homology-like region	CL0266	clan fold not match	No superfamily association
F0LSJ1_VIBFN/2-66;PF05232	c.10	65	2	65	96.92	Uni_17354_UPI0001509C8E|c.10.1.1|451-928|d1z7xw1	478	(397-459)	12.97	3.6e-138	63	No ambiguity	28-residue LRR	Chlorhexidine efflux transporter	No clan		No superfamily association
RDRP_PMTVS/458-690;PF08456	a.118	233	5	228	95.71	Int_223426|a.118.17.2_10|a.118.8.7_40	583	(154-376)	38.08	1.5e-38	223	Confident*	Exocyst complex component|HAT/Suf repeat	Viral methyltransferase C-terminal	No clan		No superfamily association
B2TMM4_CLOBB/251-622;PF08455	c.37	372	85	326	64.78	Uni_21353_B9WDA2|c.37.1.19|133-414|d1z3ix2	282	(19-272)	89.72	1.2e-56	241	No ambiguity	Tandem AAA-ATPase domain	Bacterial SNF2 helicase associated	No clan		No superfamily association
Q8F5J8_LEPIN/66-321;PF07697	c.10	256	50	227	69.14	Uni_11973_UPI00017B45E2|c.10.1.2|307-617|d2ca6a1	311	(81-259)	57.23	5.9e-24	177	No ambiguity	Rna1p (RanGAP1), N-terminal domain	7TM-HD extracellular	No clan		No superfamily association
M1E8R6_9FIRM/50-253;PF07697	a.118	204	8	203	95.59	Int_2036400|a.118.8.2_1|a.118.25.1_1	361	(115-358)	67.31	1.9e-24	195	No ambiguity	Transcription factor MalT domain III|TROVE domain-like	7TM-HD extracellular	No clan		No superfamily association
D2V4J3_NAEGR/230-481;PF08631	a.118	252	3	252	98.81	Int_2022025|a.118.4.1_1|a.118.5.1_1	353	(89-350)	73.94	2.3e-43	249	No ambiguity	Lipovitellin-phosvitin complex, superhelical domain|Bacterial muramidases	Meiosis protein SPO22/ZIP4 like	CL0020	clan fold match	No superfamily association
Q8XKV5_CLOPE/182-451;PF07693	c.37	270	1	269	99.26	Uni_376_A0Q276|c.37.1.20|191-522|d2fnaa2	332	(21-292)	81.63	7.9e-45	268	No ambiguity	Extended AAA-ATPase domain	KAP family P-loop domain	CL0023	clan fold match	fold match
G0EF83_PYRF1/53-165;PF04019	b.69	113	2	111	96.46	Uni_2077_B2JBW8|b.69.10.1|570-864|d1jofa_	295	(4-114)	37.29	9.1e-136	109	Confident*	3-carboxy-cis,cis-mucoante lactonizing enzyme	Protein of unknown function (DUF359)	No clan		No superfamily association
E8MYP0_ANATU/43-312;PF04015	d.58	270	43	260	80.37	Uni_4580_C0QL08|d.58.1.5|4-273|d1h0hb_	270	(29-245)	80	1.9e-33	217	No ambiguity	Ferredoxin domains from multidomain proteins	Domain of unknown function (DUF362)	CL0471		No superfamily association
A8BJU3_GIAIC/391-439;PF07699	a.138	49	1	49	97.96	Uni_2465_C1FHY3|a.138.1.1|2899-3442|d2cvca1	544	(34-82)	8.82	3.1e-102	48	Confident*	Cytochrome c3-like	Putative ephrin-receptor like	No clan		No superfamily association
F7BNS0_XENTR/126-237;PF05837	a.118	112	3	112	97.32	Int_2012356|a.118.1.24_1|a.118.8.2_1	455	(254-369)	25.27	4.2e-45	109	No ambiguity	Plakophilin 1 helical region|Transcription factor MalT domain III	Centromere protein H (CENP-H)	No clan		No superfamily association
Q2EEM2_CAEEL/183-337;PF13897	b.132	155	1	153	98.06	Uni_235_UPI00015B41AF|b.132.1.1|315-471|d1olma2	157	(10-148)	87.9	1.3e-50	152	No ambiguity	Supernatant protein factor (SPF), C-terminal domain	Golgi-dynamics membrane-trafficking	CL0521		No superfamily association
Q17M79_AEDAE/783-892;PF10367	a.118	110	2	88	78.18	Uni_38_A7MB11|a.118.1.3|462-826|d1b89a_	365	(277-363)	23.56	1.1e-30	86	No ambiguity	Clathrin heavy chain proximal leg segment	Vacuolar sorting protein 39 domain 2	No clan		No superfamily association
H3CVP4_TETNG/451-553;PF10366	a.118	103	2	102	97.09	Int_143106|a.118.1.3_1|a.118.8.2_23	302	(132-229)	32.12	8.3e-23	100	No ambiguity	Clathrin heavy chain proximal leg segment|Transcription factor MalT domain III	Vacuolar sorting protein 39 domain 1	CL0020	clan fold match	No superfamily association
T1EGX0_HELRO/1-125;PF10363	d.211	125	3	123	96	Uni_2482_A2ENT5|d.211.1.1|258-695|d2fo1e1	438	(173-298)	28.54	1e-124	120	Confident*	Ankyrin repeat	Required for nuclear transport of RNA pol II C-terminus 1	No clan		No superfamily association
U1M7Q9_ASCSU/733-866;PF10363	a.118	134	1	133	98.51	Int_23723|a.118.1.10_10|a.118.1.24_18	540	(4-140)	25.19	4.6e-50	132	No ambiguity	Clathrin adaptor core protein|Plakophilin 1 helical region	Required for nuclear transport of RNA pol II C-terminus 1	No clan		fold match
E4XKF4_OIKDI/29-152;PF10162	d.211	124	4	122	95.16	Uni_18907_UPI0001925DF8|d.211.1.1|242-536|d2fo1e1	295	(13-142)	43.73	4.3e-63	118	Confident*	Ankyrin repeat	G8 domain	No clan		No superfamily association
R5JCJ6_9FIRM/525-595;PF04122	d.211	71	1	70	97.18	Uni_3927_A2G195|d.211.1.1|297-720|d2fo1e1	424	(83-150)	15.8	3.1e-126	69	Confident*	Ankyrin repeat	Putative cell wall binding repeat 2	No clan		No superfamily association
R5JI16_9FIRM/237-333;PF04122	a.118	97	3	97	96.91	Uni_10066_C3YH47|a.118.8.8|975-1128|d2hr2a1	154	(57-151)	61.04	9e-15	94	No ambiguity	CT2138-like	Putative cell wall binding repeat 2	No clan		No superfamily association
COG8_DROME/37-379;PF04124	a.118	343	7	342	97.67	Int_186855|a.118.1.23_1|a.118.8.2_16	357	(8-353)	96.64	9.9e-41	335	No ambiguity	Diap1 N-terninal region-like|Transcription factor MalT domain III	Dor1-like family	CL0295	clan fold match	fold match
CP91_CONGL/61-88;PF07473	g.3	28	1	27	92.86	d1ixta_|g.3.6.1	27	(1-27)	96.3	4.6e-18	26	No ambiguity	Conotoxin	Spasmodic peptide gm9a; conotoxin from Conus species	CL0083	clan fold match	fold match
V5UCG2_9BURK/1-212;PF11161	a.118	212	29	180	71.23	Int_150594|a.118.1.5_10|a.118.18.1_33	244	(97-239)	58.2	2.2e-10	151	No ambiguity	Leucine-rich repeat variant|HCP-like	Protein of unknown function (DUF2946)	No clan		No superfamily association
Q0AQU0_MARMM/26-144;PF11162	d.211	119	2	116	95.8	Uni_3777_A2FUY3|d.211.1.1|159-582|d1uoha_	424	(65-181)	27.36	3.7e-48	114	Confident*	Ankyrin repeat	Protein of unknown function (DUF2946)	No clan		No superfamily association
D4ZPQ1_ARTPN/6-69;PF11165	a.118	64	2	64	96.88	Uni_2617_B4B6N8|a.118.8.7|278-763|d2ooea1	486	(194-248)	11.11	9.7e-48	62	No ambiguity	HAT/Suf repeat	Protein of unknown function (DUF2949)	No clan		No superfamily association
R6DEQ5_9CLOT/4-58;PF14446	a.118	55	2	55	96.36	Int_203232|a.118.5.1_10|a.118.8.7_2	473	(32-96)	13.53	6.3e-116	53	No ambiguity	Bacterial muramidases|HAT/Suf repeat	Prokaryotic RING finger family 1	CL0229	clan fold not match	fold NOT match
A6LUL9_CLOB8/98-151;PF11167	d.211	54	2	54	96.3	Uni_17157_UPI00015B5077|d.211.1.1|40-499|d2fo1e1	460	(266-319)	11.52	1.6e-91	52	Confident*	Ankyrin repeat	Protein of unknown function (DUF2953)	No clan		No superfamily association
Q18BG2_PEPD6/111-159;PF11167	a.118	49	3	49	93.88	Uni_3177_B6H5H5|a.118.8.7|1199-1698|d2ooea1	500	(5-48)	8.6	2.6e-195	46	No ambiguity	HAT/Suf repeat	Protein of unknown function (DUF2953)	No clan		No superfamily association
Q8EPB5_OCEIH/104-157;PF11167	b.69	54	1	53	96.3	Uni_207_B4VHM7|b.69.3.1|220-699|d1qnia2	480	(419-469)	10.42	2.7e-137	52	Confident*	Nitrous oxide reductase, N-terminal domain	Protein of unknown function (DUF2953)	No clan		No superfamily association
H6NNJ5_9BACL/100-174;PF14449	a.118	75	1	74	97.33	Uni_8595_UPI000197BBBE|a.118.18.1|204-469|d1ouva_	266	(182-256)	27.82	3.2e-49	73	Confident*	HCP-like	Pre-toxin TG	No clan		No superfamily association
Q982X4_RHILO/9-257;PF04655	d.144	249	2	246	97.99	Uni_100_A0Y817|d.144.1.6|10-297|d1j7la_	288	(17-260)	84.38	9.7e-35	244	No ambiguity	APH phosphotransferases	Aminoglycoside/hydroxyurea antibiotic resistance kinase	CL0016	clan fold match	fold match
Q8EJT7_SHEON/11-158;PF04657	a.118	148	4	146	95.95	Int_134943|a.118.1.15_1|a.118.8.1_4	294	(142-290)	50.34	1.1e-14	142	No ambiguity	Mo25 protein|Tetratricopeptide repeat (TPR)	Putative inner membrane exporter, YdcZ	CL0184		No superfamily association
A4J5V2_DESRM/7-69;PF07875	a.118	63	1	63	98.41	Int_2012705|a.118.1.24_1|a.118.8.7_1	549	(473-537)	11.66	6e-38	62	No ambiguity	Plakophilin 1 helical region|HAT/Suf repeat	Coat F domain	CL0044	clan fold not match	No superfamily association
Q0IL98_NPVLS/1-91;PF05531	a.118	91	1	91	98.9	Uni_4518_C3ZJ39|a.118.8.7|697-1248|d2ooea1	552	(89-177)	15.94	1.2e-251	90	No ambiguity	HAT/Suf repeat	Nucleopolyhedrovirus P10 protein	No clan		No superfamily association
R6AUY6_9FIRM/7-51;PF07872	c.10	45	1	45	97.78	Uni_16752_UPI0000E4657F|c.10.1.1|110-255|d1pgva_	146	(59-103)	30.14	9.4e-15	44	No ambiguity	28-residue LRR	Protein of unknown function (DUF1659)	No clan		No superfamily association
F0SZT6_SYNGF/7-51;PF07872	b.70	45	1	44	95.56	Uni_1772_Q01XX1|b.70.1.1|17-427|d1kv9a2	411	(59-99)	9.73	9.3e-90	43	Confident*	Quinoprotein alcohol dehydrogenase-like	Protein of unknown function (DUF1659)	No clan		No superfamily association
A5HZT3_CLOBH/7-51;PF07872	d.211	45	1	45	97.78	Uni_2012_A2ECI4|d.211.1.1|177-555|d2fo1e1	379	(121-167)	12.14	1.1e-94	44	Confident*	Ankyrin repeat	Protein of unknown function (DUF1659)	No clan		No superfamily association
Q27197_TETTH/1-436;PF06873	a.138	436	101	418	72.71	Uni_4380_Q23BK2|a.138.1.1|204-709|d2cvca1	506	(2-268)	52.57	3.2e-129	317	No ambiguity	Cytochrome c3-like	Cell surface immobilisation antigen SerH	No clan		No superfamily association
R6X4V6_9BACT/16-117;PF14289	d.211	102	3	101	96.08	Uni_3239_A2FB16|d.211.1.1|155-561|d2fo1e1	407	(83-183)	24.57	1.4e-119	98	Confident*	Ankyrin repeat	Domain of unknown function (DUF4369)	No clan		No superfamily association
F9Z5J5_ODOSD/17-118;PF14289	a.118	102	1	101	98.04	Int_105624|a.118.5.1_10|a.118.6.1_19	454	(275-377)	22.47	6.7e-123	100	No ambiguity	Bacterial muramidases|Protein prenylyltransferase	Domain of unknown function (DUF4369)	No clan		No superfamily association
D4IPI7_9BACT/19-118;PF14289	b.69	100	2	99	97	Uni_6188_P38011|b.69.2.2|32-317|d1pbyb_	286	(6-100)	32.87	1.5e-63	97	Confident*	Quinohemoprotein amine dehydrogenase B chain	Domain of unknown function (DUF4369)	No clan		No superfamily association
Q5BNQ2_9SALA/2-215;PF06875	a.26	214	35	212	82.71	Uni_146_P14188|a.26.1.1|11-186|d1cnt1_	176	(4-174)	96.59	1.9e-46	177	No ambiguity	Long-chain cytokines	Plethodontid receptivity factor PRF	CL0053	clan fold match	fold match
C5YF45_SORBI/44-156;PF13947	b.69	113	4	112	95.58	Uni_7011_O48847|b.69.4.1|471-787|d1gxra_	317	(38-147)	34.38	2.1e-63	108	Confident*	WD40-repeat	Wall-associated receptor kinase galacturonan-binding	No clan		No superfamily association
K0TKP2_THAOC/320-558;PF07059	a.118	239	66	238	71.97	Uni_628_A2DTT9|a.118.24.1|47-426|d2ajaa1	380	(35-219)	48.42	1.2e-82	172	Conflict	Pseudo ankyrin repeat	Protein of unknown function (DUF1336)	No clan		No superfamily association
A0C7U2_PARTE/1143-1195;PF13948	a.138	53	1	53	98.11	Uni_562_A0CTG8|a.138.1.1|815-1359|d2cvca1	545	(181-234)	9.72	2.3e-120	52	Confident*	Cytochrome c3-like	Domain of unknown function (DUF4215)	No clan		No superfamily association
Q1LMF9_CUPMC/12-114;PF06505	d.278	103	2	103	98.06	Uni_22_A4XX91|d.278.1.3|14-188|d2osoa1	175	(5-103)	56	2e-39	101	No ambiguity	MJ1460-like	Activator of aromatic catabolism	CL0210	clan fold match	No superfamily association
Q8TMM1_METAC/59-155;PF06897	e.7	97	3	96	95.88	Int_1911283|e.7.1.2_1|e.7.1.1_12	241	(114-207)	38.59	2.8e-27	93	No ambiguity	GlpX-like bacterial fructose-1,6-bisphosphatase|Inositol monophosphatase/fructose-1,6-bisphosphatase-like	Protein of unknown function (DUF1269)	CL0500		No superfamily association
H3A3K1_LATCH/35-237;PF15002	a.118	203	5	200	96.06	Int_182347|a.118.1.21_1|a.118.5.1_5	225	(13-207)	86.22	5.6e-11	195	No ambiguity	HspBP1 domain|Bacterial muramidases	ERK and JNK pathways, inhibitor	No clan		No superfamily association
Q9SI67_ARATH/1-224;PF07279	c.66	224	2	220	97.32	Int_3105654|c.66.1.19_1|c.66.1.18_1	263	(14-244)	87.45	9.9e-49	218	Confident*	Histamine methyltransferase|Mycolic acid cyclopropane synthase	Protein of unknown function (DUF1442)	CL0063	clan fold match	No superfamily association
D0NFQ3_PHYIT/6-131;PF15007	d.211	126	5	121	92.06	Uni_12559_Q8K2D2|d.211.1.1|10-202|d1blxb_	193	(8-127)	61.66	1.9e-29	116	Confident	Ankyrin repeat	Centrosomal spindle body, CEP44	No clan		No superfamily association
E6W2V0_DESIS/9-225;PF07277	a.118	217	22	214	88.48	Int_182785|a.118.1.21_1|a.118.8.1_57	213	(9-207)	92.96	1.9e-06	192	No ambiguity	HspBP1 domain|Tetratricopeptide repeat (TPR)	SapC	No clan		No superfamily association
Q8TVC4_METKA/1-174;PF09869	a.118	174	2	172	97.7	Int_190180|a.118.1.24_10|a.118.8.7_58	495	(273-443)	34.34	2e-26	170	No ambiguity	Plakophilin 1 helical region|HAT/Suf repeat	Uncharacterized protein conserved in archaea (DUF2096)	No clan		No superfamily association
B7KJD6_CYAP7/38-250;PF09865	b.125	213	4	212	97.65	Uni_222_B2IJV2|b.125.1.1|43-252|d1iwla_	210	(1-208)	98.57	4.1e-93	208	No ambiguity	Outer-membrane lipoproteins carrier protein LolA	Predicted periplasmic protein (DUF2092)	CL0048	clan fold match	fold match
C7Q783_CATAD/37-109;PF09860	a.4	73	12	71	80.82	Uni_340_C0Z7V9|a.4.5.58|1-199|d1ulya_	199	(136-195)	29.65	2.5e-27	59	No ambiguity	Hypothetical protein PH1932	Uncharacterized protein conserved in bacteria (DUF2087)	No clan		No superfamily association
A1WE01_VEREI/341-660;PF09863	c.1	320	4	312	96.25	Int_2686451|c.1.8.4_1|c.1.15.6_1	371	(22-368)	93.26	6.8e-31	308	No ambiguity	Family 1 of glycosyl hydrolase|UxuA-like	Uncharacterized protein conserved in bacteria (DUF2090)	CL0036	clan fold match	No superfamily association
B4MTM7_DROWI/51-110;PF06477	c.32	60	1	51	83.33	Uni_596_B4H689|c.32.1.1|1-200|d2btoa1	200	(150-200)	25	5.2e-31	50	No ambiguity	Tubulin, GTPase domain	Protein of unknown function (DUF1091)	CL0532		No superfamily association
B4GCF6_DROPE/70-153;PF06477	a.118	84	2	83	96.43	Uni_52_A0BP10|a.118.8.7|110-696|d2ooea1	587	(503-576)	12.44	6.9e-77	81	Confident*	HAT/Suf repeat	Protein of unknown function (DUF1091)	CL0532		No superfamily association
ZGRF1_MOUSE/3-81;PF10382	a.118	79	2	78	96.2	Int_112281|a.118.6.1_10|a.118.8.1_116	305	(12-90)	25.57	7.8e-73	76	Confident*	Protein prenylyltransferase|Tetratricopeptide repeat (TPR)	Protein of unknown function (DUF2439)	No clan		No superfamily association
R6X0U2_9PORP/43-146;PF16288	b.68	104	3	102	95.19	Uni_6603_C3Y0P8|b.68.6.1|305-608|d2dg1a1	304	(33-133)	32.89	1.5e-65	99	Confident*	SGL-like	Domain of unknown function (DUF4934)	CL0186	clan fold match	No superfamily association
Q842C8_ECOLX/341-480;PF12445	e.32	140	1	140	99.29	Uni_624_Q842B9|e.32.1.1|2-554|d1ucua_	553	(330-458)	23.15	7e-44	139	No ambiguity	Phase 1 flagellin	Flagellin protein	No clan		No superfamily association
Q7VLE0_HAEDU/18-130;PF06252	d.211	113	2	110	95.58	Uni_7962_B8NVM7|d.211.1.1|49-354|d2fo1e1	306	(91-205)	37.25	6.3e-90	108	Confident*	Ankyrin repeat	Protein of unknown function (DUF1018)	No clan		No superfamily association
A9HH94_GLUDA/7-116;PF07309	b.69	110	5	107	92.73	Uni_8957_Q6C3U5|b.69.4.1|85-529|d2ovrb2	445	(93-196)	23.15	1.4e-85	102	Confident	WD40-repeat	Flagellar protein FlaF	No clan		No superfamily association
C5M028_PERM5/914-982;PF14668	a.118	69	1	69	98.55	Int_64545|a.118.1.9_1|a.118.1.24_12	418	(146-213)	16.03	5.6e-65	68	No ambiguity	Regulatory subunit H of the V-type ATPase|Plakophilin 1 helical region	Rapamycin-insensitive companion of mTOR, domain 5	No clan		fold match
Q1HVI3_EBVA8/46-119;PF03581	d.211	74	2	74	97.3	Uni_3309_A2FDI5|d.211.1.1|174-659|d2fo1e1	486	(57-129)	14.81	6e-180	72	Confident*	Ankyrin repeat	Herpesvirus UL33-like protein	No clan		No superfamily association
F4W8J8_ACREC/737-850;PF14663	a.118	114	4	113	95.61	Uni_6828_UPI00016E1F1F|a.118.1.1|134-977|d1qgra_	844	(616-719)	12.2	5.2e-45	109	No ambiguity	Armadillo repeat	Rapamycin-insensitive companion of mTOR RasGEF_N domain	CL0542	clan fold not match	No superfamily association
G1XJT2_ARTOA/249-639;PF14664	a.118	391	34	390	91.05	Uni_1898_B3S2G4|a.118.1.1|56-922|d2bpta1	867	(13-359)	39.91	3.8e-147	356	No ambiguity	Armadillo repeat	Rapamycin-insensitive companion of mTOR, N-term	No clan		No superfamily association
F4P3M7_BATDJ/537-642;PF14666	a.118	106	3	105	96.23	Uni_6828_UPI00016E1F1F|a.118.1.1|134-977|d1qgra_	844	(506-606)	11.85	5.2e-45	102	No ambiguity	Armadillo repeat	Rapamycin-insensitive companion of mTOR, middle domain	No clan		No superfamily association
A4XNW0_PSEMY/2-156;PF03682	c.10	155	3	152	96.13	Uni_13106_Q4U0X4|c.10.1.1|482-962|d1z7xw1	481	(222-384)	33.68	3.8e-62	149	No ambiguity	28-residue LRR	Uncharacterised protein family (UPF0158)	No clan		No superfamily association
Q2FRS8_METHJ/16-86;PF03683	d.211	71	1	70	97.18	Uni_3328_A2FE34|d.211.1.1|288-676|d2fo1e1	389	(122-188)	16.97	2.9e-155	69	Confident*	Ankyrin repeat	Uncharacterised protein family (UPF0175)	No clan		No superfamily association
B4SD07_PELPB/13-85;PF03683	a.118	73	1	72	97.26	Int_2024962|a.118.5.1_1|a.118.8.2_1	441	(10-87)	17.46	1.3e-160	71	No ambiguity	Bacterial muramidases|Transcription factor MalT domain III	Uncharacterised protein family (UPF0175)	No clan		No superfamily association
Y14D_BPT4/26-128;PF03197	d.211	103	2	102	97.09	Uni_14703_UPI0000E46D52|d.211.1.1|173-631|d2fo1e1	459	(56-158)	22.22	1.8e-242	100	Confident*	Ankyrin repeat	Bacteriophage FRD2 protein	No clan		No superfamily association
D5UBQ8_CELFN/611-649;PF03752	d.211	39	1	39	97.44	Uni_8544_C3L4K7|d.211.1.1|1631-2137|d1uoha_	507	(389-426)	7.3	3.8e-94	38	Confident*	Ankyrin repeat	Short repeats of unknown function	No clan		No superfamily association
Q6NG78_CORDI/194-235;PF03752	a.118	42	1	41	95.24	Int_92874|a.118.1.24_10|a.118.8.1_4	301	(231-283)	17.28	3.5e-06	40	No ambiguity	Plakophilin 1 helical region|Tetratricopeptide repeat (TPR)	Short repeats of unknown function	No clan		No superfamily association
H5X2X0_9PSEU/13-136;PF11897	c.87	124	1	124	99.19	Uni_910_UPI0001AF4EBF|c.87.1.4|5-752|d1l5wa_	748	(9-139)	17.38	1.9e-40	123	No ambiguity	Oligosaccharide phosphorylase	Protein of unknown function (DUF3417)	No clan		fold match
C0QR23_PERMH/3-154;PF03755	b.69	152	1	150	98.03	Uni_8615_UPI0000519EAA|b.69.2.1|99-449|d2bbkh_	351	(6-161)	44.16	8.2e-29	149	Confident*	Methylamine dehydrogenase, H-chain	YicC-like family, N-terminal region	No clan		No superfamily association
Q08YX1_STIAD/132-268;PF03756	a.118	137	3	136	97.08	Int_29754|a.118.1.2_11|a.118.8.7_36	542	(295-431)	25.09	9.9e-51	133	No ambiguity	HEAT repeat|HAT/Suf repeat	A-factor biosynthesis hotdog domain	CL0050	clan fold not match	fold NOT match
Q2LRS6_SYNAS/279-366;PF02371	d.211	88	2	87	96.59	Uni_9348_C6LYH2|d.211.1.1|428-827|d2fo1e1	400	(91-174)	20.75	1.9e-53	85	Conflict	Ankyrin repeat	Transposase IS116/IS110/IS902 family	CL0198	clan fold not match	No superfamily association
ACPA_BACAN/2-61;PF08280	a.4	60	1	60	98.33	Int_2177719|a.4.5.2_1|a.4.5.56_1	67	(1-61)	89.55	1.5e-11	59	Confident*	LexA repressor, N-terminal DNA-binding domain|Rio2 serine protein kinase N-terminal domain	M protein trans-acting positive regulator (MGA) HTH domain	CL0123	clan fold match	No superfamily association
Q3A0F5_PELCD/2-120;PF08937	c.23	119	28	117	74.79	Int_2917394|c.23.3.1_1|c.23.16.2_1	106	(1-95)	88.68	8.7e-06	89	No ambiguity	Hypothetical protein MTH538|DJ-1/PfpI	MTH538 TIR-like domain (DUF1863)	CL0173	clan fold match	No superfamily association
A5FZK1_ACICJ/195-334;PF11946	c.1	140	1	119	84.29	Uni_400_A5FZK1|c.1.28.3|25-313|d1tv8a_	289	(171-289)	40.83	2e-65	118	No ambiguity	MoCo biosynthesis proteins	Domain of unknown function (DUF3463)	No clan		fold match
E9GIB1_DAPPU/14-199;PF14719	b.55	186	1	135	72.04	Uni_1849_Q20652|b.55.1.2|9-169|d2dkqa1	161	(26-160)	83.23	1.7e-24	134	No ambiguity	Phosphotyrosine-binding domain (PTB)	Phosphotyrosine interaction domain (PTB/PID)	CL0266	clan fold match	fold match
D7FPN2_ECTSI/624-813;PF15625	a.118	190	13	186	91.05	Int_214676|a.118.17.2_10|a.118.8.1_88	587	(191-358)	28.45	6.5e-12	173	No ambiguity	Exocyst complex component|Tetratricopeptide repeat (TPR)	CC2D2A N-terminal C2 domain	CL0154	clan fold not match	No superfamily association
C1D191_DEIDV/46-222;PF13668	a.25	177	1	177	99.44	Int_285739|a.25.2.2_1|a.25.1.9_4	155	(4-154)	96.77	1.1e-11	176	No ambiguity	Cobalamin adenosyltransferase|Rv2844-like	Ferritin-like domain	CL0044	clan fold match	No superfamily association
U9UJ26_RHIID/5-142;PF10568	c.47	138	6	113	77.54	Uni_2674_B4PNR8|c.47.1.5|1-116|d2gsqa2	116	(4-116)	96.55	2.2e-23	107	No ambiguity	Glutathione S-transferase (GST), N-terminal domain	Outer mitochondrial membrane transport complex protein	CL0172	clan fold match	No superfamily association
Q7UQF5_RHOBA/18-174;PF05751	a.118	157	11	133	77.71	Int_211094|a.118.26.1_1|a.118.6.1_43	145	(7-135)	88.28	1.6e-06	122	Confident	MgtE N-terminal domain-like|Protein prenylyltransferase	FixH	CL0488		No superfamily association
F6SJ03_XENTR/1154-1182;PF16622	g.37	29	1	29	96.55	Uni_73150_UPI0000ECBF4A|g.37.1.1|430-516|d2epsa1	87	(5-32)	31.03	1.6e-29	28	Confident*	Classic zinc finger, C2H2	zinc-finger C2H2-type	CL0361	clan fold match	No superfamily association
A3XHA7_LEEBM/2-149;PF08808	a.118	148	5	141	91.89	Uni_5068_Q6VZY6|a.118.24.1|199-508|d2ajaa1	310	(138-288)	48.39	2.7e-67	136	Confident	Pseudo ankyrin repeat	RES domain	No clan		No superfamily association
A4JV22_BURVG/2-152;PF08808	b.69	151	3	148	96.03	Uni_7073_Q7PTK2|b.69.11.1|116-470|d1ri6a_	355	(69-211)	40	4.9e-103	145	Confident*	Putative isomerase YbhE	RES domain	No clan		No superfamily association
Q81BC9_BACCR/167-236;PF15533	b.86	70	6	48	60	Uni_341_C0EUA4|b.86.1.2|2094-2275|d1dq3a1	182	(139-182)	23.63	2.2e-18	42	No ambiguity	Intein (protein splicing domain)	Bacterial toxin 33	No clan		No superfamily association
R5Q3Q7_9BURK/135-238;PF03374	a.118	104	3	103	96.15	Int_190168|a.118.1.24_10|a.118.8.7_58	495	(152-265)	22.83	2.9e-32	100	Confident*	Plakophilin 1 helical region|HAT/Suf repeat	Phage antirepressor protein KilAC domain	No clan		No superfamily association
E6SSV2_BACT6/131-242;PF11761	c.152	112	1	93	82.14	Uni_59_A7V5R9|c.152.1.1|2-223|d3eeqa2	222	(130-222)	41.44	7e-49	92	No ambiguity	CbiG N-terminal domain-like	Cobalamin biosynthesis central region	No clan		No superfamily association
A9TC52_PHYPA/6-160;PF04937	c.55	155	6	155	96.13	Uni_63_A7QD54|c.55.3.12|87-483|d2bw3a2	397	(3-148)	36.52	1.2e-37	149	No ambiguity	Hermes transposase-like	Protein of unknown function (DUF 659)	No clan		fold match
B8C4W1_THAPS/47-159;PF04930	d.211	113	2	111	96.46	Uni_8207_C0NZ54|d.211.1.1|863-1272|d2fo1e1	410	(138-249)	27.07	1.9e-126	109	Confident*	Ankyrin repeat	FUN14 family	No clan		No superfamily association
A0A098GRN2_SALET/185-325;PF04932	b.69	141	3	133	92.2	Uni_70_A0C196|b.69.2.2|1824-2157|d1jmxb_	334	(109-245)	40.72	2.9e-29	130	Confident	Quinohemoprotein amine dehydrogenase B chain	O-Antigen ligase	CL0499		No superfamily association
TXMG4_MACGS/63-105;PF05353	g.3	43	1	43	97.67	d1qdpa_|g.3.6.2	42	(1-42)	97.62	9.5e-24	42	No ambiguity	Spider toxins	Delta Atracotoxin	CL0083	clan fold match	fold match
E6VSE4_DESAO/18-143;PF13541	d.14	126	1	126	99.21	Uni_1116_B5YKD3|d.14.1.10|613-789|d1rrea_	177	(17-146)	72.88	2.3e-45	125	No ambiguity	ATP-dependent protease Lon (La), catalytic domain	Subunit ChlI of Mg-chelatase	CL0329	clan fold match	fold match
A1VVP6_POLNA/12-63;PF13542	a.4	52	2	51	94.23	Uni_312_A8LT70|a.4.1.19|1-95|d2jn6a1	95	(1-57)	58.95	4.2e-12	49	Confident	Cgl2762-like	Helix-turn-helix domain of transposase family ISL3	CL0123	clan fold match	No superfamily association
Q3Y3Y2_ENTFC/97-148;PF13542	d.211	52	2	52	96.15	Uni_3575_A2FMC8|d.211.1.1|285-682|d2fo1e1	398	(223-270)	11.81	1.9e-127	50	Confident*	Ankyrin repeat	Helix-turn-helix domain of transposase family ISL3	CL0123	clan fold not match	No superfamily association
ZNUB_BACSU/5-263;PF00950	f.22	259	2	259	99.23	Uni_47_A0ZBX3|f.22.1.1|12-345|d1l7va_	334	(66-333)	79.94	3.4e-82	257	No ambiguity	ABC transporter involved in vitamin B12 uptake, BtuC	ABC 3 transport family	CL0142	clan fold match	fold match
F4KR19_HALH1/13-285;PF13546	c.55	273	2	273	99.27	Uni_49_B1M9W7|c.55.3.4|5-405|d1musa_	401	(11-276)	66.08	1.9e-87	271	No ambiguity	Transposase inhibitor (Tn5 transposase)	DDE superfamily endonuclease	CL0219	clan fold match	fold match
Q7VVF7_BORPE/538-685;PF05359	d.211	148	5	144	93.92	Uni_16214_UPI0000E4A5D4|d.211.1.1|367-787|d2fo1e1	421	(115-260)	34.44	7.9e-122	139	Conflict	Ankyrin repeat	Domain of Unknown Function (DUF748)	CL0401		No superfamily association
Q20747_CAEEL/18-132;PF02408	c.10	115	2	112	95.65	Int_2577300|c.10.1.2_1|c.10.2.1_1	390	(214-356)	36.41	1.3e-51	110	No ambiguity	Rna1p (RanGAP1), N-terminal domain|Internalin LRR domain	CUB-like domain	CL0164	clan fold not match	No superfamily association
A5DDD2_PICGU/25-57;PF09463	b.69	33	1	32	93.94	Int_2499509|b.69.5.1_1|b.69.5.2_1	381	(301-331)	7.87	1.4e-64	31	No ambiguity	Regulator of chromosome condensation RCC1|beta-lactamase inhibitor protein-II, BLIP-II	Opy2 protein	No clan		No superfamily association
A7RHA9_NEMVE/177-234;PF00839	d.211	58	3	58	94.83	Uni_4543_A5AB96|d.211.1.1|93-382|d2fo1e1	290	(44-99)	18.97	9.2e-48	55	Conflict	Ankyrin repeat	Cysteine rich repeat	No clan		No superfamily association
A6VS07_MARMS/32-78;PF13400	b.69	47	1	47	97.87	Uni_10401_UPI00006A51A9|b.69.4.1|224-527|d1gxra_	304	(25-74)	16.12	3.7e-29	46	Confident*	WD40-repeat	Putative Flp pilus-assembly TadE/G-like	CL0496		No superfamily association
Q5LUZ7_RUEPO/68-216;PF13403	b.86	149	1	149	99.33	Uni_77_A3TXC6|b.86.1.2|28-205|d1jvaa1	178	(2-148)	82.02	6.6e-34	148	Confident*	Intein (protein splicing domain)	Hint domain	CL0363		No superfamily association
B0RHG5_CLAMS/10-41;PF10708	b.69	32	2	31	90.62	Uni_757_D0CHV9|b.69.8.1|964-1334|d1tyea_	371	(246-277)	8.36	3.4e-90	29	No ambiguity	Integrin alpha N-terminal domain	Protein of unknown function (DUF2510)	No clan		No superfamily association
NOEJ_RHISN/346-498;PF01050	b.82	153	2	153	98.69	Uni_373_B8IQD8|b.82.1.7|309-468|d1j3pa_	160	(7-156)	93.12	8.4e-36	151	No ambiguity	Glucose-6-phosphate isomerase, GPI	Mannose-6-phosphate isomerase	CL0029	clan fold match	fold match
A6WZ10_OCHA4/8-141;PF09684	a.118	134	2	132	97.01	Uni_6645_UPI0000E48ACE|a.118.24.1|663-1085|d2ajaa1	423	(245-394)	35.22	1.4e-149	130	Confident*	Pseudo ankyrin repeat	Phage tail protein (Tail_P2_I)	No clan		No superfamily association
A0L8I7_MAGMM/8-145;PF04246	c.10	138	3	124	87.68	Uni_16281_UPI00006CD5AA|c.10.1.1|358-522|d1io0a_	165	(30-160)	78.79	4.8e-05	121	Confident	28-residue LRR	Positive regulator of sigma(E), RseC/MucC	No clan		No superfamily association
C2X236_BACCE/7-42;PF12841	a.118	36	1	36	97.22	Uni_17774_Q467Z9|a.118.8.1|1-292|d1hxia_	292	(1-36)	11.99	3.2e-63	35	No ambiguity	Tetratricopeptide repeat (TPR)	YvrJ protein family	No clan		No superfamily association
Q180M9_PEPD6/443-804;PF12846	c.37	362	8	352	95.03	Uni_13873_Q6F7Q8|c.37.1.11|6-405|d1e9ra_	400	(8-376)	92	1.8e-84	344	No ambiguity	RecA protein-like (ATPase-domain)	AAA-like domain	CL0023	clan fold match	fold match
Q5NGI6_FRATT/16-106;PF04241	c.10	91	2	90	96.7	Uni_4125_B4W1Z4|c.10.2.1|54-399|d2omza2	346	(234-311)	22.25	3.2e-35	88	No ambiguity	Internalin LRR domain	Protein of unknown function (DUF423)	No clan		No superfamily association
A4HGK2_LEIBR/24-115;PF04241	a.118	92	3	91	95.65	Int_120978|a.118.5.1_10|a.118.1.10_17	498	(207-304)	19.48	1.4e-52	88	Confident*	Bacterial muramidases|Clathrin adaptor core protein	Protein of unknown function (DUF423)	No clan		No superfamily association
Q8YRR0_NOSS1/13-57;PF11387	a.118	45	3	44	91.11	Uni_17123_Q2H7I6|a.118.8.1|536-814|d1qqea_	279	(78-122)	15.77	2.2e-85	41	No ambiguity	Tetratricopeptide repeat (TPR)	Protein of unknown function (DUF2795)	No clan		No superfamily association
C6X2U8_FLAB3/3-205;PF13712	c.68	203	2	203	99.01	Int_1416254|c.68.1.17_10|c.68.1.1_8	284	(34-246)	74.65	1.1e-61	201	Confident*	Polypeptide N-acetylgalactosaminyltransferase 1, N-terminal domain|Spore coat polysaccharide biosynthesis protein SpsA	Glycosyltransferase like family	CL0110	clan fold match	fold match
A6L3W4_BACV8/33-120;PF13715	b.3	88	1	88	98.86	Int_635381|b.3.2.1_1|b.3.6.1_9	120	(1-112)	92.5	9.4e-28	87	Confident*	Carboxypeptidase regulatory domain|Aromatic compound dioxygenase	CarboxypepD_reg-like domain	CL0287	clan fold match	fold match
Q20974_CAEEL/3-414;PF07914	d.144	412	52	402	84.95	Uni_1529_B4NIL6|d.144.1.6|22-417|d2pula1	396	(22-380)	90.4	8.5e-65	350	No ambiguity	APH phosphotransferases	Protein of unknown function (DUF1679)	CL0016	clan fold match	fold match
F6UZ84_CIOIN/313-363;PF14061	b.80	51	9	42	64.71	Uni_3129_B4WT36|b.80.7.1|1033-1243|d1kapp1	211	(41-73)	15.17	1.8e-05	33	No ambiguity	Serralysin-like metalloprotease, C-terminal domain	Polycomb-like MTF2 factor 2	No clan		No superfamily association
F0NZQ1_WEEVC/81-185;PF04336	a.118	105	3	104	96.19	Int_1945364|a.118.1.10_1|a.118.5.1_1	571	(399-502)	18.04	7.6e-58	101	No ambiguity	Clathrin adaptor core protein|Bacterial muramidases	Protein of unknown function, DUF479	No clan		No superfamily association
D8MTI5_ERWBE/57-214;PF05228	d.211	158	3	150	93.04	Uni_5680_A8PRF0|d.211.1.1|255-827|d1myoa_	573	(255-408)	26.7	2.6e-93	147	Conflict	Ankyrin repeat	CHASE4 domain	CL0165	clan fold not match	No superfamily association
Q9I243_PSEAE/59-220;PF05228	a.118	162	3	149	90.12	Int_24796|a.118.1.10_10|a.118.8.1_88	533	(213-353)	26.27	1.8e-07	146	No ambiguity	Clathrin adaptor core protein|Tetratricopeptide repeat (TPR)	CHASE4 domain	CL0165	clan fold not match	No superfamily association
H1YYG2_9EURY/37-190;PF05228	b.109	154	3	122	77.27	Uni_852_C2EVL4|b.109.1.1|195-505|d2bmla1	311	(9-128)	38.26	9.3e-60	119	No ambiguity	Cell wall binding repeat	CHASE4 domain	CL0165	clan fold not match	No superfamily association
G2SX21_ROSHA/7-167;PF01548	d.211	161	4	150	90.68	Uni_17082_UPI00015B428E|d.211.1.1|5-389|d2fo1e1	385	(140-279)	36.1	1.1e-49	146	Conflict	Ankyrin repeat	Transposase	No clan		No superfamily association
COBQ_SHEON/251-458;PF07685	c.23	208	1	207	99.04	Uni_7990_Q5JFP4|c.23.16.1|1-223|d1ka9h_	223	(3-203)	89.69	6.3e-39	206	No ambiguity	Class I glutamine amidotransferases (GAT)	CobB/CobQ-like glutamine amidotransferase domain	CL0014	clan fold match	fold match
A0A068YEE2_ECHMU/266-337;PF04064	a.118	72	2	72	97.22	Int_1950893|a.118.1.2_1|a.118.8.7_1	613	(490-561)	11.58	1.2e-64	70	No ambiguity	HEAT repeat|HAT/Suf repeat	Domain of unknown function (DUF384)	No clan		No superfamily association
Q8TRX3_METAC/275-470;PF08480	b.80	196	1	196	99.49	Uni_445_Q46DF0|b.80.1.4|38-457|d1ofla_	420	(211-412)	47.86	1.7e-99	195	No ambiguity	Chondroitinase B	Disaggregatase related	CL0268	clan fold match	fold match
A1WRY7_VEREI/24-52;PF08483	d.211	29	2	29	93.1	Uni_4761_A6S2U7|d.211.1.1|574-1018|d2fo1e1	445	(207-237)	6.74	1.4e-165	27	Confident	Ankyrin repeat	IstB-like ATP binding N-terminal	No clan		No superfamily association
A8HV37_CHLRE/37-149;PF08487	d.211	113	2	111	96.46	Uni_2455_A2ENB3|d.211.1.1|289-668|d2fo1e1	380	(48-159)	29.21	8.2e-70	109	Confident*	Ankyrin repeat	Vault protein inter-alpha-trypsin domain	CL0029	clan fold not match	No superfamily association
T1J2Z8_STRMM/1006-1098;PF10179	b.1	93	1	91	96.77	Uni_1263_A5X6X5|b.1.2.1|23750-23941|d1qr4a1	192	(52-151)	51.56	8.4e-29	90	Confident*	Fibronectin type III	Uncharacterised conserved protein (DUF2369)	No clan		No superfamily association
YCF23_ANTSP/3-255;PF04481	c.1	253	6	250	96.44	Int_810390|c.1.12.8_1|c.1.2.4_3	275	(8-273)	96.36	1.8e-18	244	Confident*	Ketopantoate hydroxymethyltransferase PanB|Tryptophan biosynthesis enzymes	Protein of unknown function (DUF561)	CL0036	clan fold match	fold match
G0QVJ4_ICHMG/461-489;PF08159	a.118	29	2	29	93.1	Uni_179_A0CCV1|a.118.6.1|60-367|d1dcea1	308	(96-123)	8.77	2.5e-38	27	No ambiguity	Protein prenylyltransferase	NUC153 domain	No clan		No superfamily association
M7WPS8_RHOT1/774-863;PF12621	a.118	90	4	87	92.22	Int_125700|a.118.5.1_10|a.118.1.2_4	492	(57-137)	16.26	3.8e-32	83	No ambiguity	Bacterial muramidases|HEAT repeat	Extracellular tail, of 10TM putative phosphate transporter	No clan		No superfamily association
F4PTV7_DICFS/779-890;PF12624	a.118	112	1	107	94.64	Int_208283|a.118.17.1_1|a.118.18.1_33	268	(139-247)	40.3	7.8e-20	106	Confident	Cullin repeat|HCP-like	N-terminal region of Chorein or VPS13	No clan		No superfamily association
C1F1Y8_ACIC5/30-65;PF11154	b.15	36	1	36	97.22	Uni_1743_C1F1Y8|b.15.1.1|17-154|d1gmea_	138	(14-49)	25.36	5.1e-27	35	No ambiguity	HSP20	Protein of unknown function (DUF2934)	No clan		No superfamily association
A1BIZ1_CHLPD/4-41;PF11154	a.118	38	2	38	94.74	Int_2024499|a.118.5.1_1|a.118.18.1_1	320	(261-297)	11.25	6.3e-35	36	No ambiguity	Bacterial muramidases|HCP-like	Protein of unknown function (DUF2934)	No clan		No superfamily association
YAM5_SCHPO/92-142;PF14477	c.10	51	2	51	96.08	Int_762357|c.10.2.8_10|c.10.2.1_25	358	(36-88)	14.53	2.1e-106	49	No ambiguity	Polygalacturonase inhibiting protein PGIP|Internalin LRR domain	Membrane-polarising domain of Mso1	No clan		No superfamily association
K1VMQ1_TRIAC/397-453;PF08155	c.37	57	2	57	96.49	Uni_14236_C4R6V6|c.37.1.8|172-456|d1wxqa1	285	(226-278)	18.25	3.3e-30	55	No ambiguity	G proteins	NOGCT (NUC087) domain	No clan		No superfamily association
C7PX94_CATAD/20-107;PF14472	b.69	88	2	87	96.59	Uni_918_B9HF48|b.69.5.2|18-373|d1jtdb_	356	(165-262)	27.25	5e-85	85	No ambiguity	beta-lactamase inhibitor protein-II, BLIP-II	Domain of unknown function (DUF4429)	No clan		No superfamily association
Q7TV35_PROMM/1-45;PF07862	c.10	45	1	45	97.78	Int_760505|c.10.2.6_10|c.10.1.2_46	338	(76-121)	13.31	5.8e-148	44	Confident*	Leucine rich effector protein YopM|Rna1p (RanGAP1), N-terminal domain	Nitrogen fixation protein of unknown function	No clan		No superfamily association
F3ZY91_MAHA5/11-171;PF14277	a.4	161	2	156	95.65	Int_433447|a.4.5.64_1|a.4.5.61_16	175	(2-167)	94.29	7e-15	154	Confident*	PF1790-like|PadR-like	Domain of unknown function (DUF4364)	CL0123	clan fold match	No superfamily association
R7G5P5_9PROT/7-124;PF14276	d.211	118	2	114	94.92	Uni_705_A2DE19|d.211.1.1|166-538|d2fo1e1	373	(116-234)	31.64	3.7e-69	112	Confident	Ankyrin repeat	Domain of unknown function (DUF4363)	No clan		No superfamily association
R6T799_9FIRM/10-128;PF14276	a.118	119	2	118	97.48	Int_65501|a.118.1.9_1|a.118.8.2_20	381	(230-357)	33.33	8.6e-30	116	No ambiguity	Regulatory subunit H of the V-type ATPase|Transcription factor MalT domain III	Domain of unknown function (DUF4363)	No clan		No superfamily association
R6PSI0_9CLOT/6-125;PF14276	b.69	120	3	118	95.83	Uni_11833_UPI000180D139|b.69.4.1|1-315|d1gxra_	315	(171-283)	35.56	4.4e-74	115	Confident*	WD40-repeat	Domain of unknown function (DUF4363)	No clan		No superfamily association
R7PB18_9BACT/104-199;PF14271	a.118	96	3	95	95.83	Int_120447|a.118.1.10_10|a.118.1.24_18	540	(263-378)	21.3	5.1e-53	92	No ambiguity	Clathrin adaptor core protein|Plakophilin 1 helical region	Domain of unknown function (DUF4359)	No clan		No superfamily association
A5FAB7_FLAJ1/16-114;PF14271	b.69	99	6	94	88.89	Uni_822_P73139|b.69.8.1|1819-2269|d1tyea_	451	(314-411)	21.51	1.3e-46	88	Confident	Integrin alpha N-terminal domain	Domain of unknown function (DUF4359)	No clan		No superfamily association
R6SXE3_9FIRM/59-160;PF14270	d.211	102	3	99	94.12	Uni_11069_Q4A520|d.211.1.1|114-546|d2fo1e1	433	(324-428)	24.02	9.7e-91	96	Conflict	Ankyrin repeat	Domain of unknown function (DUF4358)	No clan		No superfamily association
R7AAE7_9FIRM/50-150;PF14270	b.68	101	3	85	81.19	Uni_961_A4BWJ0|b.68.7.1|31-292|d1k32a2	262	(164-243)	30.15	2.4e-12	82	Confident	Tricorn protease N-terminal domain	Domain of unknown function (DUF4358)	No clan		No superfamily association
B5Y0K1_KLEP3/3-53;PF13973	b.69	51	3	51	94.12	Uni_1677_Q8Z020|b.69.7.1|1277-1715|d1qfma1	439	(196-249)	12.07	7.2e-116	48	Confident	Prolyl oligopeptidase, N-terminal domain	Domain of unknown function (DUF4222)	No clan		No superfamily association
A5AKW8_VITVI/433-499;PF13976	c.10	67	1	66	97.01	Uni_5727_B9F2S9|c.10.1.1|83-521|d1z7xw1	439	(269-333)	14.58	1.7e-85	65	No ambiguity	28-residue LRR	GAG-pre-integrase domain	No clan		No superfamily association
A6YTD9_CUCME/418-472;PF13976	c.55	55	10	51	74.55	Uni_682_A5AWG3|c.55.3.2|256-405|d1exqa_	150	(3-43)	26.67	5.7e-24	41	No ambiguity	Retroviral integrase, catalytic domain	GAG-pre-integrase domain	No clan		No superfamily association
Q45W66_PHACR/412-482;PF13976	d.211	71	1	70	97.18	Uni_15582_UPI0000E48D7B|d.211.1.1|395-832|d2fo1e1	438	(192-259)	15.3	1.4e-240	69	Confident*	Ankyrin repeat	GAG-pre-integrase domain	No clan		No superfamily association
A1WDS0_ACISJ/7-100;PF10959	d.211	94	2	93	96.81	Uni_1615_A2E0C9|d.211.1.1|15-327|d2fo1e1	313	(95-188)	29.71	1.5e-156	91	Confident*	Ankyrin repeat	Protein of unknown function (DUF2761)	No clan		No superfamily association
A0A0F6C0W3_ECOLX/1-199;PF06316	f.4	199	6	199	96.98	Int_3607924|f.4.3.3_1|f.4.3.4_1	411	(217-409)	46.72	3.8e-21	193	No ambiguity	Ligand-gated protein channel|Outer membrane protein transport protein	Enterobacterial Ail/Lom protein	CL0193	clan fold match	fold match
B3MDI9_DROAN/30-119;PF06313	a.118	90	2	90	97.78	Int_2024607|a.118.5.1_1|a.118.6.1_1	458	(88-185)	21.18	2.6e-53	88	Confident*	Bacterial muramidases|Protein prenylyltransferase	Drosophila ACP53EA protein	No clan		No superfamily association
C3Z1B0_BRAFL/10-170;PF15011	a.118	161	3	159	96.89	Uni_90_A0BP10|a.118.8.1|46-341|d1elra_	296	(7-169)	54.73	5.5e-30	156	No ambiguity	Tetratricopeptide repeat (TPR)	Casein Kinase 2 substrate	No clan		No superfamily association
M3Z0F6_MUSPF/5-579;PF15015	a.118	575	51	401	60.87	Int_24702|a.118.1.10_10|a.118.8.1_88	533	(9-427)	78.42	5.7e-11	350	No ambiguity	Clathrin adaptor core protein|Tetratricopeptide repeat (TPR)	Spermatogenesis-associated, N-terminal	No clan		No superfamily association
B3RUC7_TRIAD/373-456;PF15016	b.109	84	10	82	85.71	Uni_628_B7ANX7|b.109.1.1|905-1114|d2biba1	210	(115-189)	35.24	2.3e-59	72	No ambiguity	Cell wall binding repeat	Domain of unknown function (DUF4520)	No clan		No superfamily association
H3DLN4_TETNG/433-490;PF15017	a.118	58	1	58	98.28	Uni_2201_UPI00016E7241|a.118.1.2|127-715|d1b3ua_	589	(319-376)	9.68	6.9e-25	57	No ambiguity	HEAT repeat	Putative WW-binding domain and destruction box	No clan		No superfamily association
D3EZU7_CONWI/80-107;PF09851	a.118	28	1	28	96.43	Uni_2803_B4S7V1|a.118.8.7|552-879|d2onda1	328	(44-71)	8.23	2.6e-87	27	No ambiguity	HAT/Suf repeat	Short C-terminal domain	No clan		No superfamily association
A9SX84_PHYPA/103-276;PF12717	a.118	174	1	174	99.43	Int_118739|a.118.1.10_10|a.118.1.2_2	595	(90-293)	34.12	3.3e-64	173	No ambiguity	Clathrin adaptor core protein|HEAT repeat	non-SMC mitotic condensation complex subunit 1	CL0020	clan fold match	fold match
ZAN_MOUSE/2399-2454;PF12714	a.138	56	1	56	98.21	Uni_3223_O88799|a.138.1.1|4201-4648|d2cvca1	448	(243-298)	12.28	2.2e-111	55	No ambiguity	Cytochrome c3-like	TILa domain	CL0451	clan fold not match	fold NOT match
K7MJQ0_SOYBN/82-112;PF14383	a.118	31	3	29	83.87	Uni_808_A0YXA3|a.118.8.1|176-609|d1hxia_	434	(27-53)	5.99	1.1e-127	26	No ambiguity	Tetratricopeptide repeat (TPR)	DUF761-associated sequence motif	No clan		No superfamily association
X6P5Y5_RETFI/25-130;PF06320	a.118	106	1	105	98.11	Int_106401|a.118.5.1_10|a.118.8.7_2	473	(1-104)	21.78	2.7e-147	104	No ambiguity	Bacterial muramidases|HAT/Suf repeat	GCN5-like protein 1 (GCN5L1)	No clan		No superfamily association
A8Y1I6_CAEBR/34-118;PF12432	d.211	85	2	85	97.65	Uni_10162_Q0CIS2|d.211.1.1|819-1100|d2fo1e1	282	(52-136)	29.79	2.9e-119	83	Confident*	Ankyrin repeat	Protein of unknown function (DUF3677)	No clan		No superfamily association
Q8XVR2_RALSO/5-37;PF12434	c.58	33	1	33	96.97	Uni_465_B5RVR3|c.58.1.3|4-183|d1vl6a2	180	(2-34)	17.78	1.6e-20	32	No ambiguity	Malic enzyme N-domain	Malate dehydrogenase enzyme	No clan		No superfamily association
A7HV84_PARL1/17-220;PF06226	b.69	204	2	194	94.12	Uni_10484_UPI000194E0D3|b.69.2.2|662-1014|d1jmxb_	353	(136-345)	59.21	1e-54	192	Confident	Quinohemoprotein amine dehydrogenase B chain	Protein of unknown function (DUF1007)	No clan		No superfamily association
M1CCF1_SOLTU/29-216;PF15704	a.118	188	4	185	96.28	Uni_8150_UPI0001850850|a.118.8.7|546-1070|d2ooea1	525	(206-401)	37.14	3.1e-35	181	No ambiguity	HAT/Suf repeat	Mitochondrial ATP synthase subunit	No clan		No superfamily association
J8LIL3_SACAR/9-217;PF15700	d.211	209	13	200	89.47	Uni_78_A0DYX0|d.211.1.1|1165-1619|d1myoa_	455	(86-283)	43.3	2.9e-40	187	Confident	Ankyrin repeat	Domain of unknown function (DUF4667)	No clan		No superfamily association
Q4CNH0_TRYCC/14-77;PF14658	a.39	64	1	64	98.44	Uni_294_A0CZC4|a.39.1.5|335-499|d1m39a_	165	(106-165)	35.76	2.6e-27	63	Confident*	Calmodulin-like	EF-hand domain	CL0220	clan fold match	fold match
E8U369_DEIML/113-280;PF11849	d.110	168	3	168	98.21	Uni_3977_B8HJS0|d.110.2.1|406-590|d3c2wa1	185	(5-184)	96.76	6.4e-42	165	Confident*	GAF domain	Domain of unknown function (DUF3369)	CL0161	clan fold match	No superfamily association
G7Z8Y1_AZOL4/149-323;PF11849	a.118	175	12	162	85.71	Int_2026998|a.118.5.1_1|a.118.24.1_1	535	(245-408)	30.47	4.4e-77	150	Conflict	Bacterial muramidases|Pseudo ankyrin repeat	Domain of unknown function (DUF3369)	CL0161	clan fold not match	No superfamily association
K9W1Q2_9CYAN/118-162;PF11848	d.211	45	1	45	97.78	Uni_1197_A2DQA6|d.211.1.1|764-1236|d2fo1e1	473	(111-155)	9.3	1.6e-67	44	Confident*	Ankyrin repeat	Domain of unknown function (DUF3368)	No clan		No superfamily association
H1Y5L4_9SPHI/111-156;PF11848	a.118	46	1	45	95.65	Int_123936|a.118.1.5_10|a.118.1.2_4	338	(144-190)	13.61	7.1e-73	44	No ambiguity	Leucine-rich repeat variant|HEAT repeat	Domain of unknown function (DUF3368)	No clan		No superfamily association
R5ZY36_9FIRM/54-95;PF13396	c.10	42	1	42	97.62	Uni_9586_C6ZRZ9|c.10.1.1|2-455|d1z7xw1	454	(311-351)	8.81	2e-104	41	No ambiguity	28-residue LRR	Phospholipase_D-nuclease N-terminal	No clan		No superfamily association
Q6KH34_MYCMO/262-326;PF13391	a.118	65	1	64	96.92	Int_2025464|a.118.5.1_1|a.118.8.7_1	626	(356-428)	11.5	7.4e-113	63	No ambiguity	Bacterial muramidases|HAT/Suf repeat	HNH endonuclease	CL0263	clan fold not match	No superfamily association
D9SIY8_GALCS/377-561;PF11846	a.118	185	58	181	66.49	Int_113814|a.118.17.2_10|a.118.6.1_35	396	(183-310)	32.07	5.2e-16	123	No ambiguity	Exocyst complex component|Protein prenylyltransferase	Virulence factor membrane-bound polymerase, C-terminal	No clan		No superfamily association
C6BU33_DESAD/12-204;PF11845	a.118	193	8	188	93.26	Int_214660|a.118.17.2_10|a.118.8.1_88	587	(187-363)	29.98	2.2e-09	180	No ambiguity	Exocyst complex component|Tetratricopeptide repeat (TPR)	Protein of unknown function (DUF3365)	No clan		No superfamily association
D8PFM9_9BACT/21-194;PF11845	b.69	174	2	165	93.68	Uni_11794_UPI000180C324|b.69.4.1|285-669|d1nr0a2	385	(147-275)	33.25	2.7e-31	163	Confident	WD40-repeat	Protein of unknown function (DUF3365)	No clan		No superfamily association
R6M7U8_9BACE/92-242;PF16380	b.80	151	1	151	99.34	Uni_104_A7M4F9|b.80.1.4|39-513|d1ofla_	475	(334-472)	29.05	1.2e-66	150	No ambiguity	Chondroitinase B	Domain of unknown function	No clan		No superfamily association
D3IAD6_9BACT/413-511;PF16385	c.76	99	1	99	98.99	Uni_369_A6C4L0|c.76.1.2|1-413|d1fsua_	413	(313-396)	20.1	1.2e-18	98	No ambiguity	Arylsulfatase	Domain of unknown function	No clan		fold match
H8MGT9_CORCM/51-270;PF12388	d.92	220	2	220	99.09	Int_1903012|d.92.1.2_1|d.92.1.6_3	243	(9-232)	91.77	7.3e-23	218	No ambiguity	Thermolysin-like|Serralysin-like metalloprotease, catalytic (N-terminal) domain	Dual-action HEIGH metallo-peptidase	CL0126	clan fold match	No superfamily association
D6D035_9BACE/6-223;PF16439	a.118	218	11	215	93.58	Uni_18656_Q662F4|a.118.8.1|509-894|d1hxia_	386	(161-365)	52.85	3.6e-43	204	No ambiguity	Tetratricopeptide repeat (TPR)	Domain of unknown function (DUF5036)	No clan		No superfamily association
E5AP12_BURRH/182-330;PF12385	b.69	149	4	147	95.97	Uni_7780_Q22D03|b.69.4.1|1802-2169|d1gxra_	368	(14-162)	40.22	2.7e-114	143	Conflict	WD40-repeat	Papain-like cysteine protease AvrRpt2	CL0125	clan fold not match	No superfamily association
D8L140_TREPZ/34-171;PF13156	c.52	138	2	87	61.59	Uni_536_Q88BH4|c.52.1.30|24-145|d1y88a2	122	(12-87)	61.48	7.2e-36	85	No ambiguity	MRR-like	Restriction endonuclease	CL0236	clan fold match	fold match
A9HSX5_GLUDA/136-207;PF13154	e.13	72	1	70	95.83	Uni_714_B9K3L6|e.13.1.2|123-296|d1nuia1	174	(6-74)	39.08	7.5e-35	69	No ambiguity	Primase fragment of primase-helicase protein	Protein of unknown function (DUF3991)	No clan		No superfamily association
O11979_9SECO/2603-2833;PF12381	b.47	231	2	229	98.27	Uni_5532_C8JWF4|b.47.1.1|191-434|d2h5ca1	244	(26-237)	86.48	3.1e-21	227	No ambiguity	Prokaryotic proteases	Tungro spherical virus-type peptidase	CL0124	clan fold match	fold match
A8WNY9_CAEBR/3-296;PF03761	b.47	294	9	292	96.26	Uni_5689_UPI0000ECBA74|b.47.1.2|508-805|d1rrka1	298	(22-297)	92.28	2.9e-89	283	No ambiguity	Eukaryotic proteases	Chymotrypsin family Peptidase-S1	CL0124	clan fold match	No superfamily association
A7MPT7_CROS8/12-350;PF15632	d.142	339	72	315	71.68	Int_3282511|d.142.1.5_1|d.142.1.9_1	266	(9-265)	96.24	6.6e-41	243	Confident	Pyruvate phosphate dikinase, N-terminal domain|PurP ATP-binding domain-like	ATP-grasp in the biosynthetic pathway with Ter operon	CL0179	clan fold match	fold match
F6VIK9_XENTR/1-80;PF10579	a.118	80	1	80	98.75	Int_203188|a.118.5.1_10|a.118.8.7_2	473	(194-278)	17.76	3.8e-135	79	Confident*	Bacterial muramidases|HAT/Suf repeat	Rapsyn N-terminal myristoylation and linker region	CL0020	clan fold match	fold match
B5DPM2_DROPS/10-153;PF14875	d.211	144	2	143	97.92	Uni_1822_A2E5R2|d.211.1.1|172-585|d2fo1e1	414	(59-211)	36.71	3.4e-184	141	Confident*	Ankyrin repeat	N-term cysteine-rich ER, FAM69	No clan		No superfamily association
Q8ABX1_BACTN/140-340;PF12099	b.69	201	19	198	89.05	Uni_165_A0CYP5|b.69.2.2|57-342|d1jmxb_	286	(98-280)	63.64	7e-45	179	Confident	Quinohemoprotein amine dehydrogenase B chain	Protein of unknown function (DUF3575)	CL0193	clan fold not match	No superfamily association
B2A0Q3_NATTJ/24-198;PF01944	c.10	175	8	172	93.71	Uni_2587_A7Q7W3|c.10.1.3|287-577|d1fs2a2	291	(8-172)	56.36	7.1e-24	164	No ambiguity	Cyclin A/CDK2-associated p19, Skp2	Stage II sporulation protein M	No clan		No superfamily association
A0Q0E5_CLONN/24-202;PF01944	a.118	179	5	164	88.83	Uni_5068_Q6VZY6|a.118.24.1|199-508|d2ajaa1	310	(153-303)	48.39	1.6e-68	159	Conflict	Pseudo ankyrin repeat	Stage II sporulation protein M	No clan		No superfamily association
TS11_GIAIN/265-667;PF03302	a.138	403	1	361	89.33	Uni_1162_A5PB53|a.138.1.1|52-513|d2cvca1	462	(17-454)	94.59	8.7e-14	360	No ambiguity	Cytochrome c3-like	Giardia variant-specific surface protein	No clan		No superfamily association
E9CW38_COCPS/295-502;PF13574	d.92	208	2	208	99.04	Uni_403_Q2GPB0|d.92.1.10|241-441|d2i47a1	201	(5-200)	97.01	2.1e-45	206	No ambiguity	TNF-alpha converting enzyme, TACE, catalytic domain	Metallo-peptidase family M12B Reprolysin-like	CL0126	clan fold match	fold match
B1VM05_STRGG/234-286;PF13576	b.80	53	1	53	98.11	Uni_4502_Q8DKZ0|b.80.8.1|176-363|d2j8ia1	188	(137-186)	26.06	2.8e-47	52	Confident*	Pentapeptide repeats	Pentapeptide repeats (9 copies)	CL0505	clan fold match	No superfamily association
A5FKP6_FLAJ1/375-412;PF13573	b.69	38	1	38	97.37	Uni_162_A5FKP6|b.69.5.1|108-430|d1a12a_	323	(268-305)	11.46	2.2e-25	37	No ambiguity	Regulator of chromosome condensation RCC1	SprB repeat	CL0159	clan fold not match	No superfamily association
P31_BNYVS/1-126;PF04920	a.118	126	1	123	96.83	Int_2020056|a.118.3.1_1|a.118.18.1_1	190	(33-156)	64.74	1.2e-09	122	No ambiguity	Sec7 domain|HCP-like	Family of unknown function (DUF656)	No clan		No superfamily association
D1C3E4_SPHTD/15-219;PF13579	a.118	205	4	202	96.59	Int_1938318|a.118.1.1_1|a.118.1.15_1	337	(68-331)	78.04	3.2e-11	198	Conflict	Armadillo repeat|Mo25 protein	Glycosyl transferase 4-like domain	CL0113	clan fold not match	fold NOT match
A8LB27_FRASN/20-225;PF13579	c.87	206	1	206	99.51	Int_3240158|c.87.1.3_1|c.87.1.8_1	444	(15-219)	45.95	1.7e-55	205	No ambiguity	UDP-N-acetylglucosamine 2-epimerase|Glycosyl transferases group 1	Glycosyl transferase 4-like domain	CL0113	clan fold match	No superfamily association
C5YX64_SORBI/67-201;PF12165	c.10	135	8	131	91.11	Uni_2115_A7QC41|c.10.2.1|1078-1383|d2omza2	306	(7-133)	41.18	5.6e-61	123	No ambiguity	Internalin LRR domain	Alfin	No clan		No superfamily association
A2U324_9FLAO/96-153;PF13376	a.118	58	1	58	98.28	Int_24218|a.118.5.1_10|a.118.1.10_17	498	(316-377)	12.25	2e-38	57	No ambiguity	Bacterial muramidases|Clathrin adaptor core protein	Bacteriocin-protection, YdeI or OmpD-Associated	No clan		No superfamily association
Q0BVZ5_GRABC/205-277;PF13371	a.118	73	1	73	98.63	Uni_3886_C0UUC3|a.118.8.7|1065-1578|d2ooea1	514	(391-463)	14.01	7e-90	72	Confident*	HAT/Suf repeat	Tetratricopeptide repeat	CL0020	clan fold match	fold match
L0A8C5_CALLD/199-275;PF12367	c.36	77	1	75	96.1	Uni_5236_Q97GB1|c.36.1.9|22-261|d1ozha3	240	(176-237)	25.42	3.7e-23	74	No ambiguity	Pyruvate oxidase and decarboxylase PP module	Pyruvate ferredoxin oxidoreductase beta subunit C terminal	No clan		No superfamily association
Q388Y1_TRYB2/831-930;PF12364	a.118	100	1	99	98	Uni_4923_A9VDF3|a.118.8.1|7-357|d1hh8a_	351	(53-154)	28.77	9.8e-54	98	No ambiguity	Tetratricopeptide repeat (TPR)	Protein of unknown function (DUF3648)	No clan		No superfamily association
C5KDY3_PERM5/94-292;PF03942	d.211	199	23	195	86.43	Uni_217_A1DCG9|d.211.1.1|634-1076|d2fo1e1	443	(163-330)	37.7	1.6e-42	172	Confident	Ankyrin repeat	DTW domain	No clan		No superfamily association
D7KCH1_ARALL/140-390;PF03942	b.69	251	15	250	93.63	Uni_3884_B6Q3N0|b.69.2.2|946-1279|d1pbyb_	334	(85-317)	69.46	8.7e-25	235	Confident	Quinohemoprotein amine dehydrogenase B chain	DTW domain	No clan		No superfamily association
B3LVK4_DROAN/222-278;PF14912	d.211	57	1	57	98.25	Uni_652_A2DCC6|d.211.1.1|326-748|d2fo1e1	423	(83-138)	13	1.4e-222	56	Confident*	Ankyrin repeat	Testicular haploid expressed repeat	No clan		No superfamily association
R5JW49_9CLOT/4-297;PF03419	a.118	294	80	270	64.63	Uni_359_A2DFM7|a.118.24.1|72-379|d2ajaa1	308	(11-195)	59.74	1.9e-78	190	Confident	Pseudo ankyrin repeat	Sporulation factor SpoIIGA	No clan		No superfamily association
V9TSJ1_9PROT/640-683;PF09326	b.68	44	2	43	93.18	Uni_786_B8GKB4|b.68.6.2|127-453|d1v04a_	327	(241-285)	13.46	5.3e-116	41	Confident	Serum paraoxonase/arylesterase 1, PON1	NADH-ubiquinone oxidoreductase subunit G, C-terminal	No clan		No superfamily association
A0C6L4_PARTE/699-956;PF09451	b.64	258	16	180	63.57	Uni_2_A0D766|b.64.1.1|18-173|d1q25a3	156	(2-156)	98.72	2.1e-69	164	No ambiguity	Mannose 6-phosphate receptor domain	Autophagy-related protein 27	CL0226	clan fold match	fold match
C5K554_PERM5/13-69;PF13418	b.68	57	1	57	98.25	Uni_736_B0VYZ4|b.68.11.1|60-351|d1zgka1	292	(64-124)	20.55	4.1e-58	56	Confident*	Kelch motif	Galactose oxidase, central domain	CL0186	clan fold match	fold match
C7PAW5_CHIPD/51-108;PF13415	b.68	58	1	58	98.28	Uni_3997_UPI000192589D|b.68.11.1|318-598|d1zgka1	281	(95-148)	18.86	5.2e-65	57	Confident*	Kelch motif	Galactose oxidase, central domain	CL0186	clan fold match	No superfamily association
D0LHP0_HALO1/290-342;PF13415	b.69	53	1	53	98.11	Uni_30_A1SSA2|b.69.8.1|31-387|d1tyea_	357	(191-243)	14.57	3.9e-85	52	Confident*	Integrin alpha N-terminal domain	Galactose oxidase, central domain	CL0186	clan fold match	No superfamily association
K9S4X5_9CYAN/1-88;PF10718	b.68	88	2	88	97.73	Uni_3461_UPI00015B610E|b.68.11.1|283-556|d1zgka1	274	(45-130)	31.02	1.3e-64	86	Confident*	Kelch motif	Hypothetical chloroplast protein Ycf34	No clan		No superfamily association
P89653_MHV68/22-397;PF09213	b.116	376	26	376	93.09	d1mkfa_|b.116.1.1	371	(22-369)	93.53	1e-173	350	No ambiguity	Viral chemokine binding protein m3	M3	No clan		fold match
ATT_APLCA/22-76;PF08037	g.63	55	1	55	98.18	d1t50a_|g.63.1.1	58	(4-58)	93.1	2.4e-38	54	No ambiguity	Mollusk pheromone	Attractin family	No clan		fold match
R4KQH5_9FIRM/183-397;PF04250	a.118	215	6	211	95.35	Uni_4929_A9VT02|a.118.8.1|570-989|d1w3ba_	420	(149-414)	63.1	2.4e-25	205	No ambiguity	Tetratricopeptide repeat (TPR)	Protein of unknown function (DUF429)	No clan		No superfamily association
R6Z859_9CLOT/14-237;PF09529	a.118	224	15	185	75.89	Int_2036293|a.118.8.2_1|a.118.24.1_1	441	(106-278)	39	6.3e-53	170	Confident	Transcription factor MalT domain III|Pseudo ankyrin repeat	Integral membrane protein (intg_mem_TP0381)	No clan		No superfamily association
Q8REB2_FUSNN/24-206;PF13707	a.118	183	1	178	96.72	Int_2026969|a.118.5.1_1|a.118.24.1_1	535	(349-528)	33.46	5.2e-30	177	No ambiguity	Bacterial muramidases|Pseudo ankyrin repeat	RloB-like protein	No clan		No superfamily association
I5AWB2_EUBCE/7-438;PF13701	c.55	432	93	432	78.47	Uni_31_A7B2R8|c.55.3.4|99-440|d1musa_	342	(1-340)	99.12	3.2e-225	339	No ambiguity	Transposase inhibitor (Tn5 transposase)	Transposase DDE domain group 1	CL0219	clan fold match	fold match
E0TEQ5_PARBH/14-102;PF10005	d.211	89	2	85	93.26	Uni_15113_UPI0000E47CF0|d.211.1.1|256-597|d2fo1e1	342	(60-145)	24.85	8.9e-71	83	Confident	Ankyrin repeat	zinc-ribbon domain	CL0167	clan fold not match	No superfamily association
A9B3R1_HERA2/181-247;PF10006	d.68	67	1	67	98.51	Uni_584_C2W4C7|d.68.3.3|1-75|d1dcja_	75	(6-74)	90.67	2.5e-23	66	Confident*	SirA-like	Uncharacterized conserved protein (DUF2249)	CL0397	clan fold match	fold match
Q5F9E2_NEIG1/36-162;PF11530	d.24	127	2	106	81.89	Uni_717_UPI000196EE37|d.24.1.1|10-141|d1oqwa_	132	(27-131)	78.79	2.2e-60	104	No ambiguity	Pilin	Minor type IV pilin, PilX	CL0327	clan fold match	No superfamily association
Y105_METJA/39-149;PF04322	c.10	111	5	106	90.99	Uni_2630_B0FNA9|c.10.1.2|619-923|d2ca6a1	305	(71-175)	34.1	2.6e-23	101	No ambiguity	Rna1p (RanGAP1), N-terminal domain	Protein of unknown function (DUF473)	No clan		No superfamily association
A1K3V4_AZOSB/4-90;PF05258	a.118	87	1	86	97.7	Uni_307_A0YNA9|a.118.8.7|114-691|d2ooea1	578	(85-163)	13.49	3.4e-150	85	No ambiguity	HAT/Suf repeat	Protein of unknown function (DUF721)	CL0424		No superfamily association
Q6MHW6_BDEBA/12-102;PF05258	b.69	91	11	85	81.32	Uni_201_A9B7Y0|b.69.8.1|59-520|d1tyea_	462	(226-305)	17.1	1.1e-103	74	No ambiguity	Integrin alpha N-terminal domain	Protein of unknown function (DUF721)	CL0424		No superfamily association
A0A0U1QV71_YERP3/35-151;PF09144	b.135	117	1	117	99.15	d1pm4a_|b.135.1.1	117	(1-117)	99.15	2.2e-76	116	No ambiguity	Superantigen (mitogen) Ypm	Yersinia pseudo-tuberculosis mitogen	No clan		fold match
U5G5V9_POPTR/96-170;PF08498	c.66	75	1	75	98.67	Uni_1367_C0PRC7|c.66.1.18|45-344|d2o57a1	300	(234-299)	21.67	2.7e-26	74	No ambiguity	Mycolic acid cyclopropane synthase	Sterol methyltransferase C-terminal	No clan		No superfamily association
B1ZZM6_OPITP/673-859;PF08494	a.118	187	4	173	90.37	Uni_17653_Q3M7E6|a.118.8.1|486-888|d1qqea_	403	(11-197)	46.15	1.4e-36	169	No ambiguity	Tetratricopeptide repeat (TPR)	DEAD/H associated	No clan		No superfamily association
Q5E5A4_VIBF1/32-227;PF08495	b.69	196	13	190	90.31	Uni_9236_Q74ZL8|b.69.4.1|101-600|d1gxra_	500	(168-371)	40.6	3.5e-68	177	Conflict	WD40-repeat	FIST N domain	No clan		No superfamily association
ERG1_CANAL/192-473;PF08491	c.3	282	2	248	87.23	Uni_13195_D0M7L8|c.3.1.2|1-398|d2voua1	398	(157-394)	59.55	9.3e-57	246	No ambiguity	FAD-linked reductases, N-terminal domain	Squalene epoxidase	CL0063	clan fold match	No superfamily association
R6FSK8_9CLOT/253-453;PF10145	a.118	201	2	199	98.01	Int_90374|a.118.1.23_1|a.118.8.7_51	322	(1-204)	63.04	5.9e-30	197	No ambiguity	Diap1 N-terninal region-like|HAT/Suf repeat	Phage-related minor tail protein	No clan		No superfamily association
I0GWF9_SELRL/553-761;PF10145	b.69	209	5	207	96.65	Uni_3339_B4NN80|b.69.2.2|102-526|d1jmxb_	425	(134-359)	52.94	7.7e-56	202	Conflict	Quinohemoprotein amine dehydrogenase B chain	Phage-related minor tail protein	No clan		No superfamily association
I3ZZT6_ORNRL/23-103;PF14129	a.118	81	2	80	96.3	Int_202672|a.118.5.1_10|a.118.8.1_130	483	(247-325)	16.15	2.6e-105	78	No ambiguity	Bacterial muramidases|Tetratricopeptide repeat (TPR)	Domain of unknown function (DUF4296)	No clan		No superfamily association
LCP3_DROME/34-81;PF00379	d.211	48	1	48	97.92	Uni_9619_C9SQ74|d.211.1.1|21-266|d2fo1e1	246	(110-158)	19.51	4.9e-34	47	Confident*	Ankyrin repeat	Insect cuticle protein	No clan		No superfamily association
A1YLD6_PORPE/19-59;PF08140	b.70	41	1	41	97.56	Uni_2382_Q8TJS9|b.70.1.1|194-641|d1kv9a2	448	(113-154)	9.15	7.1e-114	40	Confident*	Quinoprotein alcohol dehydrogenase-like	Crustacean cuticle protein repeat	No clan		No superfamily association
A1YLD6_PORPE/142-180;PF08140	b.69	39	3	38	89.74	Uni_1539_C6CV52|b.69.13.1|142-535|d2ebsa1	394	(319-352)	8.38	7.5e-76	35	Confident	Oligoxyloglucan reducing end-specific cellobiohydrolase	Crustacean cuticle protein repeat	No clan		No superfamily association
G7YSJ6_CLOSI/2196-2391;PF07782	a.118	196	4	196	97.96	Uni_7360_Q9M8Y0|a.118.8.7|43-505|d2ooea1	463	(16-204)	40.6	2.8e-79	192	No ambiguity	HAT/Suf repeat	DC-STAMP-like protein	No clan		No superfamily association
B8CAZ6_THAPS/438-538;PF08142	a.138	101	1	99	97.03	Uni_756_A0DU66|a.138.1.1|534-1003|d2cvca1	470	(106-209)	21.91	3.6e-30	98	Confident*	Cytochrome c3-like	AARP2CN (NUC121) domain	No clan		No superfamily association
Q4FRY8_PSYA2/12-152;PF14461	a.118	141	3	141	97.87	Int_148915|a.118.1.9_1|a.118.1.5_1	326	(61-208)	45.09	2.9e-23	138	No ambiguity	Regulatory subunit H of the V-type ATPase|Leucine-rich repeat variant	Prokaryotic E2 family B	CL0208	clan fold not match	No superfamily association
Q758Q5_ASHGO/269-414;PF04478	b.69	146	5	146	96.58	Uni_5696_Q6BX53|b.69.9.1|102-480|d1k32a3	379	(93-239)	38.52	3.3e-54	141	Confident*	Tricorn protease domain 2	Mid2 like cell wall stress sensor	No clan		No superfamily association
UTP10_LODEL/1555-1726;PF08146	a.118	172	2	172	98.84	Uni_5113_Q59ZX6|a.118.1.1|907-1782|d1qbkb_	876	(631-779)	16.89	1.8e-57	170	No ambiguity	Armadillo repeat	BP28CT (NUC211) domain	No clan		No superfamily association
PYRC_GEOKA/50-239;PF12890	c.1	190	1	190	99.47	Uni_1156_C6J3D5|c.1.9.4|54-417|d2eg6a1	364	(1-190)	51.92	2.1e-51	189	Confident*	Dihydroorotase	Dihydro-orotase-like	CL0034	clan fold match	fold match
Q0CFP2_ASPTN/99-378;PF14269	b.69	280	35	260	80.36	Uni_6388_C5WXV5|b.69.4.1|84-560|d1gxra_	477	(163-395)	48.64	7.2e-63	225	Confident	WD40-repeat	Arylsulfotransferase (ASST)	CL0186	clan fold match	No superfamily association
I1PD49_ORYGL/454-738;PF07899	a.118	285	17	278	91.58	Uni_4939_C6P4M4|a.118.8.7|107-583|d2ooea1	477	(70-325)	53.46	5.8e-16	261	No ambiguity	HAT/Suf repeat	Frigida-like protein	No clan		No superfamily association
U5QK56_9CYAN/21-477;PF12899	a.102	457	19	450	94.31	Uni_162_A9S642|a.102.1.9|41-511|d2jg0a1	471	(60-466)	86.2	1.7e-26	431	No ambiguity	Trehalase-like	Alkaline and neutral invertase	CL0059	clan fold match	No superfamily association
Q833E8_ENTFA/37-166;PF14265	d.211	130	4	129	96.15	Uni_1404_A2DUC8|d.211.1.1|222-673|d1myoa_	452	(190-363)	38.27	1.3e-84	125	Conflict	Ankyrin repeat	Domain of unknown function (DUF4355)	No clan		No superfamily association
Q7XJY4_ORYSJ/275-654;PF07893	b.70	380	27	258	60.79	Uni_1253_A9WDL3|b.70.3.1|243-658|d2bgra1	416	(21-268)	59.38	1e-07	231	No ambiguity	DPP6 N-terminal domain-like	Protein of unknown function (DUF1668)	CL0186	clan fold match	No superfamily association
Q6K5Z9_ORYSJ/114-465;PF07893	b.69	352	62	306	69.32	Uni_6506_Q0SBN0|b.69.2.2|11-301|d1pbyb_	291	(35-284)	85.57	1.1e-06	244	Confident	Quinohemoprotein amine dehydrogenase B chain	Protein of unknown function (DUF1668)	CL0186	clan fold match	No superfamily association
Q118S4_TRIEI/102-160;PF14261	c.10	59	2	59	96.61	Uni_3499_B3DJL6|c.10.2.1|59-507|d2omza2	449	(301-361)	13.36	1.5e-37	57	No ambiguity	Internalin LRR domain	Domain of unknown function (DUF4351)	No clan		No superfamily association
K3W9B8_PYTUL/99-216;PF07890	c.10	118	4	115	94.07	Uni_2201_A7SSA6|c.10.1.2|64-350|d2ca6a1	287	(121-242)	42.16	7.3e-69	111	No ambiguity	Rna1p (RanGAP1), N-terminal domain	Rrp15p	No clan		No superfamily association
I1JZT8_SOYBN/65-176;PF04781	a.118	112	3	111	96.43	Int_1949846|a.118.1.2_1|a.118.5.1_1	557	(441-557)	20.83	1.9e-62	108	Confident*	HEAT repeat|Bacterial muramidases	Protein of unknown function (DUF627)	No clan		No superfamily association
D3B5J5_POLPA/360-408;PF13964	b.68	49	1	49	97.96	Uni_1130_B7Q819|b.68.11.1|73-360|d1zgka1	288	(233-284)	17.71	1.2e-55	48	Confident*	Kelch motif	Kelch motif	CL0186	clan fold match	No superfamily association
F7DUR0_XENTR/2-304;PF07773	b.69	303	49	293	80.53	Uni_6716_Q1YFV4|b.69.2.1|2-311|d2bbkh_	310	(47-298)	80.97	2.6e-16	244	Confident	Methylamine dehydrogenase, H-chain	Protein of unknown function (DUF1619)	No clan		No superfamily association
A9SN50_PHYPA/31-284;PF07250	b.69	254	1	254	99.61	Uni_158_A7Q2R4|b.69.1.1|57-479|d1k3ia3	423	(26-275)	58.87	4.2e-79	253	Confident*	Galactose oxidase, central domain	Glyoxal oxidase N-terminus	No clan		fold match
B4NC64_DROWI/129-203;PF07258	a.118	75	1	74	97.33	Int_90044|a.118.1.23_1|a.118.8.2_16	357	(223-295)	20.17	2.8e-35	73	No ambiguity	Diap1 N-terninal region-like|Transcription factor MalT domain III	COMM domain	No clan		No superfamily association
Q3A9W8_CARHZ/25-92;PF10925	a.118	68	1	67	97.06	Int_45779|a.118.1.3_1|a.118.5.1_14	380	(61-121)	15.79	1.2e-44	66	Confident*	Clathrin heavy chain proximal leg segment|Bacterial muramidases	Protein of unknown function (DUF2680)	No clan		No superfamily association
L0IGB8_HALRX/29-269;PF09844	d.347	241	3	239	97.93	Uni_187_UPI00018512E6|d.347.1.1|7-223|d3c8wa1	217	(7-214)	95.39	7.7e-108	236	No ambiguity	Acetoacetate decarboxylase-like	Uncharacterized conserved protein (COG2071)	CL0403	clan fold match	No superfamily association
Q8P8X4_XANCP/22-69;PF12760	a.118	48	3	47	91.67	Int_19499|a.118.5.1_10|a.118.1.1_33	486	(196-235)	8.02	6.1e-94	44	No ambiguity	Bacterial muramidases|Armadillo repeat	Transposase zinc-ribbon domain	CL0167	clan fold not match	No superfamily association
HFI1_SCHPO/17-251;PF12767	d.211	235	15	196	77.02	Uni_8234_C0QW34|d.211.1.1|50-574|d2fo1e1	525	(77-267)	36.19	2.2e-106	181	Conflict	Ankyrin repeat	Transcriptional regulator of RNA polII, SAGA, subunit	No clan		No superfamily association
C7P4V9_HALMD/232-277;PF12765	a.118	46	1	46	97.83	Uni_3766_C7P4V9|a.118.1.1|131-471|d1q1sc_	341	(102-147)	13.2	2e-24	45	No ambiguity	Armadillo repeat	HEAT repeat associated with sister chromatid cohesion	CL0020	clan fold match	No superfamily association
C6D8D4_PAESJ/192-450;PF14398	d.142	259	2	257	98.46	Int_1551090|d.142.1.4_1|d.142.1.1_2	258	(35-254)	84.88	1.8e-69	255	Confident*	Succinyl-CoA synthetase, beta-chain, N-terminal domain|ATP-binding domain of peptide synthetases	YheC/D like ATP-grasp	CL0179	clan fold match	fold match
A8FAS9_BACP2/4-321;PF14390	a.118	318	73	312	75.16	Uni_454_A0DWD0|a.118.8.1|143-601|d1hh8a_	459	(230-459)	49.89	5.1e-15	239	No ambiguity	Tetratricopeptide repeat (TPR)	Putative PD-(D/E)XK family member, (DUF4420)	CL0236	clan fold not match	No superfamily association
A8FBX2_BACP2/4-58;PF10815	a.118	55	1	54	96.36	Int_2025415|a.118.5.1_1|a.118.8.7_1	626	(392-448)	8.95	1.7e-101	53	No ambiguity	Bacterial muramidases|HAT/Suf repeat	ComZ	No clan		No superfamily association
I1XM16_METNJ/34-309;PF14397	d.142	276	19	272	91.67	Uni_964_A7HG13|d.142.1.3|43-302|d1pk8a2	260	(2-255)	97.31	1.3e-27	253	No ambiguity	Synapsin C-terminal domain	Sugar-transfer associated ATP-grasp	CL0179	clan fold match	No superfamily association
A0ZDI4_NODSP/55-167;PF16734	d.24	113	1	113	99.12	Uni_229_B4B3X9|d.24.1.1|21-179|d1oqwa_	159	(33-153)	75.47	1e-43	112	No ambiguity	Pilin	Type IV pilin-like G and H, putative	CL0327	clan fold match	No superfamily association
C3PHJ5_CORA7/2-23;PF12427	e.17	22	1	22	95.45	Uni_1351_C3PHJ5|e.17.1.1|1-361|d2a1ha1	361	(2-23)	5.82	7.8e-13	21	No ambiguity	D-aminoacid aminotransferase-like PLP-dependent enzymes	Branched-chain amino acid aminotransferase	No clan		No superfamily association
Q94E65_ORYSJ/48-181;PF06232	b.12	134	10	132	91.04	Uni_1037_UPI000180CB39|b.12.1.3|1443-1563|d1ca1a2	121	(3-115)	92.56	2.3e-18	122	Confident	Alpha-toxin, C-terminal domain	Embryo-specific protein 3, (ATS3)	CL0321		fold match
A4IBP8_LEIIN/634-887;PF12813	a.60	254	82	253	67.32	Uni_992_C7YI92|a.60.7.1|945-1119|d1ul1x1	175	(1-155)	88	1.6e-38	171	No ambiguity	5' to 3' exonuclease, C-terminal subdomain	XPG domain containing	CL0464	clan fold match	No superfamily association
W4XPH1_STRPU/32-146;PF15739	d.211	115	2	112	95.65	Uni_12330_Q800E0|d.211.1.1|24-601|d2fo1e1	578	(218-327)	18.86	6.4e-125	110	Confident*	Ankyrin repeat	Translin-associated factor X-interacting N-terminus	No clan		No superfamily association
H2ZZ28_LATCH/6-81;PF14484	a.118	76	2	76	97.37	Int_46080|a.118.1.3_1|a.118.6.1_4	354	(274-340)	18.64	4.9e-36	74	No ambiguity	Clathrin heavy chain proximal leg segment|Protein prenylyltransferase	Fish-specific NACHT associated domain	No clan		No superfamily association
F8HZD1_WEIKK/8-78;PF14480	c.10	71	1	69	95.77	Uni_6729_B8A690|c.10.2.7|343-553|d1w8aa_	211	(101-170)	32.7	1.9e-15	68	No ambiguity	Ngr ectodomain-like	DNA polymerase III polC-type N-terminus I	No clan		No superfamily association
B2KER7_ELUMP/125-290;PF13387	a.118	166	1	163	97.59	Uni_7621_UPI00006CFB56|a.118.8.7|134-673|d2ooea1	540	(48-210)	30	2.8e-44	162	Confident*	HAT/Suf repeat	Domain of unknown function (DUF4105)	No clan		No superfamily association
D7KSZ4_ARALL/401-442;PF12398	d.144	42	9	41	76.19	Uni_8780_C3US76|d.144.1.7|482-833|d3bu3a1	352	(4-36)	9.09	9.9e-16	32	No ambiguity	Protein kinases, catalytic subunit	Receptor serine/threonine kinase	No clan		No superfamily association
G7UQI6_PSEUP/37-404;PF13148	a.118	368	21	269	67.39	Int_126054|a.118.1.2_11|a.118.8.1_88	505	(178-433)	50.5	1.9e-08	248	No ambiguity	HEAT repeat|Tetratricopeptide repeat (TPR)	Protein of unknown function (DUF3987)	No clan		No superfamily association
R6NG43_9CLOT/307-416;PF12392	d.211	110	3	104	91.82	Uni_6130_B0XGV0|d.211.1.1|70-313|d2fo1e1	244	(123-226)	42.21	5.2e-44	101	Confident	Ankyrin repeat	Collagenase	No clan		No superfamily association
R5ETS8_9GAMM/383-496;PF12392	a.118	114	1	111	96.49	Int_2022553|a.118.4.1_1|a.118.8.2_1	340	(187-316)	37.94	1.4e-23	110	Confident*	Lipovitellin-phosvitin complex, superhelical domain|Transcription factor MalT domain III	Collagenase	No clan		No superfamily association
R6YF96_9BACT/397-538;PF12392	b.69	142	11	130	83.8	Uni_315_B0C415|b.69.8.1|451-850|d1jv2a4	400	(174-293)	29.75	4.1e-83	119	Confident	Integrin alpha N-terminal domain	Collagenase	No clan		No superfamily association
E3HT57_ACHXA/13-52;PF12390	d.211	40	1	40	97.5	Uni_8549_C3NIT9|d.211.1.1|115-353|d2fo1e1	239	(34-74)	16.74	1.5e-82	39	Confident*	Ankyrin repeat	Selenocysteine synthase N terminal	No clan		No superfamily association
A6X2X1_OCHA4/8-47;PF12390	a.118	40	3	40	92.5	Int_105580|a.118.5.1_10|a.118.18.1_26	273	(214-249)	12.82	7.9e-54	37	No ambiguity	Bacterial muramidases|HCP-like	Selenocysteine synthase N terminal	No clan		No superfamily association
Q326U4_SHIDS/191-482;PF06128	d.211	292	64	291	77.74	Uni_3683_A2FRS9|d.211.1.1|123-519|d2fo1e1	397	(3-219)	54.41	6.8e-196	227	Conflict	Ankyrin repeat	Shigella flexneri OspC protein	No clan		No superfamily association
A0A0K0JSK2_BRUMA/234-353;PF12397	d.211	120	3	119	96.67	Uni_1684_A2E1I3|d.211.1.1|175-397|d1awcb_	223	(64-179)	51.57	2.3e-22	116	Confident*	Ankyrin repeat	U3 small nucleolar RNA-associated protein 10	No clan		No superfamily association
F2U9J3_SALR5/235-349;PF12397	a.118	115	1	114	98.26	Int_119574|a.118.1.9_1|a.118.1.10_17	492	(170-293)	25	6.8e-25	113	No ambiguity	Regulatory subunit H of the V-type ATPase|Clathrin adaptor core protein	U3 small nucleolar RNA-associated protein 10	No clan		No superfamily association
R5UD83_9BACE/255-400;PF16391	b.18	146	1	146	99.32	Int_2321656|b.18.1.2_1|b.18.1.15_1	146	(24-146)	83.56	1.6e-33	145	Confident*	Discoidin domain (FA58C, coagulation factor 5/8 C-terminal domain)|Fucose binding lectin	Domain of unknown function	CL0202	clan fold match	fold match
Q87YN9_PSESM/233-353;PF15607	a.118	121	2	119	96.69	Int_113719|a.118.17.1_1|a.118.6.1_36	407	(12-122)	27.03	3.7e-24	117	No ambiguity	Cullin repeat|Protein prenylyltransferase	Bacterial toxin 44	No clan		No superfamily association
Q5FKJ6_LACAC/237-310;PF12558	a.118	74	2	74	97.3	Int_165014|a.118.3.1_1|a.118.1.16_43	96	(10-86)	79.17	2.2e-05	72	No ambiguity	Sec7 domain|PBS lyase HEAT-like repeat	ATP-binding cassette cobalt transporter	No clan		No superfamily association
B2JM82_BURP8/10-185;PF15602	a.118	176	1	173	97.73	Uni_508_A0EIR4|a.118.6.1|558-829|d2h6fa1	272	(53-215)	59.56	9e-16	172	Confident*	Protein prenylyltransferase	Immunity protein 71	No clan		No superfamily association
A6WCS1_KINRD/344-395;PF12555	b.69	52	2	52	96.15	Uni_2696_B0DFW7|b.69.4.1|933-1377|d1gxra_	445	(344-396)	11.69	4.1e-135	50	Confident*	WD40-repeat	Thiamine pyrophosphokinase C terminal	No clan		No superfamily association
F9ZW73_METMM/4-37;PF12556	a.118	34	2	33	91.18	Uni_5831_Q0RI85|a.118.8.2|588-936|d1hz4a_	349	(213-239)	7.45	2.1e-58	31	No ambiguity	Transcription factor MalT domain III	Cobaltochelatase CobS subunit N terminal	No clan		No superfamily association
B5GPI8_STRC2/76-135;PF03771	b.69	60	1	55	90	Uni_1465_C5A5G0|b.69.13.1|971-1332|d2ebsa2	362	(18-71)	14.64	1.5e-127	54	Confident	Oligoxyloglucan reducing end-specific cellobiohydrolase	Domain of unknown function (DUF317)	No clan		No superfamily association
O45285_CAEEL/204-344;PF01827	c.10	141	2	137	95.74	Uni_15766_Q2YE57|c.10.2.7|33-220|d1w8aa_	188	(12-148)	72.34	1.8e-19	135	Confident*	Ngr ectodomain-like	FTH domain	No clan		No superfamily association
O45335_CAEEL/140-278;PF01827	a.118	139	2	137	97.12	Int_1985452|a.118.1.9_1|a.118.8.2_1	400	(2-139)	34.25	7.8e-30	135	No ambiguity	Regulatory subunit H of the V-type ATPase|Transcription factor MalT domain III	FTH domain	No clan		No superfamily association
U6GKQ3_EIMAC/683-794;PF14733	a.118	112	2	111	97.32	Int_204045|a.118.17.2_10|a.118.5.1_10	513	(15-117)	19.88	1.2e-28	109	No ambiguity	Exocyst complex component|Bacterial muramidases	AP2-coincident C-terminal	No clan		No superfamily association
Q8SYM6_DROME/3-295;PF02958	d.144	293	1	293	99.66	Uni_1501_B4LX68|d.144.1.6|24-339|d1j7la_	316	(28-312)	89.87	3.6e-44	292	No ambiguity	APH phosphotransferases	Ecdysteroid kinase	CL0016	clan fold match	fold match
B9RAZ8_RICCO/139-186;PF03791	a.118	48	1	48	97.92	Int_213690|a.118.8.7_10|a.118.8.1_116	296	(248-293)	15.2	3.4e-96	47	Confident*	HAT/Suf repeat|Tetratricopeptide repeat (TPR)	KNOX2 domain	No clan		No superfamily association
K9UF93_9CHRO/28-155;PF12083	b.69	128	4	125	94.53	Uni_3342_B3L8G0|b.69.4.1|245-614|d1nexb2	370	(143-259)	31.35	8.7e-50	121	Confident	WD40-repeat	Domain of unknown function (DUF3560)	No clan		No superfamily association
H8KWZ9_SOLCM/31-216;PF12081	a.118	186	2	184	97.85	Uni_1831_B0UYB0|a.118.8.7|197-719|d2ooea1	523	(32-247)	41.11	4.8e-42	182	Confident*	HAT/Suf repeat	GldM N-terminal domain	No clan		No superfamily association
G0NL20_CAEBE/999-1066;PF01683	a.138	68	2	67	95.59	Uni_2908_C4Q7Q8|a.138.1.1|398-875|d2cvca1	478	(345-412)	14.02	1.1e-49	65	Confident*	Cytochrome c3-like	EB module	No clan		No superfamily association
B8C794_THAPS/166-360;PF13563	d.61	195	1	195	99.49	Uni_305_B8C794|d.61.1.1|162-371|d1jh6a_	210	(5-199)	92.38	2.9e-40	194	No ambiguity	tRNA splicing product Appr>p cyclic nucleotide phosphodiesterase	2'-5' RNA ligase superfamily	CL0247	clan fold match	fold match
C5B8S6_EDWI9/56-136;PF13565	c.10	81	2	80	96.3	Uni_9821_Q1QC84|c.10.2.1|118-504|d2omza2	387	(280-356)	19.64	9.7e-45	78	Confident*	Internalin LRR domain	Homeodomain-like domain	CL0123	clan fold not match	No superfamily association
T1HB02_RHOPR/3-72;PF13565	a.4	70	3	70	95.71	Uni_971_UPI000192387E|a.4.1.5|7-110|d1pdnc_	104	(34-104)	67.31	2.4e-32	67	No ambiguity	Paired domain	Homeodomain-like domain	CL0123	clan fold match	fold match
D2QVY2_SPILD/19-176;PF13568	f.4	158	5	158	96.84	Int_3603935|f.4.1.1_1|f.4.3.2_1	160	(3-153)	93.75	5e-15	153	No ambiguity	Outer membrane protein|Maltoporin-like	Outer membrane protein beta-barrel domain	CL0193	clan fold match	fold match
Q66581_EEEV/144-598;PF00978	e.8	455	1	434	95.16	Uni_523_P87515|e.8.1.4|1931-2377|d1u09a_	447	(13-446)	96.87	1.6e-177	433	No ambiguity	RNA-dependent RNA-polymerase	RNA dependent RNA polymerase	CL0027	clan fold match	fold match
Q22A13_TETTS/18-368;PF10498	a.118	351	59	350	82.91	Int_125927|a.118.1.2_11|a.118.6.1_36	437	(65-327)	59.95	1.3e-56	291	No ambiguity	HEAT repeat|Protein prenylyltransferase	Intra-flagellar transport protein 57	No clan		No superfamily association
I1FGD7_AMPQE/156-326;PF05334	d.211	171	4	157	89.47	Uni_14294_UPI0000E250ED|d.211.1.1|263-716|d2fo1e1	454	(160-361)	44.27	9.3e-100	153	Confident	Ankyrin repeat	Protein of unknown function (DUF719)	No clan		No superfamily association
A9T9V3_PHYPA/245-318;PF12174	a.118	74	4	64	81.08	Uni_4277_C3XXS5|a.118.8.2|938-1263|d1hz4a_	326	(20-87)	20.55	7e-39	60	No ambiguity	Transcription factor MalT domain III	RCD1-SRO-TAF4 (RST) plant domain	No clan		No superfamily association
Q2FWP7_STAA8/1-69;PF05339	a.118	69	1	69	98.55	Int_169360|a.118.1.17_1|a.118.8.2_10	250	(147-213)	26.4	1.7e-23	68	No ambiguity	BC3264-like|Transcription factor MalT domain III	Protein of unknown function (DUF739)	CL0123	clan fold not match	No superfamily association
B4X719_PNEJI/821-849;PF12373	d.211	29	4	29	86.21	Uni_3197_A2FAC4|d.211.1.1|437-877|d2fo1e1	441	(352-378)	5.9	2.6e-175	25	Confident	Ankyrin repeat	Major surface glycoprotein 2 C terminal	No clan		No superfamily association
R5EVC2_9CLOT/1-428;PF09338	a.118	428	121	389	62.62	Uni_6261_UPI0000616A12|a.118.1.1|571-949|d1ee4a_	379	(1-285)	74.93	5.8e-20	268	No ambiguity	Armadillo repeat	Glycine/sarcosine/betaine reductase component B subunits	No clan		No superfamily association
Q89BI7_BRADU/31-161;PF09335	a.118	131	2	130	97.71	Int_216165|a.118.9.4_1|a.118.8.2_10	150	(18-142)	82.67	2.7e-15	128	Confident*	RNA Polymerase II carboxy-terminal domain (CTD)-interacting (CID) domain (RPR domain)|Transcription factor MalT domain III	SNARE associated Golgi protein	No clan		No superfamily association
I1Q8Z0_ORYGL/40-207;PF04862	b.18	168	2	166	97.62	Uni_568_Q21J28|b.18.1.7|23-191|d1h6ya_	169	(2-162)	94.67	4e-07	164	No ambiguity	CBM22	Protein of unknown function (DUF642)	CL0202	clan fold match	No superfamily association
MYX1_CRODU/23-65;PF00819	g.9	43	1	42	95.35	d1h5oa_|g.9.1.2	42	(1-42)	97.62	3.8e-28	41	No ambiguity	Myotoxin	Myotoxin, crotamine	CL0075	clan fold match	fold match
MONA_DIOCU/2-44;PF09200	d.17	43	1	43	97.67	d2o9ux1|d.17.1.1	96	(53-95)	43.75	3.1e-24	42	No ambiguity	Monellin	Monellin	CL0121	clan fold match	fold match
TOXK_CYBMR/39-125;PF09207	b.11	87	1	87	98.85	d1bd7a_|b.11.1.1	176	(91-176)	48.3	2.1e-53	86	No ambiguity	Crystallins/Ca-binding development proteins	Yeast killer toxin	CL0333	clan fold match	fold match
C5M4F1_CANTT/1666-1697;PF05792	d.211	32	11	31	62.5	Uni_410_A2D843|d.211.1.1|284-715|d2fo1e1	432	(51-71)	4.63	1.7e-127	20	Confident	Ankyrin repeat	Candida agglutinin-like (ALS)	No clan		No superfamily association
C5MDP5_CANTT/400-431;PF05792	b.69	32	2	32	93.75	Uni_4175_B5W8L0|b.69.4.1|133-549|d1gxra_	417	(127-157)	7.19	4.1e-121	30	Confident	WD40-repeat	Candida agglutinin-like (ALS)	No clan		No superfamily association
DEGS_PICPG/25-60;PF08557	a.118	36	9	31	61.11	Uni_2407_A8ZPN1|a.118.6.1|396-767|d1dcea1	372	(103-124)	5.65	9.8e-78	22	No ambiguity	Protein prenylyltransferase	Sphingolipid Delta4-desaturase (DES)	No clan		No superfamily association
Q5AIC5_CANAL/59-158;PF08551	f.51	100	2	100	98	Uni_1171_C5FL71|f.51.1.1|5-209|d3b45a1	205	(48-145)	47.32	3.1e-13	98	No ambiguity	Rhomboid-like	Eukaryotic integral membrane protein (DUF1751)	CL0207	clan fold match	fold match
Q8R7K4_CALS4/52-263;PF10039	a.118	212	5	208	95.75	Int_126080|a.118.1.2_11|a.118.8.1_88	505	(159-384)	44.55	7.9e-12	203	No ambiguity	HEAT repeat|Tetratricopeptide repeat (TPR)	Predicted integral membrane protein (DUF2275)	No clan		No superfamily association
A0ZJN4_NODSP/112-150;PF00741	d.211	39	2	39	94.87	Uni_14876_UPI0000E47480|d.211.1.1|647-1076|d2fo1e1	430	(341-378)	8.6	5.6e-149	37	Confident	Ankyrin repeat	Gas vesicle protein	No clan		No superfamily association
A7TPU8_VANPO/108-148;PF00624	c.10	41	2	40	92.68	Uni_2832_A9SMJ0|c.10.2.8|256-556|d1ogqa_	301	(178-216)	12.62	1.5e-71	38	No ambiguity	Polygalacturonase inhibiting protein PGIP	Flocculin repeat	No clan		No superfamily association
A7TR97_VANPO/1250-1290;PF00624	b.69	41	1	39	92.68	Uni_287_A9VCI7|b.69.8.1|74-406|d1jv2a4	333	(222-254)	9.61	1e-96	38	No ambiguity	Integrin alpha N-terminal domain	Flocculin repeat	No clan		No superfamily association
Q98H53_RHILO/33-310;PF04311	c.23	278	2	232	82.73	Uni_3094_Q98H53|c.23.10.3|34-265|d2hsja1	232	(1-231)	99.14	8.6e-46	230	Confident	Acetylhydrolase	Protein of unknown function (DUF459)	CL0264	clan fold match	fold match
A8I2Q1_AZOC5/1143-1172;PF12951	c.41	30	1	30	96.67	Uni_736_A8HXI1|c.41.1.1|9-638|d1wmda2	630	(400-429)	4.6	4.8e-42	29	Confident*	Subtilases	Passenger-associated-transport-repeat	No clan		fold NOT match
G0SZ26_RHOG2/265-383;PF12955	a.138	119	14	103	74.79	Uni_5584_UPI00006A2EED|a.138.1.1|5006-5419|d2cvca1	414	(138-232)	22.71	3.5e-20	89	Conflict	Cytochrome c3-like	Domain of unknown function (DUF3844)	No clan		No superfamily association
D4K2S0_9FIRM/4-101;PF12957	a.118	98	2	97	96.94	Int_2042494|a.118.8.7_1|a.118.17.2_1	589	(316-420)	17.66	1.3e-39	95	No ambiguity	HAT/Suf repeat|Exocyst complex component	Domain of unknown function (DUF3846)	No clan		No superfamily association
D0L823_GORB4/97-154;PF08310	d.211	58	1	56	94.83	Uni_14679_UPI0000E46C39|d.211.1.1|3-422|d2fo1e1	420	(10-66)	13.33	1.3e-133	55	Confident	Ankyrin repeat	LGFP repeat	No clan		No superfamily association
W5XZP4_9CORY/224-276;PF08310	a.118	53	1	53	98.11	Uni_3263_B6R670|a.118.18.1|415-548|d1klxa_	134	(72-129)	42.54	2e-34	52	No ambiguity	HCP-like	LGFP repeat	No clan		No superfamily association
E8NC90_MICTS/606-656;PF08310	b.68	51	1	51	98.04	Uni_639_B9XBK1|b.68.2.1|128-539|d1crua_	412	(321-375)	13.11	2.8e-100	50	Confident*	Soluble quinoprotein glucose dehydrogenase	LGFP repeat	No clan		No superfamily association
B2GG41_KOCRD/553-612;PF08310	c.41	60	1	60	98.33	Uni_1064_B2GG41|c.41.1.1|38-649|d1wmda2	612	(516-575)	9.64	1.5e-66	59	No ambiguity	Subtilases	LGFP repeat	No clan		No superfamily association
C0ZLT6_RHOE4/437-485;PF08310	b.69	49	13	47	69.39	Uni_1019_B7R0L6|b.69.13.1|15-379|d2ebsa2	365	(302-337)	9.59	5.4e-96	34	Confident	Oligoxyloglucan reducing end-specific cellobiohydrolase	LGFP repeat	No clan		No superfamily association
KIFA3_HUMAN/13-720;PF05804	a.118	708	126	697	80.65	Uni_5538_Q7PV57|a.118.1.1|947-1780|d1qbkb_	834	(5-772)	91.97	3.6e-24	571	No ambiguity	Armadillo repeat	Kinesin-associated protein (KAP)	CL0020	clan fold match	No superfamily association
B1PZP0_9GAMA/8-133;PF15286	f.1	126	1	126	99.21	d3bl2a1|f.1.4.1	129	(3-128)	96.9	3.8e-84	125	No ambiguity	Bcl-2 inhibitors of programmed cell death	Apoptosis regulator M11, B cell 2 leukaemia/lymphoma like	CL0551	clan fold match	fold match
Q3IE42_PSEHT/24-123;PF11456	b.69	100	15	100	85	Uni_612_B6AF07|b.69.5.1|1149-1501|d1a12a_	353	(208-297)	25.21	2.2e-37	85	No ambiguity	Regulator of chromosome condensation RCC1	Protein of unknown function (DUF3019)	No clan		No superfamily association
F2IIV5_FLUTR/54-166;PF14137	c.10	113	1	111	97.35	Uni_11806_Q23MK1|c.10.1.1|1352-1550|d1pgva_	199	(21-143)	61.31	3.5e-13	110	No ambiguity	28-residue LRR	Domain of unknown function (DUF4304)	No clan		No superfamily association
E0UFI9_CYAP2/15-226;PF14130	a.118	212	7	212	96.7	Int_121475|a.118.1.10_10|a.118.8.1_88	533	(88-313)	42.21	4.2e-19	205	No ambiguity	Clathrin adaptor core protein|Tetratricopeptide repeat (TPR)	Domain of unknown function (DUF4297)	No clan		No superfamily association
R5RP29_9FIRM/25-271;PF14133	b.68	247	95	246	61.13	Uni_2828_A9WFE9|b.68.5.1|406-642|d1npea_	237	(83-224)	59.49	2e-21	151	No ambiguity	YWTD domain	Domain of unknown function (DUF4300)	No clan		No superfamily association
A0JQF2_LACS1/2-93;PF04883	d.211	92	2	90	95.65	Uni_6515_B3ESN8|d.211.1.1|164-546|d2fo1e1	383	(236-325)	23.24	5.6e-146	88	Conflict	Ankyrin repeat	Bacteriophage HK97-gp10, putative tail-component	CL0348		No superfamily association
Q81CZ5_BACCR/9-86;PF04883	a.118	78	4	78	94.87	Int_186802|a.118.1.23_1|a.118.8.1_4	303	(38-111)	24.09	2.8e-09	74	No ambiguity	Diap1 N-terninal region-like|Tetratricopeptide repeat (TPR)	Bacteriophage HK97-gp10, putative tail-component	CL0348		No superfamily association
Q833F2_ENTFA/13-90;PF04883	b.69	78	7	60	67.95	Uni_171_A0RLV2|b.69.10.1|31-291|d1jofa_	261	(131-184)	20.31	1.1e-71	53	Confident	3-carboxy-cis,cis-mucoante lactonizing enzyme	Bacteriophage HK97-gp10, putative tail-component	CL0348		No superfamily association
RGF3_SCHPO/939-1236;PF00780	a.118	298	97	297	67.11	Int_1985837|a.118.1.9_1|a.118.8.7_1	463	(112-342)	49.68	9e-22	200	No ambiguity	Regulatory subunit H of the V-type ATPase|HAT/Suf repeat	CNH domain	No clan		No superfamily association
A7TME3_VANPO/42-132;PF08288	c.87	91	1	91	98.9	Uni_6625_Q6BLB6|c.87.1.8|4-373|d1rzua_	370	(39-128)	24.05	5.5e-26	90	No ambiguity	Glycosyl transferases group 1	PIGA (GPI anchor biosynthesis)	CL0113	clan fold match	fold match
G2PIZ9_MURRD/16-154;PF07799	d.211	139	2	136	96.4	Uni_6286_B2B0B4|d.211.1.1|857-1204|d1myoa_	348	(5-142)	39.37	1.6e-124	134	Confident*	Ankyrin repeat	Protein of unknown function (DUF1643)	No clan		No superfamily association
D8K2W5_DEHLB/34-188;PF07796	c.10	155	6	152	94.19	Uni_7138_C1EWI5|c.10.2.1|296-739|d2omza2	444	(238-380)	31.98	2.4e-38	146	No ambiguity	Internalin LRR domain	Protein of unknown function (DUF1638)	No clan		No superfamily association
Q6M0A7_METMP/37-106;PF14258	c.23	70	1	70	98.57	Uni_216_C5A2K8|c.23.16.9|22-229|d2gk3a1	208	(16-84)	32.69	6.8e-38	69	No ambiguity	STM3548-like	Domain of unknown function (DUF4350)	No clan		No superfamily association
A6WEP2_KINRD/54-124;PF14258	d.211	71	1	70	97.18	Uni_5823_A8ZX47|d.211.1.1|587-1031|d2fo1e1	445	(310-376)	14.83	3.4e-84	69	Confident*	Ankyrin repeat	Domain of unknown function (DUF4350)	No clan		No superfamily association
C7QBD0_CATAD/40-110;PF14258	b.69	71	1	70	97.18	Uni_2402_B4W111|b.69.10.1|105-481|d1jofa_	377	(124-194)	18.57	1e-157	69	Confident*	3-carboxy-cis,cis-mucoante lactonizing enzyme	Domain of unknown function (DUF4350)	No clan		No superfamily association
B1M2K2_METRJ/45-311;PF12889	a.118	267	8	264	95.88	Int_24712|a.118.1.10_10|a.118.8.1_88	533	(41-320)	52.35	6e-25	256	No ambiguity	Clathrin adaptor core protein|Tetratricopeptide repeat (TPR)	Protein of unknown function (DUF3829)	No clan		No superfamily association
B3L736_PLAKH/6-184;PF12887	a.118	179	12	176	91.62	Uni_6445_Q43468|a.118.8.7|4-522|d2ooea1	519	(155-324)	32.56	3.4e-38	164	No ambiguity	HAT/Suf repeat	SICA extracellular alpha domain	CL0474		No superfamily association
Q6N719_RHOPA/100-129;PF07886	b.68	30	2	29	90	Uni_2104_Q1CZN9|b.68.11.1|468-758|d1zgka1	291	(160-187)	9.28	4.3e-41	27	Confident	Kelch motif	BA14K-like protein	No clan		No superfamily association
B8GPB6_THISH/10-58;PF14255	a.138	49	1	44	87.76	Uni_3813_Q22KY6|a.138.1.1|771-1232|d2cvca1	462	(399-433)	7.36	2.2e-39	43	No ambiguity	Cytochrome c3-like	Cysteine-rich CPXCG	No clan		No superfamily association
E8RN05_ASTEC/22-277;PF14257	a.118	256	11	238	88.67	Uni_1651_A9V4A1|a.118.8.7|440-958|d2ooea1	519	(163-399)	45.47	1.8e-10	227	No ambiguity	HAT/Suf repeat	Domain of unknown function (DUF4349)	No clan		No superfamily association
G1M5P4_AILME/1-177;PF13918	d.136	177	25	175	84.75	Uni_1357_Q1L8A0|d.136.1.2|245-476|d1v0wa1	232	(1-150)	64.22	9.8e-43	150	No ambiguity	Phospholipase D	PLD-like domain	CL0479	clan fold match	fold match
A0E7F3_PARTE/259-284;PF13913	g.37	26	1	26	96.15	Uni_42198_Q8NE34|g.37.1.1|218-306|d2epsa1	89	(6-31)	28.09	7.4e-36	25	Confident*	Classic zinc finger, C2H2	zinc-finger of a C2HC-type	CL0361	clan fold match	No superfamily association
A9GG62_SORC5/215-332;PF13911	c.47	118	2	118	98.31	Uni_5166_B7AB90|c.47.1.10|221-401|d1qxha_	181	(54-162)	59.67	1.1e-29	116	No ambiguity	Glutathione peroxidase-like	AhpC/TSA antioxidant enzyme	CL0172	clan fold match	No superfamily association
C5KFT5_PERM5/11-49;PF13917	g.40	39	2	34	82.05	Uni_489_B7FCB1|g.40.1.1|358-423|d2exfa1	66	(10-41)	46.97	6.7e-18	32	Confident	Retrovirus zinc finger-like domains	Zinc knuckle	CL0511	clan fold match	fold match
Q0VMJ8_ALCBS/1-131;PF06339	b.82	131	3	128	95.42	Uni_1317_D0LLX6|b.82.1.2|2-131|d1lr5a_	130	(2-127)	96.15	1.7e-16	125	No ambiguity	Germin/Seed storage 7S protein	Ectoine synthase	CL0029	clan fold match	fold match
Q867Z5_DROVI/556-624;PF07530	a.118	69	1	69	98.55	Int_130423|a.118.8.2_10|a.118.1.14_5	254	(66-129)	24.8	1.8e-26	68	No ambiguity	Transcription factor MalT domain III|MIF4G domain-like	Associated with zinc fingers	No clan		No superfamily association
A0Q3B3_CLONN/124-181;PF07532	d.211	58	2	56	93.1	Uni_15909_UPI0000E49CE7|d.211.1.1|827-1296|d2fo1e1	470	(394-447)	11.28	5.9e-222	54	Conflict	Ankyrin repeat	Bacterial Ig-like domain (group 4)	CL0159	clan fold not match	No superfamily association
Q65PN9_LACJO/13-173;PF04404	b.109	161	8	142	83.23	Uni_74_A5ZX48|b.109.1.1|457-703|d2bmla1	247	(55-187)	53.44	6.5e-10	134	Confident	Cell wall binding repeat	ERF superfamily	No clan		No superfamily association
Q8UCR8_AGRFC/9-58;PF10931	d.211	50	2	50	96	Uni_3837_A2FY63|d.211.1.1|734-1131|d2fo1e1	398	(143-191)	12.06	2.7e-137	48	Confident*	Ankyrin repeat	Protein of unknown function (DUF2735)	No clan		No superfamily association
R6MIA5_9FIRM/191-225;PF07538	a.118	35	4	25	60	Uni_3575_B9CZN6|a.118.18.1|50-183|d1klxa_	134	(66-88)	16.42	7.2e-15	21	No ambiguity	HCP-like	Clostridial hydrophobic W	No clan		No superfamily association
D9STN7_CLOC7/154-188;PF07538	c.41	35	1	35	97.14	Uni_2839_Q12K79|c.41.1.1|105-515|d1v6ca_	411	(309-343)	8.27	1.3e-42	34	No ambiguity	Subtilases	Clostridial hydrophobic W	No clan		No superfamily association
GVPD1_HALSA/23-536;PF07088	c.37	514	8	328	62.26	Int_2984940|c.37.1.11_1|c.37.1.18_1	139	(13-101)	63.31	1.1e-06	320	No ambiguity	RecA protein-like (ATPase-domain)|YjeE-like	GvpD gas vesicle protein	CL0023	clan fold match	No superfamily association
F0SR63_RUBBR/137-574;PF12770	c.14	438	58	332	62.56	Uni_61_A1QZF0|c.14.1.2|78-401|d1k32a4	324	(10-291)	86.73	1e-38	274	No ambiguity	Tail specific protease, catalytic domain	CHAT domain	CL0093	clan fold not match	No superfamily association
B2JAK0_NOSP7/526-830;PF12770	a.118	305	46	283	77.7	Int_121484|a.118.1.10_10|a.118.8.1_88	533	(47-286)	44.84	3.7e-08	237	No ambiguity	Clathrin adaptor core protein|Tetratricopeptide repeat (TPR)	CHAT domain	CL0093	clan fold not match	No superfamily association
Q5K7F9_CRYNJ/231-373;PF08635	d.81	143	1	142	98.6	Uni_596_A4XIP2|d.81.1.5|127-297|d1xeaa2	171	(1-135)	78.36	1.3e-30	141	Confident*	Glucose 6-phosphate dehydrogenase-like	Putative oxidoreductase C terminal	CL0218		fold match
Q9A6K3_CAUCR/352-465;PF02687	c.10	114	5	111	92.98	Uni_2629_A7Q9N1|c.10.1.3|190-461|d1fs2a2	272	(159-267)	39.71	2.1e-56	106	No ambiguity	Cyclin A/CDK2-associated p19, Skp2	FtsX-like permease family	CL0404	clan fold not match	No superfamily association
Q8A9F6_BACTN/266-381;PF02687	d.211	116	3	111	93.1	Uni_5051_A8B5R8|d.211.1.1|154-546|d2fo1e1	393	(185-327)	36.13	2.3e-56	108	Conflict	Ankyrin repeat	FtsX-like permease family	CL0404	clan fold not match	No superfamily association
A6LZM8_CLOB8/286-398;PF02687	a.118	113	2	110	95.58	Int_210529|a.118.17.1_1|a.118.6.1_36	407	(4-111)	26.29	1.1e-34	108	No ambiguity	Cullin repeat|Protein prenylyltransferase	FtsX-like permease family	CL0404	clan fold not match	No superfamily association
B2AC81_PODAN/29-123;PF12776	a.118	95	2	94	96.84	Int_68706|a.118.1.16_10|a.118.6.1_6	330	(137-230)	28.18	9.8e-56	92	Confident*	PBS lyase HEAT-like repeat|Protein prenylyltransferase	Myb/SANT-like DNA-binding domain	CL0123	clan fold not match	No superfamily association
D1AL86_SEBTE/15-108;PF13827	b.69	94	4	94	95.74	Uni_758_A5DDD6|b.69.9.1|347-681|d1k32a3	335	(201-294)	27.76	9.4e-42	90	Confident*	Tricorn protease domain 2	Domain of unknown function (DUF4189)	No clan		No superfamily association
B3M738_DROAN/211-265;PF13824	g.37	55	4	49	81.82	Uni_31936_Q52KB5|g.37.1.1|283-381|d1p7aa_	99	(28-77)	49.49	5.3e-29	45	Confident	Classic zinc finger, C2H2	Zinc-finger of mitochondrial splicing suppressor 51	CL0175	clan fold not match	fold NOT match
A0K0J2_ARTS2/1-23;PF13823	b.35	23	1	23	95.65	Uni_3266_B3QDY3|b.35.1.2|1-216|d1pl8a1	216	(1-23)	10.19	4.5e-13	22	No ambiguity	Alcohol dehydrogenase-like, N-terminal domain	Alcohol dehydrogenase GroES-associated	No clan		No superfamily association
C4LBC8_TOLAT/3-97;PF10805	c.10	95	3	95	96.84	Uni_11173_Q6JN47|c.10.2.1|124-572|d2omza2	449	(82-183)	22.49	2.1e-82	92	No ambiguity	Internalin LRR domain	Protein of unknown function (DUF2730)	No clan		No superfamily association
Q7MII2_VIBVY/14-224;PF06930	c.10	211	11	205	91.94	Uni_1815_A5FEV4|c.10.2.7|1405-1714|d1ozna_	310	(99-308)	67.42	1e-38	194	No ambiguity	Ngr ectodomain-like	Protein of unknown function (DUF1282)	CL0112	clan fold not match	No superfamily association
M0TWG9_MUSAM/38-69;PF06200	b.69	32	1	27	81.25	Uni_2698_B3KPF6|b.69.11.1|45-364|d1ri6a_	320	(17-39)	6.88	5.1e-16	26	Confident	Putative isomerase YbhE	tify domain	No clan		No superfamily association
GDE_HUMAN/1042-1527;PF06202	a.102	486	10	485	97.74	Uni_264_B4MPG3|a.102.1.9|23-558|d2jg0a1	536	(92-515)	78.92	5.7e-40	475	No ambiguity	Trehalase-like	Amylo-alpha-1,6-glucosidase	CL0059	clan fold match	No superfamily association
G2IZE3_PSEUL/2-33;PF12418	c.10	32	1	32	96.88	Uni_20932_UPI0000DB70DC|c.10.2.7|37-337|d1ozna_	301	(79-111)	10.63	4e-21	31	No ambiguity	Ngr ectodomain-like	Acyl-CoA dehydrogenase N terminal	No clan		No superfamily association
A7HR65_PARL1/2-33;PF12418	a.118	32	1	32	96.88	Uni_2428_B3S5H3|a.118.8.7|935-1557|d2ooea1	623	(206-236)	4.82	1.9e-148	31	Confident*	HAT/Suf repeat	Acyl-CoA dehydrogenase N terminal	No clan		No superfamily association
A4VR80_PSEU5/3-33;PF12418	e.6	31	1	31	96.77	Uni_1203_A5W3T9|e.6.1.1|2-281|d1buca2	280	(2-32)	10.71	2.9e-16	30	No ambiguity	Medium chain acyl-CoA dehydrogenase, NM (N-terminal and middle) domains	Acyl-CoA dehydrogenase N terminal	No clan		No superfamily association
Q6TUQ3_YMTV5/246-277;PF12415	e.29	32	1	31	93.75	Uni_195_A7XCP9|e.29.1.1|31-1153|d1ynjc1	1123	(216-246)	2.67	9.8e-18	30	No ambiguity	RNA-polymerase beta	Poxvirus DNA dependent RNA polymerase	No clan		No superfamily association
B0JNR3_MICAN/44-198;PF07335	a.118	155	4	153	96.13	Int_89964|a.118.1.23_1|a.118.8.1_4	303	(29-184)	51.16	4.7e-19	149	Confident*	Diap1 N-terninal region-like|Tetratricopeptide repeat (TPR)	Fungal chitosanase of glycosyl hydrolase group 75	No clan		No superfamily association
A6RD60_AJECN/545-599;PF12411	c.76	55	2	55	96.36	Uni_723_A6FT22|c.76.1.2|2-501|d1fsua_	500	(449-500)	10.2	3.6e-30	53	No ambiguity	Arylsulfatase	Choline sulfatase enzyme C terminal	No clan		No superfamily association
CHS4_MAGO7/659-1184;PF03142	c.68	526	129	495	69.58	Uni_502_Q6ACT7|c.68.1.18|47-437|d2bo4a1	391	(2-390)	99.23	3.2e-37	366	No ambiguity	MGS-like	Chitin synthase	CL0110	clan fold match	No superfamily association
I3Y8X0_THIV6/227-334;PF09949	c.108	108	1	101	92.59	Uni_512_C4R768|c.108.1.9|245-387|d1ltqa1	143	(53-143)	62.94	9.9e-33	100	No ambiguity	phosphatase domain of polynucleotide kinase	Uncharacterized conserved protein (DUF2183)	No clan		No superfamily association
F2UMP6_SALR5/92-161;PF12928	d.211	70	2	68	94.29	Uni_6422_B3CNV9|d.211.1.1|6-375|d2fo1e1	370	(76-145)	18.65	5.7e-52	66	Confident	Ankyrin repeat	tRNA-splicing endonuclease subunit sen54 N-term	CL0476		No superfamily association
E0VSR6_PEDHC/48-115;PF12928	a.118	68	2	68	97.06	Int_46057|a.118.1.3_1|a.118.6.1_4	354	(271-335)	18.08	7.9e-56	66	No ambiguity	Clathrin heavy chain proximal leg segment|Protein prenylyltransferase	tRNA-splicing endonuclease subunit sen54 N-term	CL0476		No superfamily association
B0UVS3_HISS2/39-127;PF11190	d.211	89	3	88	95.51	Uni_12146_Q73J83|d.211.1.1|36-489|d2fo1e1	454	(5-90)	18.72	1.3e-83	85	Confident*	Ankyrin repeat	Protein of unknown function (DUF2976)	No clan		No superfamily association
A0A0A4AXB6_CANAX/7-166;PF06687	b.69	160	1	106	65.62	Uni_165_A7RHH6|b.69.8.1|20-485|d1tyea_	466	(259-378)	25.54	5.7e-33	105	No ambiguity	Integrin alpha N-terminal domain	SUR7/PalI family	CL0375		No superfamily association
L0IH24_HALRX/15-137;PF02308	a.118	123	7	122	93.5	Int_1949900|a.118.1.2_1|a.118.5.1_1	557	(273-397)	22.26	2e-34	115	No ambiguity	HEAT repeat|Bacterial muramidases	MgtC family	No clan		No superfamily association
C5DA37_GEOSW/1-387;PF13175	c.37	387	1	385	99.22	Uni_21466_Q1GC40|c.37.1.12|1-372|g1ii8.1	372	(1-349)	93.55	2.1e-33	384	No ambiguity	ABC transporter ATPase domain-like	AAA ATPase domain	CL0023	clan fold match	fold match
D8TIQ2_VOLCA/1096-1164;PF15613	b.69	69	2	68	95.65	Uni_342_A0E4X7|b.69.4.1|468-908|d1gxra_	441	(309-374)	14.74	1.1e-175	66	Confident*	WD40-repeat	Williams-Beuren syndrome DDT (WSD), D-TOX E motif	No clan		No superfamily association
G0JP06_9GAMM/87-357;PF15610	a.118	271	10	225	79.34	Uni_1983_UPI00000861C2|a.118.1.2|45-536|d1b3ua_	492	(46-267)	44.92	5.8e-15	215	No ambiguity	HEAT repeat	PRTase ComF-like	CL0533	clan fold not match	No superfamily association
C5CL41_VARPS/35-465;PF15611	a.118	431	108	377	62.41	Uni_1194_Q54X82|a.118.1.10|4-580|d1gw5a_	577	(13-291)	48.18	3.8e-20	269	No ambiguity	Clathrin adaptor core protein	EH_Signature domain	No clan		No superfamily association
B1VYI2_STRGG/30-395;PF15617	c.1	366	5	342	92.08	Int_1076398|c.1.19.4_1|c.1.13.1_2	530	(67-429)	68.3	6.5e-10	337	No ambiguity	D-lysine 5,6-aminomutase alpha subunit, KamD|Malate synthase G	C-C_Bond_Lyase of the TIM-Barrel fold	CL0151	clan fold match	fold match
C7RDI3_ANAPD/303-451;PF15615	c.10	149	10	148	92.62	Uni_15933_UPI0000E4798B|c.10.2.4|87-241|d1a9na_	155	(25-153)	82.58	1.4e-08	138	No ambiguity	U2A'-like	TerB-C domain	No clan		No superfamily association
S4R1M0_MOUSE/49-106;PF12567	c.10	58	1	57	96.55	Uni_16078_UPI00006A0978|c.10.1.1|93-251|d1pgva_	159	(30-86)	35.22	2.6e-31	56	No ambiguity	28-residue LRR	Leukocyte receptor CD45	No clan		No superfamily association
W0J8R2_9BACT/68-211;PF12566	b.70	144	1	143	98.61	Uni_1479_B1JGZ3|b.70.3.1|15-417|d2bgra1	403	(59-177)	29.28	3.7e-63	142	No ambiguity	DPP6 N-terminal domain-like	Protein of unknown function (DUF3748)	No clan		No superfamily association
A0KIJ2_AERHH/1-163;PF11993	a.118	163	5	161	95.71	Int_224380|a.118.14.1_1|a.118.8.8_1	187	(38-185)	78.61	1.1e-07	156	No ambiguity	FliG|CT2138-like	Ribosomal S4P (gammaproteobacterial)	No clan		No superfamily association
Q7PSN6_ANOGA/549-910;PF03542	a.118	362	1	291	80.11	Uni_5533_Q7PSN6|a.118.1.1|60-839|d2bpta1	780	(490-780)	37.18	1.4e-166	290	No ambiguity	Armadillo repeat	Tuberin	No clan		No superfamily association
E1R2B4_SPISS/15-93;PF16093	c.10	79	1	78	97.47	Int_2580916|c.10.2.8_1|c.10.2.3_1	168	(51-123)	42.86	3.3e-20	77	No ambiguity	Polygalacturonase inhibiting protein PGIP|mRNA export factor tap	Proteasome assembly chaperone 4	No clan		No superfamily association
D8UD23_VOLCA/62-148;PF16093	a.138	87	2	68	75.86	Uni_184_A0C3A2|a.138.1.1|625-1023|d2cvca1	399	(138-207)	17.29	7.7e-28	66	No ambiguity	Cytochrome c3-like	Proteasome assembly chaperone 4	No clan		No superfamily association
M1PQ75_DESSD/359-520;PF13282	c.1	162	1	162	99.38	Uni_1431_Q8YQD1|c.1.28.2|148-511|d1olta_	364	(212-353)	38.74	7.4e-72	161	No ambiguity	Oxygen-independent coproporphyrinogen III oxidase HemN	Domain of unknown function (DUF4070)	No clan		No superfamily association
R4GGL3_CHICK/82-467;PF13281	a.118	386	118	382	68.39	Uni_473_A0DZ45|a.118.8.1|120-423|d1hxia_	304	(9-276)	87.83	6.2e-14	264	No ambiguity	Tetratricopeptide repeat (TPR)	Domain of unknown function (DUF4071)	No clan		No superfamily association
C7PP00_CHIPD/153-330;PF13280	d.211	178	5	177	96.63	Uni_2899_A2F1T3|d.211.1.1|141-408|d1oy3d_	268	(8-183)	65.3	7e-78	172	Conflict	Ankyrin repeat	WYL domain	No clan		No superfamily association
A6KXT3_BACV8/559-617;PF13287	b.1	59	1	57	94.92	Uni_2225_C4CRP0|b.1.18.2|708-811|d1qbaa1	104	(50-104)	51.92	3.9e-19	56	Confident	E-set domains of sugar-utilizing enzymes	Fn3 associated	CL0159	clan fold match	No superfamily association
C1D612_LARHH/5-51;PF13284	c.108	47	13	47	72.34	Uni_2770_C1D612|c.108.1.10|17-275|d1s2oa1	259	(1-35)	13.13	8.4e-23	34	No ambiguity	Predicted hydrolases Cof	Domain of unknown function (DUF4072)	No clan		No superfamily association
G7Y949_CLOSI/221-315;PF10551	a.118	95	3	93	94.74	Int_2028999|a.118.18.1_1|a.118.8.2_1	287	(72-165)	32.4	3.2e-21	90	No ambiguity	HCP-like|Transcription factor MalT domain III	MULE transposase domain	CL0219	clan fold not match	No superfamily association
B3RJJ2_TRIAD/234-309;PF16076	a.118	76	2	76	97.37	Int_202549|a.118.5.1_10|a.118.6.1_19	454	(180-264)	18.5	7.8e-128	74	No ambiguity	Bacterial muramidases|Protein prenylyltransferase	Acyltransferase C-terminus	No clan		No superfamily association
C5CRA8_VARPS/184-329;PF16074	d.211	146	3	140	93.84	Uni_2037_A2ECU1|d.211.1.1|276-562|d1uoha_	287	(3-149)	50.87	4.7e-36	137	Confident	Ankyrin repeat	Type IV Pilus-assembly protein W	No clan		No superfamily association
Q07Z40_SHEFN/201-334;PF16074	a.118	134	2	131	96.27	Int_125646|a.118.5.1_10|a.118.1.2_4	492	(246-374)	26.02	4e-72	129	No ambiguity	Bacterial muramidases|HEAT repeat	Type IV Pilus-assembly protein W	No clan		No superfamily association
C1E3M5_MICSR/44-84;PF16078	a.118	41	1	40	95.12	Uni_4448_Q10YL9|a.118.1.1|1403-2185|d1wa5b_	783	(732-771)	4.98	1e-300	39	No ambiguity	Armadillo repeat	2-oxoglutarate dehydrogenase N-terminus	No clan		No superfamily association
HEPA_HHV2H/225-320;PF03324	a.118	96	2	93	94.79	Int_1985475|a.118.1.9_1|a.118.8.2_1	400	(302-395)	23.25	1.9e-23	91	No ambiguity	Regulatory subunit H of the V-type ATPase|Transcription factor MalT domain III	Herpesvirus DNA helicase/primase complex associated protein	No clan		No superfamily association
D5H4W7_SALRM/43-307;PF01963	a.118	265	11	259	93.58	Int_214652|a.118.17.2_10|a.118.8.1_88	587	(81-332)	42.76	1.4e-11	248	No ambiguity	Exocyst complex component|Tetratricopeptide repeat (TPR)	TraB family	CL0572	clan fold not match	No superfamily association
M1VWU6_CLAP2/739-920;PF11865	a.118	182	1	182	99.45	Uni_2357_UPI0001925FBB|a.118.1.2|72-1075|d1u6gc_	1004	(246-407)	16.04	3.1e-47	181	No ambiguity	HEAT repeat	Domain of unknown function (DUF3385)	CL0020	clan fold match	No superfamily association
B4KV88_DROMO/42-475;PF11864	a.118	434	6	433	98.39	Uni_5523_Q7K0T0|a.118.1.1|74-881|d1qgra_	808	(1-426)	52.6	4.8e-259	427	No ambiguity	Armadillo repeat	Domain of unknown function (DUF3384)	No clan		No superfamily association
B2UHP4_RALPJ/23-196;PF14525	a.118	174	1	170	97.13	Int_126070|a.118.1.2_11|a.118.8.1_88	505	(137-314)	35.05	1.8e-11	169	No ambiguity	HEAT repeat|Tetratricopeptide repeat (TPR)	AraC-binding-like domain	CL0029	clan fold not match	No superfamily association
C3ZLV7_BRAFL/180-320;PF15503	a.118	141	5	140	95.74	Int_158567|a.118.1.8_10|a.118.8.1_4	272	(10-139)	47.43	6.9e-16	135	No ambiguity	Pumilio repeat|Tetratricopeptide repeat (TPR)	Protein phosphatase 1 regulatory subunit 35 C-terminus	No clan		No superfamily association
Q1QPZ6_NITHX/642-750;PF15500	a.118	109	3	108	96.33	Int_162322|a.118.1.9_1|a.118.8.2_20	381	(226-327)	26.51	3.2e-27	105	No ambiguity	Regulatory subunit H of the V-type ATPase|Transcription factor MalT domain III	Putative RNase-like toxin, toxin_1	No clan		No superfamily association
A0A0D2WJ78_CAPO3/28-379;PF14929	a.118	352	4	345	96.88	Int_29304|a.118.1.2_11|a.118.8.1_88	505	(71-464)	77.82	2.1e-10	341	No ambiguity	HEAT repeat|Tetratricopeptide repeat (TPR)	TAF RNA Polymerase I subunit A	No clan		No superfamily association
C3ZI62_BRAFL/87-231;PF14927	a.118	145	7	125	81.38	Uni_5757_Q118Y7|a.118.8.7|566-1123|d2ooea1	558	(22-134)	20.07	4.4e-10	118	No ambiguity	HAT/Suf repeat	Neurensin	No clan		No superfamily association
A0BH94_PARTE/570-646;PF11732	a.118	77	1	76	97.4	Int_1937979|a.118.1.1_1|a.118.1.10_1	683	(408-513)	15.37	2.8e-36	75	No ambiguity	Armadillo repeat|Clathrin adaptor core protein	Transcription- and export-related complex subunit	No clan		No superfamily association
D7FKF6_ECTSI/343-488;PF16016	b.69	146	6	144	94.52	Uni_217_A0E494|b.69.4.2|98-381|d1yfqa_	284	(11-157)	51.41	4.3e-41	138	Confident	Cell cycle arrest protein BUB3	Domain of unknown function (DUF4782)	No clan		No superfamily association
H8KMJ0_SOLCM/217-599;PF13598	f.4	383	21	381	93.99	Uni_86_A0Y3P5|f.4.3.3|21-711|d1by5a_	691	(5-334)	47.61	3.8e-33	360	No ambiguity	Ligand-gated protein channel	Domain of unknown function (DUF4139)	No clan		No superfamily association
A7SIK7_NEMVE/345-504;PF13359	b.68	160	6	120	71.25	Uni_6113_B9YZI9|b.68.5.1|65-324|d1ijqa1	260	(5-122)	45	1.5e-53	114	Confident	YWTD domain	DDE superfamily endonuclease	CL0219	clan fold not match	No superfamily association
B4LRN1_DROVI/688-745;PF16012	c.55	58	1	48	81.03	Uni_97_B4JAZ8|c.55.3.12|205-689|d2bw3a2	485	(438-485)	9.69	3e-29	47	No ambiguity	Hermes transposase-like	Domain of unknown function (DUF4780)	No clan		No superfamily association
J9KDH3_ACYPI/149-182;PF02944	c.10	34	1	33	94.12	Int_761381|c.10.2.6_10|c.10.1.3_29	339	(203-236)	9.73	2.9e-112	32	No ambiguity	Leucine rich effector protein YopM|Cyclin A/CDK2-associated p19, Skp2	BESS motif	No clan		No superfamily association
H9JV08_BOMMO/176-210;PF02944	a.118	35	1	27	74.29	Uni_2576_B3SE55|a.118.8.7|560-1185|d2ooea1	626	(191-217)	4.15	6.2e-121	26	No ambiguity	HAT/Suf repeat	BESS motif	No clan		No superfamily association
B3H352_ACTP7/14-247;PF03432	d.211	234	18	203	79.06	Uni_1692_A2E1L8|d.211.1.1|134-405|d1ixva_	272	(26-217)	70.22	8.3e-73	185	Confident	Ankyrin repeat	Relaxase/Mobilisation nuclease domain	CL0169	clan fold not match	No superfamily association
Q56424_BACFG/7-242;PF03432	a.118	236	21	219	83.9	Int_2036339|a.118.8.2_1|a.118.24.1_1	441	(44-261)	49.21	3.6e-84	198	Confident	Transcription factor MalT domain III|Pseudo ankyrin repeat	Relaxase/Mobilisation nuclease domain	CL0169	clan fold not match	No superfamily association
C4KDI3_THASP/182-334;PF12345	c.1	153	1	145	94.12	Uni_2537_Q21IJ8|c.1.28.3|21-320|d1tv8a_	300	(161-299)	46	2.7e-57	144	No ambiguity	MoCo biosynthesis proteins	Protein of unknown function (DUF3641)	No clan		fold match
BTPA_SYNY3/9-264;PF03437	c.1	256	29	242	83.2	Uni_3285_C9XNH3|c.1.2.2|31-242|d1tqja_	212	(2-198)	92.45	6e-79	213	No ambiguity	D-ribulose-5-phosphate 3-epimerase	BtpA family	CL0036	clan fold match	fold match
O44855_CAEEL/134-186;PF03436	d.211	53	1	53	98.11	Uni_7442_B6QTF7|d.211.1.1|61-529|d2fo1e1	469	(30-84)	11.51	3e-69	52	Confident*	Ankyrin repeat	Domain of unknown function (DUF281)	No clan		No superfamily association
A1CTG5_ASPCL/632-787;PF12349	f.35	156	3	141	88.46	Uni_2189_A6FGJ8|f.35.1.1|858-1015|d1iwga7	158	(25-158)	84.18	7e-28	138	No ambiguity	Multidrug efflux transporter AcrB transmembrane domain	Sterol-sensing domain of SREBP cleavage-activation	CL0322		fold match
K7H1G7_CAEJA/209-557;PF04870	a.118	349	25	235	60.17	Uni_8082_UPI00017B1F80|a.118.8.7|1555-1846|d2onda1	292	(55-255)	68.49	3.6e-05	210	No ambiguity	HAT/Suf repeat	Moulting cycle	No clan		No superfamily association
T0JSV1_COLGC/8-139;PF17107	a.118	132	3	131	96.97	Int_200488|a.118.4.1_1|a.118.8.2_25	347	(5-136)	37.75	3.7e-48	128	Confident*	Lipovitellin-phosvitin complex, superhelical domain|Transcription factor MalT domain III	N-terminal domain on NACHT_NTPase and P-loop NTPases	CL0587		No superfamily association
Q0WG43_YERPE/1-38;PF10736	b.69	38	2	37	92.11	Uni_2196_A8YGT6|b.69.4.1|527-995|d1gxra_	469	(88-124)	7.68	4.1e-108	35	Confident	WD40-repeat	Protein of unknown function (DUF2627)	No clan		No superfamily association
A1Z7S7_DROME/62-90;PF17101	b.66	29	1	28	93.1	Uni_151_B3N6X6|b.66.1.1|512-716|d1itva_	205	(102-131)	14.15	3.4e-24	27	Confident	Hemopexin-like domain	Stealth protein CR1, conserved region 1	No clan		No superfamily association
Q54LC5_DICDI/95-123;PF17101	c.10	29	1	29	96.55	Int_763010|c.10.2.6_10|c.10.2.8_31	343	(118-142)	7	4.9e-107	28	No ambiguity	Leucine rich effector protein YopM|Polygalacturonase inhibiting protein PGIP	Stealth protein CR1, conserved region 1	No clan		No superfamily association
Q21NT4_SACD2/9-37;PF17101	d.211	29	1	28	93.1	Uni_14911_UPI0000E47622|d.211.1.1|326-785|d1uoha_	460	(193-218)	5.43	1.1e-161	27	Confident	Ankyrin repeat	Stealth protein CR1, conserved region 1	No clan		No superfamily association
Q7Q098_ANOGA/56-84;PF17101	a.118	29	2	28	89.66	Int_99551|a.118.21.1_1|a.118.8.2_23	112	(82-108)	23.21	6.1e-07	26	No ambiguity	Chemosensory protein Csp2|Transcription factor MalT domain III	Stealth protein CR1, conserved region 1	No clan		No superfamily association
D3B042_POLPA/79-127;PF17102	a.118	49	2	49	95.92	Uni_5661_B1XR72|a.118.8.1|133-438|d1qqea_	306	(180-220)	13.07	4.6e-84	47	No ambiguity	Tetratricopeptide repeat (TPR)	Stealth protein CR3, conserved region 3	No clan		No superfamily association
G3B4T2_CANTC/270-406;PF05011	a.118	137	2	135	97.08	Int_175885|a.118.1.19_1|a.118.6.1_56	328	(1-140)	42.38	1.2e-44	133	No ambiguity	Exportin HEAT-like repeat|Protein prenylyltransferase	Lariat debranching enzyme, C-terminal domain	No clan		No superfamily association
E3FPV8_STIAD/3-122;PF09543	a.118	120	32	120	73.33	Int_1950427|a.118.1.2_1|a.118.8.2_1	438	(15-106)	20.78	9.7e-27	88	No ambiguity	HEAT repeat|Transcription factor MalT domain III	Protein of unknown function (DUF2379)	No clan		No superfamily association
B5E7W7_GEOBB/10-146;PF08010	d.336	137	2	136	97.81	Uni_239_Q56BV8|d.336.1.1|5-146|d2b3wa1	142	(7-139)	92.96	4.1e-33	134	No ambiguity	YbiA-like	Bacteriophage protein GP30.3	No clan		fold match
F8I9H1_SULAT/9-169;PF09548	c.10	161	3	148	90.06	Uni_6393_B6K065|c.10.2.7|692-963|d1w8aa_	272	(110-253)	52.57	3.7e-20	145	No ambiguity	Ngr ectodomain-like	Stage III sporulation protein AB (spore_III_AB)	No clan		No superfamily association
E6U545_ETHHY/3-162;PF09548	a.118	160	4	156	95	Int_190204|a.118.1.24_10|a.118.8.7_58	495	(140-294)	31.11	6.3e-53	152	Confident*	Plakophilin 1 helical region|HAT/Suf repeat	Stage III sporulation protein AB (spore_III_AB)	No clan		No superfamily association
Q6TMC2_COPCI/1-61;PF08015	a.118	61	2	45	70.49	Uni_5365_C7HXJ8|a.118.8.2|1835-2270|d1hz4a_	436	(280-321)	9.4	9.6e-135	43	No ambiguity	Transcription factor MalT domain III	Fungal mating-type pheromone	No clan		No superfamily association
Q21HT7_SACD2/16-168;PF13761	a.118	153	7	151	94.12	Int_107212|a.118.17.2_10|a.118.5.1_10	513	(217-371)	30.02	4.1e-33	144	No ambiguity	Exocyst complex component|Bacterial muramidases	Domain of unknown function (DUF4166)	No clan		No superfamily association
F2F5T7_SOLSS/107-189;PF13769	a.118	83	27	82	66.27	Uni_3962_Q2B0P7|a.118.1.16|175-401|d1te4a_	227	(8-61)	23.35	1.5e-18	55	No ambiguity	PBS lyase HEAT-like repeat	Virulence factor	No clan		No superfamily association
Q93635_CAEEL/20-336;PF09789	d.211	317	42	306	83.28	Uni_436_A2D8I6|d.211.1.1|126-406|d1wdya_	281	(3-279)	98.22	7.7e-92	264	Conflict	Ankyrin repeat	Uncharacterized coiled-coil protein (DUF2353)	No clan		No superfamily association
A6LWS3_CLOB8/66-186;PF01794	a.118	121	2	119	96.69	Int_1938030|a.118.1.1_1|a.118.1.2_1	630	(304-424)	19.05	1.1e-116	117	No ambiguity	Armadillo repeat|HEAT repeat	Ferric reductase like transmembrane component	CL0328	clan fold not match	No superfamily association
Q65D25_BACLD/6-126;PF16888	a.118	121	2	120	97.52	Int_106950|a.118.12.1_1|a.118.5.1_14	157	(18-130)	71.34	5.3e-11	118	No ambiguity	Ran-GTPase activating protein 1 (RanGAP1), C-terminal domain|Bacterial muramidases	Domain of unknown function (DUF5082)	No clan		No superfamily association
Q8YYC6_NOSS1/8-143;PF10020	b.69	136	9	136	93.38	Uni_111_A4AVQ2|b.69.8.1|477-837|d1jv2a4	361	(101-228)	35.18	3.5e-57	127	No ambiguity	Integrin alpha N-terminal domain	Uncharacterized protein conserved in bacteria (DUF2262)	No clan		No superfamily association
Q5P5L2_AROAE/142-246;PF12395	b.67	105	4	103	94.29	Int_2496552|b.67.1.1_1|b.67.2.5_1	239	(3-115)	46.86	3.2e-14	99	No ambiguity	Tachylectin-2|LmjF10.1260-like	Protein of unknown function	No clan		No superfamily association
Q81PK2_BACAN/160-261;PF12395	a.118	102	2	101	97.06	Int_105862|a.118.5.1_10|a.118.8.1_130	483	(204-312)	22.36	1e-92	99	Confident*	Bacterial muramidases|Tetratricopeptide repeat (TPR)	Protein of unknown function	No clan		No superfamily association
F8L9I8_SIMNZ/26-267;PF04305	a.25	242	11	240	94.63	Uni_851_C4C4Z1|a.25.1.2|1-323|d1jk0b_	323	(6-256)	77.4	5.3e-21	229	Confident	Ribonucleotide reductase-like	Protein of unknown function (DUF455)	No clan		No superfamily association
Q6BT50_DEBHA/397-565;PF08303	c.37	169	1	168	98.82	Int_1215645|c.37.1.7_10|c.37.1.6_3	211	(4-200)	92.89	6.1e-21	167	No ambiguity	6-phosphofructo-2-kinase/fructose-2,6-bisphosphatase, kinase domain|Phosphoribulokinase/pantothenate kinase	tRNA ligase kinase domain	CL0023	clan fold match	fold match
K9SPM6_9CYAN/213-347;PF12965	e.13	135	1	135	99.26	Uni_94_A3IVM2|e.13.1.2|119-284|d1nuia1	166	(45-166)	72.89	6.1e-43	134	No ambiguity	Primase fragment of primase-helicase protein	Domain of unknown function (DUF3854)	CL0413	clan fold match	No superfamily association
G4KTI1_OSCVS/83-212;PF12960	d.211	130	4	122	90.77	Uni_17098_UPI00015B449B|d.211.1.1|198-719|d1myoa_	522	(5-123)	22.61	1.1e-105	118	Conflict	Ankyrin repeat	Protein of unknown function (DUF3849)	No clan		No superfamily association
Q5DZ92_VIBF1/315-383;PF08308	b.69	69	2	69	97.1	Int_2499494|b.69.5.1_1|b.69.5.2_1	381	(54-118)	16.8	3.9e-134	67	No ambiguity	Regulator of chromosome condensation RCC1|beta-lactamase inhibitor protein-II, BLIP-II	PEGA domain	CL0287	clan fold not match	No superfamily association
Q8TIV7_METAC/164-205;PF08309	b.69	42	2	41	92.86	Uni_8180_Q8PZU9|b.69.2.1|27-338|d2bbkh_	312	(83-128)	14.42	1.7e-79	39	Confident	Methylamine dehydrogenase, H-chain	LVIVD repeat	CL0186	clan fold match	No superfamily association
A8WTI2_CAEBR/11-60;PF01484	a.118	50	1	50	98	Uni_16319_Q1NME4|a.118.8.1|6-194|d1hxia_	189	(81-132)	26.98	1.6e-31	49	No ambiguity	Tetratricopeptide repeat (TPR)	Nematode cuticle collagen N-terminal domain	No clan		No superfamily association
H3F8C6_PRIPA/10-58;PF01484	b.69	49	2	47	91.84	Uni_950_Q1IRW1|b.69.8.1|1054-1423|d1jv2a4	370	(21-67)	12.43	1.1e-46	45	Confident	Integrin alpha N-terminal domain	Nematode cuticle collagen N-terminal domain	No clan		No superfamily association
K9XDW5_9CHRO/17-70;PF14105	b.80	54	1	54	98.15	Int_679995|b.80.1.4_1|b.80.1.8_5	378	(134-187)	14.02	5.5e-10	53	No ambiguity	Chondroitinase B|iota-carrageenase	Domain of unknown function (DUF4278)	No clan		No superfamily association
G2Z542_FLABF/7-124;PF14107	a.118	118	3	116	95.76	Int_1959266|a.118.1.15_1|a.118.18.1_1	258	(16-133)	45.35	1.7e-08	113	No ambiguity	Mo25 protein|HCP-like	Domain of unknown function (DUF4280)	No clan		No superfamily association
B0SU85_LEPBP/18-129;PF14106	a.118	112	3	110	95.54	Uni_6499_C3WKX0|a.118.6.1|442-753|d1d8da_	312	(195-309)	36.54	1.1e-28	107	Confident*	Protein prenylyltransferase	Domain of unknown function (DUF4279)	No clan		No superfamily association
A5V0S7_ROSS1/3-129;PF14108	a.118	127	2	125	96.85	Int_42152|a.118.1.7_1|a.118.8.1_23	138	(2-122)	86.96	3.8e-15	123	Confident*	Leukotriene A4 hydrolase C-terminal domain|Tetratricopeptide repeat (TPR)	Domain of unknown function (DUF4281)	No clan		No superfamily association
R7DBR8_9FIRM/288-442;PF13610	c.55	155	1	155	99.35	Int_1294616|c.55.3.2_10|c.55.3.3_26	164	(4-154)	91.46	1.4e-46	154	No ambiguity	Retroviral integrase, catalytic domain|mu transposase, core domain	DDE domain	CL0219	clan fold match	fold match
A8QWY6_9POTV/120-263;PF13611	a.118	144	3	142	96.53	Int_24736|a.118.1.10_10|a.118.8.1_88	533	(189-334)	27.2	1.4e-14	139	Confident*	Clathrin adaptor core protein|Tetratricopeptide repeat (TPR)	Serine peptidase of plant viral polyprotein, P1	CL0124	clan fold not match	No superfamily association
Q16ZN5_AEDAE/1803-2186;PF08163	a.118	384	74	380	79.69	Int_214690|a.118.17.2_10|a.118.8.1_88	587	(99-430)	56.39	1.4e-12	306	No ambiguity	Exocyst complex component|Tetratricopeptide repeat (TPR)	NUC194 domain	No clan		No superfamily association
A8PT38_MALGO/469-689;PF08161	a.118	221	5	221	97.74	Uni_852_A7F9R3|a.118.1.1|146-1016|d2bpta1	871	(243-439)	22.5	1.1e-73	216	No ambiguity	Armadillo repeat	NUC173 domain	No clan		No superfamily association
K9GBX4_PEND2/5-220;PF08167	a.118	216	10	154	66.67	Int_1989080|a.118.1.16_1|a.118.8.2_1	291	(100-247)	50.52	1.6e-30	144	No ambiguity	PBS lyase HEAT-like repeat|Transcription factor MalT domain III	rRNA processing/ribosome biogenesis	No clan		fold match
B9S242_RICCO/33-80;PF14244	d.211	48	2	47	93.75	Uni_6400_B3CLI8|d.211.1.1|23-155|d1myoa_	133	(9-47)	28.57	6.4e-32	45	Confident	Ankyrin repeat	gag-polypeptide of LTR copia-type	CL0523		No superfamily association
A8ZK13_ACAM1/118-246;PF14243	a.118	129	2	127	96.9	Int_179066|a.118.1.20_1|a.118.5.1_14	387	(104-228)	32.04	4.4e-33	125	Confident*	B56-like|Bacterial muramidases	Domain of unknown function (DUF4343)	No clan		fold NOT match
LDAH_PONAB/43-303;PF10230	c.69	261	1	260	99.23	Int_3182845|c.69.1.21_1|c.69.1.12_1	299	(23-294)	90.64	1.4e-57	259	No ambiguity	PepX catalytic domain-like|Haloperoxidase	Lipid-droplet associated hydrolase	CL0028	clan fold match	fold match
MVP_AMVLE/15-290;PF01573	b.69	276	11	274	95.29	Uni_6970_O18215|b.69.4.1|16-441|d1gxra_	426	(23-346)	75.82	4.5e-41	263	Confident*	WD40-repeat	Bromovirus movement protein	CL0571		No superfamily association
Q85057_9POTV/204-442;PF01577	a.118	239	4	183	74.9	Uni_4442_Q0UN89|a.118.24.1|748-1111|d2ajaa1	364	(121-300)	49.18	3.1e-37	179	Confident	Pseudo ankyrin repeat	Potyvirus P1 protease	CL0124	clan fold not match	No superfamily association
A7SMY3_NEMVE/51-190;PF13902	a.118	140	36	135	70.71	Int_150393|a.118.1.5_10|a.118.5.1_5	332	(5-108)	31.02	1.5e-13	99	No ambiguity	Leucine-rich repeat variant|Bacterial muramidases	R3H-associated N-terminal domain	No clan		No superfamily association
A9WXD6_BRUSI/151-323;PF07506	d.268	173	1	131	75.14	Uni_174_A5WY07|d.268.1.2|56-276|d1vk1a_	221	(92-217)	56.56	2.3e-46	130	No ambiguity	Hypothetical protein PF0380	RepB plasmid partitioning protein	No clan		No superfamily association
M2RE35_CERS8/1-362;PF09825	b.69	362	16	235	60.5	Uni_7650_UPI00006CFDA6|b.69.2.3|1647-1998|d1l0qa2	352	(11-253)	68.75	1.8e-33	219	Conflict	YVTN repeat	Biotin-protein ligase, N terminal	CL0014	clan fold not match	No superfamily association
A9KJ81_CLOPH/119-644;PF09826	b.69	526	48	369	61.03	Uni_98_A0CUQ4|b.69.9.1|2616-2990|d1k32a3	375	(43-374)	88.27	1.5e-117	321	Conflict	Tricorn protease domain 2	Beta propeller domain	CL0186	clan fold match	No superfamily association
TPC11_MOUSE/1036-1095;PF12742	b.66	60	2	56	90	Uni_621_UPI0000F2C489|b.66.1.1|138-353|d1itva_	216	(98-159)	28.24	1.4e-30	54	No ambiguity	Hemopexin-like domain	Gryzun, putative Golgi trafficking	CL0212	clan fold not match	No superfamily association
Q6FA33_ACIAD/23-210;PF09829	a.118	188	5	183	94.68	Int_1959532|a.118.1.15_1|a.118.8.2_1	347	(3-185)	52.45	1.7e-18	178	No ambiguity	Mo25 protein|Transcription factor MalT domain III	Uncharacterized protein conserved in bacteria (DUF2057)	No clan		No superfamily association
Q5DBF1_SCHJA/63-162;PF11291	a.118	100	2	98	96	Int_29812|a.118.1.2_11|a.118.8.7_36	542	(399-499)	18.45	1.9e-48	96	Confident*	HEAT repeat|HAT/Suf repeat	Protein of unknown function (DUF3091)	No clan		No superfamily association
B0MQF1_9FIRM/117-226;PF14285	d.211	110	2	107	95.45	Uni_4687_A6EAY4|d.211.1.1|5-390|d2fo1e1	386	(235-370)	34.97	6.1e-79	105	Confident*	Ankyrin repeat	Domain of unknown function (DUF4367)	No clan		No superfamily association
E6WWA9_PSEUU/28-185;PF13835	a.118	158	3	157	97.47	Int_1938315|a.118.1.1_1|a.118.1.15_1	337	(11-182)	50.74	1.5e-17	154	No ambiguity	Armadillo repeat|Mo25 protein	Domain of unknown function (DUF4194)	No clan		No superfamily association
Q8EGN2_SHEON/1-179;PF07437	a.118	179	4	177	96.65	Int_126070|a.118.1.2_11|a.118.8.1_88	505	(121-331)	41.58	2e-08	173	No ambiguity	HEAT repeat|Tetratricopeptide repeat (TPR)	YfaZ precursor	CL0193	clan fold not match	No superfamily association
H6RS14_BLASD/20-352;PF13830	a.118	333	112	327	64.56	Uni_5674_B8KJF7|a.118.6.1|45-336|d1d8da_	292	(52-271)	75	8.7e-13	215	No ambiguity	Protein prenylyltransferase	Domain of unknown function (DUF4192)	No clan		No superfamily association
P94012_CUCMA/230-307;PF07430	d.17	78	1	77	97.44	Uni_477_Q945Q1|d.17.1.2|11-96|d1roaa_	86	(13-84)	82.56	7.3e-22	76	No ambiguity	Cystatins	Phloem filament protein PP1 cystatin-like domain	CL0121	clan fold match	No superfamily association
F1M6L4_RAT/16-261;PF13839	c.23	246	1	239	96.75	Uni_3182_UPI0000DBF399|c.23.10.3|2-256|d1es9a_	255	(15-253)	93.33	1.6e-64	238	Confident*	Acetylhydrolase	GDSL/SGNH-like Acyl-Esterase family found in Pmr5 and Cas1p	CL0264	clan fold match	No superfamily association
F8EIC7_RUNSL/25-105;PF16248	b.70	81	2	81	97.53	Uni_2021_Q2P8S1|b.70.1.1|61-581|d1kb0a2	521	(386-466)	15.36	6.9e-42	79	Confident*	Quinoprotein alcohol dehydrogenase-like	Domain of unknown function (DUF4905)	No clan		No superfamily association
H1Y975_9SPHI/21-103;PF16248	a.118	83	2	83	97.59	Int_1985430|a.118.1.9_1|a.118.8.2_1	400	(246-333)	21.75	7.2e-28	81	Confident*	Regulatory subunit H of the V-type ATPase|Transcription factor MalT domain III	Domain of unknown function (DUF4905)	No clan		No superfamily association
D7BJP2_MEISD/159-246;PF16241	b.109	88	3	86	94.32	Uni_764_C0FEW1|b.109.1.1|265-521|d1h8ga_	257	(133-212)	30.74	5e-39	83	Confident	Cell wall binding repeat	Domain of unknown function (DUF4900)	No clan		No superfamily association
50511_ASFB7/86-278;PF03158	d.211	193	1	191	98.45	Uni_2630_A2ESV6|d.211.1.1|281-618|d1s70b_	338	(2-205)	60.06	4.3e-39	190	Confident*	Ankyrin repeat	Multigene family 530 protein	No clan		fold match
Q8P6Y1_XANCP/27-181;PF06693	a.118	155	3	152	96.13	Uni_1858_B0UF91|a.118.8.2|225-548|d1hz4a_	324	(87-235)	45.68	2.7e-17	149	Confident*	Transcription factor MalT domain III	Protein of unknown function (DUF1190)	No clan		No superfamily association
D9R185_CLOSW/4-247;PF06691	a.118	244	5	239	95.9	Int_214719|a.118.17.2_10|a.118.8.1_88	587	(147-397)	42.59	2.8e-09	234	No ambiguity	Exocyst complex component|Tetratricopeptide repeat (TPR)	Protein of unknown function (DUF1189)	No clan		No superfamily association
G0AAE8_COLFT/38-176;PF11188	d.211	139	3	139	97.84	Uni_3772_A2FUQ6|d.211.1.1|1-377|d2fo1e1	377	(64-202)	36.6	8.1e-81	136	Confident*	Ankyrin repeat	Protein of unknown function (DUF2975)	No clan		No superfamily association
A6UTB0_META3/272-393;PF11185	d.211	122	4	121	95.9	Uni_15_A0BYL4|d.211.1.1|1372-1855|d1myoa_	484	(316-441)	25.83	6.8e-43	117	Confident*	Ankyrin repeat	Protein of unknown function (DUF2971)	No clan		No superfamily association
B2JRG0_BURP8/59-240;PF11180	b.69	182	3	180	97.25	Uni_1100_C4Q5E6|b.69.7.1|296-747|d1qfma1	452	(30-226)	43.36	1.4e-83	177	Confident*	Prolyl oligopeptidase, N-terminal domain	Protein of unknown function (DUF2968)	No clan		No superfamily association
R6DHX1_9BACE/273-364;PF16406	b.29	92	33	92	64.13	Uni_346_A7M081|b.29.1.2|305-632|d1o4ya_	328	(1-60)	17.99	8.2e-32	59	No ambiguity	Glycosyl hydrolases family 16	Domain of unknown function (DUF5014)	No clan		No superfamily association
F4C1M7_SPHS2/21-122;PF16400	b.1	102	26	102	74.51	Int_526950|b.1.5.1_1|b.1.18.2_3	79	(1-77)	96.2	2e-12	76	Confident	Transglutaminase, two C-terminal domains|E-set domains of sugar-utilizing enzymes	Domain of unknown function (DUF5008)	No clan		No superfamily association
J9ZB86_LEPFM/3-205;PF11984	a.118	203	21	200	88.18	Int_1952405|a.118.1.2_1|a.118.24.1_1	548	(280-463)	33.39	4.7e-75	179	Confident	HEAT repeat|Pseudo ankyrin repeat	Protein of unknown function (DUF3485)	No clan		No superfamily association
A1SS29_PSYIN/295-487;PF11984	b.69	193	4	192	97.41	Uni_6635_C8V743|b.69.4.1|21-454|d1gxra_	434	(237-432)	44.93	7.6e-69	188	Conflict	WD40-repeat	Protein of unknown function (DUF3485)	No clan		No superfamily association
A8I7N3_AZOC5/6-196;PF11985	a.118	191	7	191	96.34	Uni_2942_B0X9A9|a.118.6.1|64-370|d1d8da_	307	(21-239)	71.01	5.8e-64	184	No ambiguity	Protein prenylyltransferase	Protein of unknown function (DUF3486)	No clan		No superfamily association
H2NBG7_PONAB/52-155;PF16088	a.118	104	4	104	96.15	Uni_5899_Q10XT7|a.118.8.2|48-365|d1hz4a_	318	(7-107)	31.45	9.1e-48	100	No ambiguity	Transcription factor MalT domain III	UPF0693 family	No clan		No superfamily association
FLID_BORBU/391-650;PF07195	c.10	260	51	225	66.92	Uni_5529_B8C3C6|c.10.1.1|1045-1401|d1z7xw1	357	(175-351)	49.3	1.6e-39	174	No ambiguity	28-residue LRR	Flagellar hook-associated protein 2 C-terminus	No clan		No superfamily association
Q2S5L7_SALRD/814-880;PF13290	b.1	67	1	66	97.01	Uni_2947_D0MH76|b.1.18.2|744-856|d1qbaa1	113	(46-111)	57.52	8.5e-24	65	Confident*	E-set domains of sugar-utilizing enzymes	Chitobiase/beta-hexosaminidase C-terminal domain	CL0159	clan fold match	fold match
C8VXM0_DESAS/539-614;PF13290	c.41	76	1	72	93.42	Uni_2461_C8VXM0|c.41.1.1|32-610|d1wmda2	579	(508-579)	12.26	6.9e-47	71	No ambiguity	Subtilases	Chitobiase/beta-hexosaminidase C-terminal domain	CL0159	clan fold not match	No superfamily association
H2MRF2_ORYLA/211-285;PF13293	a.118	75	7	74	89.33	Uni_14409_D0LX30|a.118.8.1|992-1288|d1qqea_	297	(57-129)	24.24	6.1e-19	67	No ambiguity	Tetratricopeptide repeat (TPR)	Domain of unknown function (DUF4074)	No clan		No superfamily association
D8IZD5_HERSS/561-674;PF13296	b.108	114	2	113	97.37	Uni_225_B9Z262|b.108.1.2|501-766|d1k28a2	266	(40-145)	39.47	1.2e-15	111	No ambiguity	Tail-associated lysozyme gp5, C-terminal domain	Putative type VI secretion system Rhs element Vgr	No clan		No superfamily association
B3LYD2_DROAN/79-166;PF16064	a.118	88	1	86	96.59	Int_202398|a.118.5.1_10|a.118.18.1_26	273	(35-121)	31.5	1.4e-57	85	No ambiguity	Bacterial muramidases|HCP-like	Domain of unknown function (DUF4806)	No clan		No superfamily association
H3F5A5_PRIPA/197-318;PF16065	a.118	122	2	120	96.72	Int_179598|a.118.1.20_1|a.118.8.1_4	274	(52-169)	42.7	2e-12	118	Confident*	B56-like|Tetratricopeptide repeat (TPR)	Domain of unknown function (DUF4807)	No clan		fold match
Q21E36_SACD2/25-107;PF16068	a.118	83	1	82	97.59	Uni_2016_B2J749|a.118.8.2|877-1168|d1hz4a_	292	(145-227)	28.08	6.7e-68	81	Confident*	Transcription factor MalT domain III	Domain of unknown function (DUF4810)	No clan		No superfamily association
O66996_AQUAE/1-288;PF01972	c.14	288	44	287	84.38	Uni_3550_C6CE93|c.14.1.3|7-316|d1sg4a1	310	(6-272)	85.81	1e-37	243	No ambiguity	Crotonase-like	Serine dehydrogenase proteinase	CL0127	clan fold match	fold match
C4XIF1_DESMR/2-132;PF11871	c.10	131	3	129	96.18	Uni_1588_A6RI99|c.10.1.3|689-1023|d2astb2	335	(176-303)	37.91	5.5e-17	126	No ambiguity	Cyclin A/CDK2-associated p19, Skp2	Domain of unknown function (DUF3391)	No clan		No superfamily association
C6BRV1_DESAD/6-120;PF11871	d.211	115	2	110	93.91	Uni_4615_A5CE36|d.211.1.1|8-291|d1uoha_	284	(10-123)	39.79	1.1e-55	108	Conflict	Ankyrin repeat	Domain of unknown function (DUF3391)	No clan		No superfamily association
A7RW14_NEMVE/77-175;PF11878	b.55	99	13	99	86.87	Uni_9703_UPI00016E5076|b.55.1.1|72-282|d1u5ea1	211	(2-83)	38.39	5e-36	86	No ambiguity	Pleckstrin-homology domain (PH domain)	Domain of unknown function (DUF3398)	No clan		No superfamily association
U4KIR3_9VIBR/21-217;PF15575	a.118	197	7	194	94.92	Int_119093|a.118.1.3_1|a.118.1.10_20	350	(49-247)	56.57	4.6e-10	187	No ambiguity	Clathrin heavy chain proximal leg segment|Clathrin adaptor core protein	Immunity protein 49	No clan		No superfamily association
A5GTM7_SYNR3/10-110;PF11691	a.118	101	3	100	96.04	Int_92514|a.118.1.24_10|a.118.18.1_26	274	(136-239)	37.59	2.2e-09	97	No ambiguity	Plakophilin 1 helical region|HCP-like	Protein of unknown function (DUF3288)	No clan		No superfamily association
O28586_ARCFU/4-213;PF02593	d.211	210	12	207	92.86	Uni_18924_UPI0001926139|d.211.1.1|214-705|d2fo1e1	492	(247-447)	40.65	1.3e-108	195	Confident	Ankyrin repeat	Domain of unknown function	CL0063	clan fold not match	No superfamily association
D8LSA6_ECTSI/270-360;PF14934	d.211	91	3	88	93.41	Uni_10591_Q1RLA7|d.211.1.1|17-453|d1n11a_	437	(263-357)	21.51	6.6e-47	85	Conflict	Ankyrin repeat	Domain of unknown function (DUF4499)	No clan		No superfamily association
B4I8T0_DROSE/337-485;PF13582	d.92	149	1	149	99.33	Int_3596870|d.92.1.9_1|d.92.1.10_1	250	(29-197)	67.2	1.7e-45	148	No ambiguity	Reprolysin-like|TNF-alpha converting enzyme, TACE, catalytic domain	Metallo-peptidase family M12B Reprolysin-like	CL0126	clan fold match	No superfamily association
C6X1U8_FLAB3/222-359;PF13582	b.69	138	9	135	91.3	Uni_3539_C1BN52|b.69.9.1|2-310|d1k32a3	309	(131-257)	40.78	5.2e-44	126	Confident	Tricorn protease domain 2	Metallo-peptidase family M12B Reprolysin-like	CL0126	clan fold not match	fold NOT match
R5K497_9CLOT/60-320;PF13349	b.69	261	4	257	96.93	Uni_1331_A7RS02|b.69.11.1|266-555|d1ri6a_	290	(23-282)	89.31	9.6e-36	253	Confident*	Putative isomerase YbhE	Putative adhesin	CL0204	clan fold not match	No superfamily association
LPXB_HAEIN/8-380;PF02684	c.87	373	1	371	99.2	Int_3240784|c.87.1.5_1|c.87.1.10_1	462	(3-456)	98.05	3.7e-84	370	Confident*	Gtf glycosyltransferase|UDPGT-like	Lipid-A-disaccharide synthetase	CL0113	clan fold match	fold match
E3KTU1_PUCGT/826-974;PF15405	b.55	149	1	149	99.33	Uni_1519_B2VR47|b.55.1.1|777-931|d2dfka2	155	(8-138)	83.87	5e-24	148	No ambiguity	Pleckstrin-homology domain (PH domain)	Pleckstrin homology domain	CL0266	clan fold match	No superfamily association
Q8Y2L4_RALSO/91-280;PF03421	a.118	190	3	186	96.32	Int_93351|a.118.1.24_10|a.118.8.7_58	495	(223-422)	40.2	2.4e-27	183	No ambiguity	Plakophilin 1 helical region|HAT/Suf repeat	YopJ Serine/Threonine acetyltransferase	No clan		No superfamily association
K0ND66_DESTT/194-224;PF11617	c.76	31	1	31	96.77	Uni_2199_Q1Q0L7|c.76.1.2|280-707|d1fsua_	428	(9-39)	7.01	1.2e-17	30	No ambiguity	Arylsulfatase	Putative metal-binding motif	No clan		No superfamily association
Q08FM9_DPV83/14-157;PF04848	a.118	144	1	143	98.61	Int_38636|a.118.1.15_1|a.118.8.7_52	317	(127-311)	58.04	1.8e-19	142	Confident*	Mo25 protein|HAT/Suf repeat	Poxvirus A22 protein	CL0219	clan fold not match	fold NOT match
LTP_EBVB9/45-221;PF04843	d.3	177	1	177	99.44	Int_3385234|d.3.1.8_1|d.3.1.20_1	225	(7-197)	84.44	2.7e-42	176	No ambiguity	Microbial transglutaminase|M48USP-like	Herpesvirus tegument protein, N-terminal conserved region	CL0125	clan fold match	fold match
D0N3G2_PHYIT/7-287;PF05004	a.118	281	5	279	97.51	Int_24170|a.118.4.1_1|a.118.1.10_14	334	(14-318)	91.02	1.6e-18	274	No ambiguity	Lipovitellin-phosvitin complex, superhelical domain|Clathrin adaptor core protein	Interferon-related developmental regulator (IFRD)	CL0020	clan fold match	fold match
V5WI44_9SPIO/7-134;PF08570	a.118	128	2	125	96.09	Int_121538|a.118.1.10_10|a.118.8.1_88	533	(223-356)	24.95	6.5e-10	123	No ambiguity	Clathrin adaptor core protein|Tetratricopeptide repeat (TPR)	Protein of unknown function (DUF1761)	No clan		No superfamily association
F2UI81_SALR5/74-162;PF09793	a.118	89	2	89	97.75	Int_2024937|a.118.5.1_1|a.118.8.2_1	441	(175-262)	19.73	8.8e-196	87	No ambiguity	Bacterial muramidases|Transcription factor MalT domain III	Anticodon-binding domain	No clan		No superfamily association
Q7VYW5_BORPE/14-61;PF09791	a.118	48	1	48	97.92	Int_203193|a.118.5.1_10|a.118.8.7_2	473	(141-189)	10.15	6.5e-150	47	No ambiguity	Bacterial muramidases|HAT/Suf repeat	Oxidoreductase-like protein, N-terminal	No clan		No superfamily association
Q0U4Q6_PHANO/13-122;PF13758	a.2	110	1	109	98.18	Uni_108_B0Y684|a.2.5.1|6-125|d1fxkc_	120	(7-116)	90.83	2e-25	108	No ambiguity	Prefoldin	Prefoldin subunit	CL0200	clan fold match	fold match
H6L4S3_SAPGL/47-176;PF14024	a.118	130	1	128	97.69	Int_19143|a.118.1.24_10|a.118.1.1_16	448	(9-162)	34.15	8.3e-51	127	No ambiguity	Plakophilin 1 helical region|Armadillo repeat	Protein of unknown function (DUF4240)	No clan		No superfamily association
C7NET0_LEPBD/12-142;PF14024	b.69	131	4	130	96.18	Uni_6914_Q6NLV4|b.69.11.1|125-407|d1ri6a_	283	(72-200)	45.23	3.8e-91	126	Confident*	Putative isomerase YbhE	Protein of unknown function (DUF4240)	No clan		No superfamily association
K7SVF5_GLUOY/130-247;PF13756	b.69	118	5	118	95.76	Uni_8339_Q4N272|b.69.4.1|347-700|d1gxra_	354	(184-307)	34.75	4e-39	113	Confident*	WD40-repeat	Stimulus-sensing domain	CL0165	clan fold not match	No superfamily association
M4FBH4_BRARP/286-488;PF05266	a.118	203	1	198	97.04	Int_121569|a.118.1.10_10|a.118.8.2_21	386	(32-254)	57.51	7.6e-09	197	No ambiguity	Clathrin adaptor core protein|Transcription factor MalT domain III	Protein of unknown function (DUF724)	No clan		No superfamily association
Q9GSA6_CHOFU/1-138;PF05264	b.81	138	2	137	97.83	Uni_326_A4ARJ6|b.81.1.8|4-184|d3bswa1	181	(3-151)	81.77	1.5e-38	135	Confident*	PglD-like	Choristoneura fumiferana antifreeze protein (CfAFP)	No clan		fold match
A4VTU6_STRSY/1-192;PF09314	c.87	192	1	192	99.48	Uni_4551_C6J8Z0|c.87.1.8|1-482|d1rzua_	482	(1-252)	52.07	1.6e-31	191	Confident*	Glycosyl transferases group 1	Domain of unknown function (DUF1972)	CL0113	clan fold match	fold match
R5K6F7_9CLOT/25-248;PF04991	a.118	224	1	178	79.02	Int_1945755|a.118.1.10_1|a.118.8.2_1	436	(198-391)	44.27	3.3e-21	177	No ambiguity	Clathrin adaptor core protein|Transcription factor MalT domain III	LicD family	CL0260	clan fold not match	No superfamily association
A4XW27_PSEMY/13-56;PF04995	a.118	44	10	40	68.18	Uni_1831_B0JUI4|a.118.8.2|99-475|d1hz4a_	377	(137-167)	7.96	9.7e-79	30	No ambiguity	Transcription factor MalT domain III	Heme exporter protein D (CcmD)	No clan		No superfamily association
A0DFH3_PARTE/329-390;PF08373	a.118	62	15	61	74.19	Uni_11586_Q9AHK6|a.118.6.1|401-816|d2h6fa1	416	(8-53)	10.82	2.9e-138	46	No ambiguity	Protein prenylyltransferase	RAP domain	CL0236	clan fold not match	No superfamily association
A5KBC7_PLAVS/1631-1658;PF01744	b.80	28	1	28	96.43	Uni_2673_B7K5G9|b.80.8.1|26-199|d2f3la1	174	(83-120)	21.26	4.1e-44	27	No ambiguity	Pentapeptide repeats	GLTT repeat (6 copies)	No clan		No superfamily association
A8GIR0_SERP5/26-228;PF11010	d.177	203	14	190	86.7	Uni_3163_Q46ML1|d.177.1.1|41-211|d1sawa_	171	(3-170)	97.66	7.3e-95	176	No ambiguity	FAH	Protein of unknown function (DUF2848)	CL0377	clan fold match	No superfamily association
Q0ADU2_NITEC/23-142;PF08378	d.211	120	6	114	90	Uni_12559_Q8K2D2|d.211.1.1|10-202|d1blxb_	193	(9-129)	62.18	1.9e-33	108	Confident	Ankyrin repeat	Nuclease-related domain	CL0236	clan fold not match	No superfamily association
B4V2I6_9ACTN/136-242;PF08378	a.118	107	3	104	94.39	Int_2011394|a.118.1.23_1|a.118.24.1_1	354	(5-105)	28.25	1.7e-41	101	Confident	Diap1 N-terninal region-like|Pseudo ankyrin repeat	Nuclease-related domain	CL0236	clan fold not match	No superfamily association
D3IFE8_9BACT/237-319;PF08378	c.52	83	1	83	98.8	Int_1263269|c.52.1.26_1|c.52.1.14_1	227	(95-188)	40.97	5.4e-13	82	No ambiguity	Hypothetical protein VC1899|DNA mismatch repair protein MutH from	Nuclease-related domain	CL0236	clan fold match	No superfamily association
Q1NCJ8_SPHSS/13-130;PF08378	b.69	118	2	116	96.61	Uni_2898_B8M8R9|b.69.10.1|69-369|d1jofa_	301	(127-246)	39.53	3.9e-52	114	Confident*	3-carboxy-cis,cis-mucoante lactonizing enzyme	Nuclease-related domain	CL0236	clan fold not match	No superfamily association
B3T4J7_9ZZZZ/1-92;PF12976	a.4	92	1	83	89.13	Int_391543|a.4.5.70_1|a.4.5.42_2	91	(5-91)	94.51	1.5e-19	82	No ambiguity	Marine metagenome family WH1|FUR-like	Domain of Unknown Function with PDB structure (DUF3860)	CL0123	clan fold match	fold match
DERL1_MOUSE/11-204;PF04511	f.51	194	1	183	93.81	Uni_1963_UPI0000EB12D8|f.51.1.1|24-216|d3b45a1	193	(4-192)	97.41	4.5e-32	182	No ambiguity	Rhomboid-like	Der1-like family	CL0207	clan fold match	fold match
Q7NCG0_GLOVI/22-159;PF10130	c.120	138	1	125	89.86	Uni_2431_UPI000185C868|c.120.1.1|1-127|d2fe1a1	127	(4-125)	95.28	2.4e-34	124	No ambiguity	PIN domain	PIN domain	CL0280	clan fold match	fold match
R5NIW3_9FIRM/64-110;PF10135	a.118	47	6	45	82.98	Uni_6506_B3QUM4|a.118.8.1|277-695|d1hh8a_	419	(76-114)	9.07	3.6e-101	39	No ambiguity	Tetratricopeptide repeat (TPR)	Rod binding protein	No clan		No superfamily association
C9ZC00_STRSW/263-481;PF10138	c.62	219	4	217	97.26	Uni_1211_Q31430|c.62.1.4|258-471|d1jeyb2	214	(1-204)	94.86	6e-24	213	Confident*	Ku80 subunit N-terminal domain	vWA found in TerF C terminus	CL0128	clan fold match	fold match
G0MC96_CAEBE/106-347;PF05867	a.118	242	10	236	93.39	Int_214678|a.118.17.2_10|a.118.8.1_88	587	(128-410)	48.04	3.9e-09	226	No ambiguity	Exocyst complex component|Tetratricopeptide repeat (TPR)	Protein of unknown function (DUF851)	No clan		No superfamily association
B8IDY5_METNO/13-84;PF13629	c.10	72	3	71	94.44	Uni_7854_Q229D8|c.10.1.2|13-338|d2ca6a1	326	(57-148)	27.91	4.3e-57	68	No ambiguity	Rna1p (RanGAP1), N-terminal domain	Pilus formation protein N terminal region	CL0159	clan fold not match	No superfamily association
Q11M53_CHESB/81-152;PF13629	b.69	72	2	72	97.22	Uni_518_B5IQK3|b.69.8.1|238-706|d1tyea_	469	(14-80)	14.07	5.7e-112	70	Confident*	Integrin alpha N-terminal domain	Pilus formation protein N terminal region	CL0159	clan fold not match	No superfamily association
E1ZMR8_CHLVA/196-376;PF04194	a.118	181	6	153	81.22	Int_1950030|a.118.1.2_1|a.118.18.1_1	284	(41-203)	57.04	4.3e-28	147	No ambiguity	HEAT repeat|HCP-like	Programmed cell death protein 2, C-terminal putative domain	No clan		No superfamily association
D9QKA4_BRESC/14-72;PF14117	a.118	59	1	59	98.31	Int_161083|a.118.1.9_1|a.118.1.21_2	218	(125-190)	29.82	1.2e-15	58	No ambiguity	Regulatory subunit H of the V-type ATPase|HspBP1 domain	Domain of unknown function (DUF4287)	No clan		No superfamily association
R5ZWS2_9BACT/4-156;PF13623	a.223	153	37	151	74.51	Uni_1313_Q7N8V5|a.223.1.2|25-202|d1m5ya1	178	(1-106)	58.99	4.5e-13	114	No ambiguity	Porin chaperone SurA, peptide-binding domain	SurA N-terminal domain	CL0262		No superfamily association
B2_BBV/1-73;PF11473	a.30	73	1	69	93.15	Uni_2723_B2B1C2|a.30.2.1|1395-1478|d1joya_	84	(15-83)	80.95	3.9e-20	68	Conflict	Homodimeric domain of signal transducing histidine kinase	RNA binding protein B2	No clan		fold match
M1CMH9_SOLTU/77-225;PF14111	d.211	149	5	143	92.62	Uni_2129_A2EEP9|d.211.1.1|34-254|d1myoa_	221	(74-215)	63.8	4e-44	138	Confident	Ankyrin repeat	Domain of unknown function (DUF4283)	No clan		No superfamily association
B9I2B9_POPTR/93-237;PF14111	b.69	145	2	142	96.55	Uni_4107_Q019Y2|b.69.10.1|223-500|d1jofa_	278	(86-226)	50.36	9.2e-59	140	Confident*	3-carboxy-cis,cis-mucoante lactonizing enzyme	Domain of unknown function (DUF4283)	No clan		No superfamily association
MTRA_METKA/4-180;PF04208	d.211	177	15	166	85.31	Uni_7402_B6QHU2|d.211.1.1|669-1100|d1dcqa1	432	(137-300)	37.73	3.7e-53	151	Conflict	Ankyrin repeat	Tetrahydromethanopterin S-methyltransferase, subunit A	No clan		No superfamily association
Q9RZS5_DEIRA/303-409;PF01345	c.41	107	5	91	80.37	Uni_3340_Q74ER8|c.41.1.1|98-729|d1wmda2	632	(527-608)	12.82	5e-27	86	Confident	Subtilases	Domain of unknown function DUF11	CL0159	clan fold not match	No superfamily association
D7LNU5_ARALL/9-121;PF05915	a.118	113	4	113	96.46	Uni_5256_D0NJ23|a.118.8.7|389-634|d2onda1	246	(134-245)	45.12	1.9e-19	109	No ambiguity	HAT/Suf repeat	Eukaryotic protein of unknown function (DUF872)	No clan		No superfamily association
B2JT26_BURP8/27-189;PF14235	a.118	163	6	163	96.32	Uni_7705_UPI0000DB7C3A|a.118.8.7|80-533|d2ooea1	454	(23-314)	64.1	1.3e-29	157	No ambiguity	HAT/Suf repeat	Domain of unknown function (DUF4337)	No clan		No superfamily association
B1YK38_EXIS2/217-368;PF08756	c.1	152	1	132	86.18	Uni_1910_C6J7K2|c.1.28.3|31-356|d1tv8a_	326	(195-326)	40.18	1.3e-70	131	No ambiguity	MoCo biosynthesis proteins	YfkB-like domain	No clan		No superfamily association
R5C8H8_9FIRM/79-267;PF14238	d.211	189	12	186	92.06	Uni_12047_Q6VZ49|d.211.1.1|296-551|d1sw6a_	256	(5-184)	69.92	1.6e-26	174	Confident	Ankyrin repeat	Domain of unknown function (DUF4340)	No clan		No superfamily association
C8U9U7_ECO10/2-117;PF13935	a.118	116	2	116	98.28	Int_112300|a.118.6.1_10|a.118.8.1_116	305	(3-121)	38.69	6.5e-110	114	No ambiguity	Protein prenylyltransferase|Tetratricopeptide repeat (TPR)	Ead/Ea22-like protein	No clan		No superfamily association
A9KZS6_SHEB9/2-149;PF13935	b.69	148	1	146	97.97	Uni_6420_C5YCJ9|b.69.4.1|303-683|d2ovrb2	381	(174-318)	37.8	9.7e-56	145	Confident*	WD40-repeat	Ead/Ea22-like protein	No clan		No superfamily association
Q74FT6_GEOSL/16-100;PF13937	b.69	85	2	83	95.29	Uni_9450_Q7RBZ8|b.69.4.1|4-315|d1gxra_	312	(206-287)	25.96	6.5e-43	81	Confident*	WD40-repeat	Domain of unknown function (DUF4212)	No clan		No superfamily association
C4QKF2_SCHMA/25-197;PF15375	d.58	173	31	167	78.61	Uni_20787_UPI0000E4992C|d.58.7.1|122-281|d2cqia1	160	(7-157)	93.75	2.9e-29	136	No ambiguity	Canonical RBD	Domain of unknown function (DUF4602)	No clan		No superfamily association
Q2GQB8_CHAGB/5-265;PF13933	d.92	261	54	248	74.33	Uni_27_A6SEX0|d.92.1.12|57-244|d1eb6a_	188	(2-188)	98.94	4.3e-49	194	No ambiguity	Fungal zinc peptidase	Putative peptidase family	CL0126	clan fold match	fold match
R7FDB7_9FIRM/2-82;PF14119	a.118	81	1	79	96.3	Int_134872|a.118.1.15_1|a.118.8.1_4	294	(24-99)	25.51	3.3e-06	78	No ambiguity	Mo25 protein|Tetratricopeptide repeat (TPR)	Domain of unknown function (DUF4288)	No clan		No superfamily association
F1RZ93_PIG/79-110;PF08686	g.3	32	1	31	93.75	Uni_4854_UPI00005A0456|g.3.9.1|1179-1351|d1m6bb4	173	(143-173)	17.34	5.8e-20	30	No ambiguity	Growth factor receptor domain	PLAC (protease and lacunin) domain	No clan		No superfamily association
B4LUQ4_DROVI/1391-1421;PF08686	a.118	31	1	30	93.55	Int_215593|a.118.8.2_10|a.118.8.7_29	270	(13-39)	9.63	8.4e-44	29	No ambiguity	Transcription factor MalT domain III|HAT/Suf repeat	PLAC (protease and lacunin) domain	No clan		No superfamily association
MTR1_DROME/25-69;PF01585	a.118	45	1	45	97.78	Int_211772|a.118.7.1_1|a.118.8.8_14	193	(117-162)	23.32	2.7e-15	44	No ambiguity	14-3-3 protein|CT2138-like	G-patch domain	CL0449		No superfamily association
C5KNB0_PERM5/37-131;PF14114	d.211	95	3	93	94.74	Uni_8923_C5KBA9|d.211.1.1|1-464|d2fo1e1	464	(179-268)	19.18	1.6e-99	90	Conflict	Ankyrin repeat	Domain of unknown function (DUF4286)	No clan		No superfamily association
A5G4L0_GEOUR/1018-1066;PF06594	b.80	49	1	49	97.96	Uni_1028_A5G4L0|b.80.7.1|904-1135|d1k7ia1	232	(115-163)	20.69	1e-36	48	No ambiguity	Serralysin-like metalloprotease, C-terminal domain	Haemolysin-type calcium binding protein related domain	No clan		No superfamily association
Q2SIZ7_HAHCH/2135-2180;PF06594	b.69	46	1	46	97.83	Uni_2321_B3RVZ8|b.69.9.1|1-288|d1k32a3	288	(69-123)	18.75	1.6e-49	45	Confident*	Tricorn protease domain 2	Haemolysin-type calcium binding protein related domain	No clan		No superfamily association
B9S0H2_RICCO/3-75;PF06592	a.118	73	2	73	97.26	Int_134750|a.118.1.15_1|a.118.6.1_6	348	(140-236)	27.59	2e-11	71	No ambiguity	Mo25 protein|Protein prenylyltransferase	Protein of unknown function (DUF1138)	No clan		No superfamily association
B4EWU3_PROMH/32-353;PF07514	d.211	322	120	314	60.25	Uni_5075_A8B7N4|d.211.1.1|411-809|d1n11a_	399	(80-277)	49.37	2.2e-23	194	No ambiguity	Ankyrin repeat	Putative helicase	CL0237	clan fold not match	No superfamily association
Q66271_9PHYC/679-707;PF06598	c.10	29	3	29	89.66	Uni_11812_Q23MK9|c.10.1.1|10-169|d1pgva_	160	(131-155)	15	3e-21	26	No ambiguity	28-residue LRR	Chlorovirus glycoprotein repeat	No clan		No superfamily association
Q8V7J8_9PHYC/480-511;PF06598	b.109	32	1	32	96.88	Uni_76_A6BEJ4|b.109.1.1|163-290|d2bmla1	128	(66-98)	25	3.9e-20	31	Confident*	Cell wall binding repeat	Chlorovirus glycoprotein repeat	No clan		No superfamily association
Q5KPD0_CRYNJ/69-127;PF12752	a.118	59	1	59	98.31	Int_198189|a.118.3.1_1|a.118.8.2_21	181	(16-77)	33.7	1.7e-08	58	No ambiguity	Sec7 domain|Transcription factor MalT domain III	SUZ domain	No clan		No superfamily association
B7FQK7_PHATC/366-468;PF12755	a.118	103	2	102	97.09	Int_17562|a.118.1.2_11|a.118.1.1_6	531	(166-292)	23.73	1.4e-65	100	No ambiguity	HEAT repeat|Armadillo repeat	Vacuolar 14 Fab1-binding region	CL0020	clan fold match	fold match
A1CKA7_ASPCL/20-135;PF09816	a.118	116	2	111	93.97	Int_45965|a.118.1.3_1|a.118.18.1_14	278	(32-145)	40.65	2.8e-16	109	Confident	Clathrin heavy chain proximal leg segment|HCP-like	RNA polymerase II transcription elongation factor	No clan		No superfamily association
Q6CDB8_YARLI/2-108;PF09816	b.69	107	2	103	94.39	Uni_7867_Q23ND2|b.69.4.1|381-676|d1pgua2	296	(122-232)	37.16	9.5e-35	101	Confident	WD40-repeat	RNA polymerase II transcription elongation factor	No clan		No superfamily association
ORAV1_DICDI/18-56;PF09811	d.211	39	1	39	97.44	Uni_7705_B8LU70|d.211.1.1|851-1289|d2fo1e1	439	(33-71)	8.66	1.1e-171	38	Confident*	Ankyrin repeat	Essential protein Yae1, N terminal	CL0255	clan fold not match	No superfamily association
Q5KAW5_CRYNJ/36-74;PF09811	a.118	39	2	39	94.87	Uni_7332_B4AZM0|a.118.8.1|35-507|d1hh8a_	473	(62-98)	7.61	4.6e-163	37	No ambiguity	Tetratricopeptide repeat (TPR)	Essential protein Yae1, N terminal	CL0255	clan fold not match	No superfamily association
B7VSM9_VIBTL/21-271;PF11060	b.69	251	26	245	87.25	Uni_7200_Q46D35|b.69.2.1|478-776|d2bbkh_	299	(47-268)	73.91	8e-10	219	Conflict	Methylamine dehydrogenase, H-chain	Protein of unknown function (DUF2861)	No clan		No superfamily association
E8QZ22_ISOPI/48-93;PF10825	a.118	46	1	46	97.83	Int_165445|a.118.1.16_10|a.118.6.1_6	330	(180-226)	13.94	9.2e-38	45	No ambiguity	PBS lyase HEAT-like repeat|Protein prenylyltransferase	Protein of unknown function (DUF2752)	No clan		No superfamily association
A7HIH6_ANADF/43-90;PF10825	b.69	48	1	47	95.83	Uni_4425_B9H9H5|b.69.2.2|252-542|d1pbyb_	291	(23-68)	15.46	3.3e-42	46	Confident*	Quinohemoprotein amine dehydrogenase B chain	Protein of unknown function (DUF2752)	No clan		No superfamily association
Q5DRY5_RHYSE/1-82;PF08995	g.70	82	23	82	71.95	d1kg1a_|g.70.1.1	60	(1-60)	98.33	2e-38	59	No ambiguity	Necrosis inducing protein 1, NIP1	Necrosis inducing protein-1	No clan		fold match
D2VDY6_NAEGR/59-116;PF14343	d.211	58	2	58	96.55	Uni_7993_B9A936|d.211.1.1|675-1127|d2fo1e1	453	(335-393)	12.8	1.2e-126	56	Confident*	Ankyrin repeat	PrcB C-terminal	No clan		No superfamily association
T1KDK5_TETUR/13-179;PF07426	c.10	167	4	156	91.02	Uni_9884_C3ZD67|c.10.1.3|58-356|d2astb2	299	(129-295)	55.52	1.1e-34	152	No ambiguity	Cyclin A/CDK2-associated p19, Skp2	Dynactin subunit p22	No clan		No superfamily association
B7Q631_IXOSC/14-180;PF07426	a.118	167	5	166	96.41	Int_1959505|a.118.1.15_1|a.118.8.2_1	347	(28-213)	53.31	4.8e-13	161	Confident*	Mo25 protein|Transcription factor MalT domain III	Dynactin subunit p22	No clan		No superfamily association
F5WS99_ERYRF/13-206;PF06912	a.118	194	38	184	75.26	Int_200099|a.118.4.1_1|a.118.18.1_18	305	(74-246)	56.39	1.7e-15	146	No ambiguity	Lipovitellin-phosvitin complex, superhelical domain|HCP-like	Protein of unknown function (DUF1275)	CL0142	clan fold not match	No superfamily association
Q8B9I6_NPVR1/6-95;PF06771	a.118	90	3	89	95.56	Int_2035970|a.118.8.2_1|a.118.17.2_1	469	(128-215)	18.55	3.2e-31	86	No ambiguity	Transcription factor MalT domain III|Exocyst complex component	Viral Desmoplakin N-terminus	No clan		No superfamily association
A9CI18_AGRFC/23-387;PF06779	f.38	365	2	364	99.18	Uni_1493_B4THM5|f.38.1.1|3-422|d1pw4a_	420	(16-409)	93.57	1.1e-72	362	No ambiguity	Glycerol-3-phosphate transporter	Uncharacterised MFS-type transporter YbfB	CL0015	clan fold match	fold match
F2J3P5_POLGS/234-330;PF13362	e.13	97	1	97	98.97	Uni_358_A8TY27|e.13.1.2|153-330|d1nuia1	178	(82-178)	53.93	8.4e-27	96	Confident*	Primase fragment of primase-helicase protein	Toprim domain	CL0413	clan fold match	No superfamily association
D3HTT8_LEGLN/1760-1861;PF13362	d.211	102	3	100	95.1	Uni_8280_C0QZQ9|d.211.1.1|132-533|d1s70b_	402	(232-323)	22.64	2.4e-49	97	Confident*	Ankyrin repeat	Toprim domain	CL0413	clan fold not match	No superfamily association
G4Q3Q0_ACIIR/8-52;PF14690	c.10	45	2	40	84.44	Uni_11690_UPI0001760306|c.10.1.2|669-934|d2ca6a1	266	(105-142)	13.91	8.9e-52	38	No ambiguity	Rna1p (RanGAP1), N-terminal domain	zinc-finger of transposase IS204/IS1001/IS1096/IS1165	CL0167	clan fold not match	No superfamily association
D1YZG4_METPS/7-71;PF12675	d.211	65	2	65	96.92	Uni_7981_B8NYV4|d.211.1.1|86-495|d2fo1e1	410	(297-361)	15.61	4.8e-105	63	Confident*	Ankyrin repeat	Protein of unknown function (DUF3795)	No clan		No superfamily association
A3KPJ7_DANRE/6-318;PF06350	a.118	313	14	264	79.87	Int_214684|a.118.17.2_10|a.118.8.1_88	587	(38-301)	44.8	1.5e-08	250	No ambiguity	Exocyst complex component|Tetratricopeptide repeat (TPR)	Hormone-sensitive lipase (HSL) N-terminus	No clan		No superfamily association
E1R2S6_SPISS/266-560;PF16477	a.118	295	10	272	88.81	Int_1942904|a.118.1.1_1|a.118.24.1_1	510	(126-400)	53.73	6e-11	262	No ambiguity	Armadillo repeat|Pseudo ankyrin repeat	Domain of unknown function (DUF5054)	CL0103	clan fold not match	No superfamily association
M9WU05_MANHA/2-154;PF06173	a.118	153	3	151	96.73	Int_89685|a.118.1.23_1|a.118.18.1_26	269	(101-258)	58.36	2e-17	148	Confident*	Diap1 N-terninal region-like|HCP-like	Protein of unknown function (DUF986)	No clan		No superfamily association
K1QWW1_CRAGI/289-406;PF14764	a.118	118	2	114	94.92	Int_158102|a.118.1.8_10|a.118.5.1_1	336	(139-252)	33.63	1.6e-21	112	No ambiguity	Pumilio repeat|Bacterial muramidases	AP-5 complex subunit, vesicle trafficking	No clan		No superfamily association
I1G9E2_AMPQE/18-58;PF14766	a.118	41	4	39	85.37	Uni_7164_Q8YQI5|a.118.8.2|309-684|d1hz4a_	376	(309-347)	10.11	2.6e-91	35	No ambiguity	Transcription factor MalT domain III	Replication protein A interacting N-terminal	No clan		No superfamily association
C3Z3J4_BRAFL/3-208;PF14761	b.69	206	5	198	93.69	Uni_1358_A6RQR5|b.69.4.1|389-822|d2ovrb2	434	(63-288)	51.84	1.1e-46	193	Confident	WD40-repeat	Hermansky-Pudlak syndrome 3	No clan		No superfamily association
A4SC01_OSTLU/64-148;PF14768	a.118	85	1	84	97.65	Int_2012759|a.118.1.24_1|a.118.8.7_1	549	(321-412)	16.58	1.6e-52	83	No ambiguity	Plakophilin 1 helical region|HAT/Suf repeat	Replication protein A interacting C-terminal	No clan		No superfamily association
C7PR05_CHIPD/29-163;PF14568	d.369	135	1	135	99.26	Uni_118_B6FXM6|d.369.1.1|12-177|d2icga1	166	(29-163)	80.72	1.1e-40	134	No ambiguity	SMI1/KNR4-like	SMI1-KNR4 cell-wall	CL0526		fold match
K1PUP4_CRAGI/122-220;PF16501	a.118	99	3	97	94.95	Int_198133|a.118.3.1_1|a.118.8.1_79	184	(54-155)	54.89	2.1e-16	94	Confident	Sec7 domain|Tetratricopeptide repeat (TPR)	S phase cyclin A-associated protein in the endoplasmic reticulum	No clan		No superfamily association
C3Z3Z0_BRAFL/1104-1217;PF13020	d.211	114	2	112	96.49	Uni_4043_A2G610|d.211.1.1|198-553|d2fo1e1	356	(174-290)	32.58	2.5e-67	110	Confident*	Ankyrin repeat	Domain of unknown function (DUF3883)	CL0236	clan fold not match	No superfamily association
A7AXA8_BABBO/2465-2563;PF13020	b.69	99	1	97	96.97	Uni_1046_Q5RL93|b.69.8.1|233-619|d1tyea_	387	(223-333)	28.42	1.3e-25	96	Confident*	Integrin alpha N-terminal domain	Domain of unknown function (DUF3883)	CL0236	clan fold not match	No superfamily association
POLG_BVDVN/173-228;PF11889	d.15	56	2	40	67.86	Uni_3432_Q9WR77|d.15.1.1|172-262|d1a5ra_	91	(3-41)	41.76	1.8e-21	38	No ambiguity	Ubiquitin-related	Domain of unknown function (DUF3409)	No clan		No superfamily association
A5URN9_ROSS1/1-42;PF09723	g.37	42	1	42	97.62	Uni_104005_UPI000179D9A4|g.37.1.1|374-430|d1x6ea1	57	(2-49)	82.46	1.4e-18	41	Confident*	Classic zinc finger, C2H2	Zinc ribbon domain	CL0167	clan fold not match	No superfamily association
R6PA34_9CLOT/152-188;PF14903	c.10	37	2	37	94.59	Uni_8487_C3ZQ01|c.10.1.1|31-439|d1z7xw1	409	(154-190)	8.8	7e-70	35	No ambiguity	28-residue LRR	WG containing repeat	No clan		No superfamily association
K4IE44_PSYTT/138-173;PF14903	a.118	36	1	36	97.22	Int_2025394|a.118.5.1_1|a.118.8.7_1	626	(419-451)	5.11	3.4e-87	35	No ambiguity	Bacterial muramidases|HAT/Suf repeat	WG containing repeat	No clan		No superfamily association
I4ANU1_FLELS/544-577;PF14903	b.69	34	7	32	73.53	Uni_1704_Q7U3Y4|b.69.5.1|142-459|d1a12a_	318	(123-148)	7.86	4.2e-34	25	No ambiguity	Regulator of chromosome condensation RCC1	WG containing repeat	No clan		No superfamily association
B4L5W5_DROMO/166-360;PF02582	c.10	195	23	190	85.64	Uni_13720_Q59HI7|c.10.1.3|146-439|d2astb2	294	(52-232)	61.22	5.2e-24	167	No ambiguity	Cyclin A/CDK2-associated p19, Skp2	Uncharacterised ACR, YagE family COG1723	No clan		No superfamily association
A0L573_MAGMM/21-281;PF14907	d.218	261	52	225	66.28	Int_1650598|d.218.1.6_1|d.218.1.11_1	157	(1-156)	98.73	1.8e-17	173	No ambiguity	2'-5'-oligoadenylate synthetase 1, OAS1, N-terminal domain|TM1012-like	Uncharacterised nucleotidyltransferase	CL0260	clan fold match	No superfamily association
CPRP_CANPG/1-38;PF03858	a.118	38	1	38	97.37	Uni_6124_Q24FG4|a.118.8.7|12-547|d2ooea1	536	(74-111)	6.9	1.6e-117	37	No ambiguity	HAT/Suf repeat	Crustacean neurohormone H	No clan		No superfamily association
M4F1T1_BRARP/81-108;PF05678	d.211	28	1	26	89.29	Uni_15105_UPI0000E47BF8|d.211.1.1|99-557|d2fo1e1	459	(262-287)	5.45	4.4e-194	25	Confident	Ankyrin repeat	VQ motif	No clan		No superfamily association
A8HUN7_CHLRE/146-303;PF13339	c.10	158	4	153	94.3	Uni_6492_B9RM78|c.10.2.1|126-621|d2omza2	496	(234-373)	28.02	2.3e-28	149	No ambiguity	Internalin LRR domain	Apoptosis antagonizing transcription factor	No clan		No superfamily association
SIG1S_REOVJ/3-125;PF02454	d.211	123	5	119	92.68	Uni_1514_A2DXB6|d.211.1.1|187-611|d2fo1e1	425	(84-204)	28.24	1.8e-97	114	Confident	Ankyrin repeat	Sigma 1s protein	No clan		No superfamily association
A3CKM0_STRSV/144-201;PF13333	c.55	58	1	58	98.28	Uni_1337_B9CXG6|c.55.3.3|105-268|d1bcoa2	164	(108-163)	33.54	3.1e-19	57	No ambiguity	mu transposase, core domain	Integrase core domain	CL0219	clan fold match	fold match
D3UYN1_XENBS/1023-1189;PF13332	b.69	167	2	165	97.6	Uni_11279_UPI00016E0AEA|b.69.4.1|1371-1826|d2ovrb2	456	(20-187)	36.62	2e-55	163	Confident*	WD40-repeat	Haemagluttinin repeat	CL0268	clan fold not match	No superfamily association
S0EV46_CHTCT/407-524;PF13335	c.37	118	1	118	99.15	Uni_15023_C3XBU6|c.37.1.20|193-506|d1g8pa_	314	(216-308)	29.3	3e-34	117	No ambiguity	Extended AAA-ATPase domain	Magnesium chelatase, subunit ChlI C-terminal	No clan		No superfamily association
A8PVU8_MALGO/415-566;PF15411	b.55	152	2	151	98.03	Uni_114_A1CI77|b.55.1.1|357-543|d1rj2a2	187	(28-148)	64.17	1.3e-49	149	No ambiguity	Pleckstrin-homology domain (PH domain)	Pleckstrin homology domain	CL0266	clan fold match	No superfamily association
F4PJH6_DICFS/61-118;PF15412	a.39	58	2	58	96.55	Uni_7699_Q9ATG1|a.39.1.5|1-148|d1m39a_	148	(66-127)	41.22	1.9e-36	56	Confident*	Calmodulin-like	Binding domain of Nse4/EID3 to Nse3-MAGE	No clan		No superfamily association
D7KQC6_ARALL/95-227;PF15413	b.55	133	1	133	99.25	Uni_3626_D0NGY0|b.55.1.1|1-141|d1fgya_	141	(1-137)	96.45	3.9e-09	132	No ambiguity	Pleckstrin-homology domain (PH domain)	Pleckstrin homology domain	CL0266	clan fold match	No superfamily association
B8B676_ORYSI/141-287;PF03981	a.118	147	4	145	95.92	Int_207121|a.118.8.4_1|a.118.18.1_26	216	(66-214)	68.52	1.2e-14	141	No ambiguity	PrgX C-terminal domain-like|HCP-like	Ubiquinol-cytochrome C chaperone	No clan		No superfamily association
Q6CAW0_YARLI/143-248;PF03980	c.10	106	3	102	93.4	Uni_2616_B9NC24|c.10.2.6|347-643|d1jl5a_	297	(7-112)	35.35	1.6e-47	99	No ambiguity	Leucine rich effector protein YopM	Nnf1	No clan		No superfamily association
A0A0D2VJB5_CAPO3/69-168;PF03980	d.211	100	3	99	96	Uni_6437_B3CPJ8|d.211.1.1|42-431|d1uoha_	390	(274-376)	26.15	7.2e-65	96	Confident*	Ankyrin repeat	Nnf1	No clan		No superfamily association
INT5_MOUSE/29-252;PF14837	c.10	224	41	217	78.57	Uni_6143_B9S524|c.10.2.8|17-349|d1ogqa_	333	(5-188)	54.95	2.6e-30	176	No ambiguity	Polygalacturonase inhibiting protein PGIP	Integrator complex subunit 5 N-terminus	No clan		No superfamily association
Q9S1V9_STRCO/710-748;PF03984	b.69	39	1	39	97.44	Uni_499_A0YUL3|b.69.4.1|708-1157|d1gxra_	450	(109-143)	7.56	2.3e-148	38	Confident*	WD40-repeat	Repeat of unknown function (DUF346)	No clan		No superfamily association
G0A5Z6_METMM/208-281;PF11660	b.69	74	2	71	93.24	Uni_1472_Q4PD60|b.69.5.1|225-655|d1a12a_	431	(206-278)	16.71	2.1e-30	69	No ambiguity	Regulator of chromosome condensation RCC1	Protein of unknown function (DUF3262)	No clan		No superfamily association
R6KJG3_9BACE/67-167;PF11667	b.69	101	3	100	96.04	Uni_83_A0CR02|b.69.9.1|1453-1851|d1k32a3	399	(4-95)	22.81	6.4e-168	97	Confident*	Tricorn protease domain 2	Putative zincin peptidase	CL0126	clan fold not match	No superfamily association
B6JYS5_SCHJY/48-249;PF17124	c.23	202	2	200	98.02	Uni_254_A3XNX4|c.23.16.3|1-175|d1p80a1	175	(8-153)	82.86	5.6e-32	198	No ambiguity	Catalase, C-terminal domain	ThiJ/PfpI family-like	CL0014	clan fold match	No superfamily association
B6Q6A7_TALMQ/360-389;PF17123	g.44	30	1	30	96.67	Uni_3236_B6JYD3|g.44.1.1|360-422|d1e4ua_	63	(5-33)	44.44	1.5e-12	29	No ambiguity	RING finger domain, C3HC4	RING-like zinc finger	CL0229	clan fold match	fold match
D6XWW9_BACIE/344-491;PF13245	c.37	148	1	148	99.32	Uni_29117_C6LFL1|c.37.1.19|181-520|d1w36d1	340	(153-290)	40.29	1.8e-26	147	No ambiguity	Tandem AAA-ATPase domain	AAA domain	CL0023	clan fold match	fold match
R5QCG7_9FIRM/2-23;PF13240	d.211	22	2	22	90.91	Uni_1565_A2DYR0|d.211.1.1|4-446|d2fo1e1	443	(61-81)	4.51	1e-151	20	Confident	Ankyrin repeat	zinc-ribbon domain	CL0167	clan fold not match	No superfamily association
C4Z6I9_EUBE2/2-24;PF13240	a.118	23	4	23	82.61	Uni_11139_C3ZQ66|a.118.8.8|1522-1654|d2hr2a1	133	(83-103)	15.04	5.9e-15	19	No ambiguity	CT2138-like	zinc-ribbon domain	CL0167	clan fold not match	No superfamily association
B2UB17_RALPJ/5-27;PF13240	g.37	23	1	21	86.96	Uni_82763_UPI0001555792|g.37.1.1|478-533|d1p7aa_	56	(7-23)	28.57	1e-11	20	No ambiguity	Classic zinc finger, C2H2	zinc-ribbon domain	CL0167	clan fold not match	No superfamily association
Q0RMV6_FRAAA/70-380;PF13249	a.102	311	2	311	99.36	Uni_575_C9Z826|a.102.4.2|37-444|d1w6ka1	408	(5-290)	69.85	6e-80	309	No ambiguity	Terpene synthases	Squalene-hopene cyclase N-terminal domain	CL0059	clan fold match	fold match
C0QY46_BRAHW/469-493;PF13248	g.37	25	2	25	92	Uni_47218_Q9UEG4|g.37.1.1|336-424|d1p7aa_	89	(11-34)	25.84	2.9e-31	23	Confident	Classic zinc finger, C2H2	zinc-ribbon domain	CL0167	clan fold not match	No superfamily association
F7B9H9_HORSE/4-186;PF12036	a.118	183	12	174	88.52	Uni_3347_B7XEI6|a.118.24.1|511-862|d2ajaa1	352	(68-239)	48.58	8.1e-58	162	Confident	Pseudo ankyrin repeat	Protein of unknown function (DUF3522)	No clan		No superfamily association
G1XDC2_ARTOA/91-374;PF02076	a.118	284	82	282	70.42	Int_121922|a.118.1.10_10|a.118.8.7_56	561	(257-467)	37.43	1e-41	200	No ambiguity	Clathrin adaptor core protein|HAT/Suf repeat	Pheromone A receptor	No clan		No superfamily association
D4MR34_9FIRM/8-245;PF13748	f.37	238	1	237	99.16	Uni_4509_Q3ATE9|f.37.1.1|35-349|d3b60a2	315	(5-260)	80.95	3.2e-55	236	No ambiguity	ABC transporter transmembrane region	ABC transporter transmembrane region	CL0241		fold match
I4B6D7_TURPD/5-108;PF13742	a.118	104	1	102	97.12	Int_204034|a.118.17.2_10|a.118.5.1_10	513	(314-427)	22.03	9.3e-35	101	Confident*	Exocyst complex component|Bacterial muramidases	OB-fold nucleic acid binding domain	CL0021	clan fold not match	No superfamily association
A0A0K0JMT5_BRUMA/94-457;PF09766	a.118	364	59	319	71.43	Int_214659|a.118.17.2_10|a.118.8.1_88	587	(116-379)	44.8	1.7e-05	260	No ambiguity	Exocyst complex component|Tetratricopeptide repeat (TPR)	Fms-interacting protein	No clan		No superfamily association
E6X3A8_NITSE/211-326;PF13746	d.58	116	2	116	98.28	Uni_8524_Q6LLI4|d.58.1.5|185-348|d1h0hb_	164	(38-143)	64.02	1.2e-14	114	Confident*	Ferredoxin domains from multidomain proteins	4Fe-4S dicluster domain	CL0344	clan fold match	No superfamily association
A8FAP8_BACP2/4-55;PF10049	c.10	52	1	52	98.08	Uni_6700_B9SIK1|c.10.2.1|143-597|d2omza2	455	(165-218)	11.65	3.6e-53	51	No ambiguity	Internalin LRR domain	Protein of unknown function (DUF2283)	No clan		No superfamily association
E1RD95_METP4/12-59;PF10049	a.118	48	2	47	93.75	Uni_1157_A6NVJ3|a.118.18.1|339-604|d1ouva_	266	(53-94)	15.41	3.6e-66	45	No ambiguity	HCP-like	Protein of unknown function (DUF2283)	No clan		No superfamily association
B4E8X6_BURCJ/1-212;PF10042	a.118	212	30	193	76.89	Int_202693|a.118.5.1_10|a.118.8.1_130	483	(86-239)	31.68	1.3e-28	163	No ambiguity	Bacterial muramidases|Tetratricopeptide repeat (TPR)	Uncharacterized conserved protein (DUF2278)	No clan		No superfamily association
CTXL1_HOTTS/2-35;PF05294	g.3	34	1	34	97.06	d1chla_|g.3.7.2	36	(2-35)	91.67	1.7e-19	33	No ambiguity	Short-chain scorpion toxins	Scorpion short toxin	CL0054	clan fold match	fold match
X6PBZ8_RETFI/85-176;PF10046	a.118	92	2	92	97.83	Int_202710|a.118.5.1_10|a.118.8.1_130	483	(316-402)	17.81	1e-146	90	No ambiguity	Bacterial muramidases|Tetratricopeptide repeat (TPR)	Biogenesis of lysosome-related organelles complex-1 subunit 2	No clan		No superfamily association
C1N587_MICPC/378-472;PF10046	b.69	95	2	93	95.79	Uni_288_A0EG79|b.69.2.1|1124-1427|d2bbkh_	304	(201-292)	29.93	3.4e-159	91	Confident*	Methylamine dehydrogenase, H-chain	Biogenesis of lysosome-related organelles complex-1 subunit 2	No clan		No superfamily association
B2JNU1_BURP8/6-100;PF09361	c.10	95	3	92	93.68	Uni_12989_UPI00003AC9DE|c.10.2.1|35-356|d2omza2	322	(178-266)	27.33	5.7e-27	89	Confident	Internalin LRR domain	Phasin protein	No clan		No superfamily association
A4SV39_POLSQ/8-108;PF09361	d.211	101	3	100	96.04	Uni_10309_Q0U5Y0|d.211.1.1|2-439|d2fo1e1	438	(89-189)	22.83	1e-81	97	Confident*	Ankyrin repeat	Phasin protein	No clan		No superfamily association
A1WW25_HALHL/5-108;PF09361	a.118	104	2	103	97.12	Uni_7374_UPI00006CBDF8|a.118.8.2|719-1046|d1hz4a_	328	(214-322)	32.93	1.1e-54	101	Confident*	Transcription factor MalT domain III	Phasin protein	No clan		No superfamily association
G8QKZ8_DECSP/12-110;PF09361	b.69	99	4	88	84.85	Uni_549_B5YLH4|b.69.8.1|694-1022|d1jv2a4	329	(74-155)	24.62	3.6e-29	84	No ambiguity	Integrin alpha N-terminal domain	Phasin protein	No clan		No superfamily association
D3FUY6_BACPE/48-146;PF15980	d.211	99	4	97	93.94	Uni_10811_Q2LS27|d.211.1.1|43-407|d2fo1e1	365	(4-122)	32.33	1.5e-75	93	Conflict	Ankyrin repeat	Putative Competence protein ComGF	No clan		No superfamily association
IF2_BAUCH/56-93;PF08364	d.211	38	2	38	94.74	Uni_1265_A2DRF8|d.211.1.1|3-389|d2fo1e1	387	(173-206)	8.53	7.1e-97	36	Confident	Ankyrin repeat	Bacterial translation initiation factor IF-2 associated region	No clan		No superfamily association
A8F8Z2_BACP2/8-198;PF10112	a.118	191	2	186	96.34	Int_190160|a.118.1.24_10|a.118.8.7_58	495	(85-291)	41.62	1.9e-30	184	No ambiguity	Plakophilin 1 helical region|HAT/Suf repeat	5-bromo-4-chloroindolyl phosphate hydrolysis protein	No clan		No superfamily association
J9JP64_ACYPI/1298-1375;PF13634	c.10	78	2	77	96.15	Uni_4965_B9F195|c.10.2.1|95-579|d2omza2	485	(335-410)	15.46	1.8e-153	75	Confident*	Internalin LRR domain	Nucleoporin FG repeat region	CL0647		No superfamily association
Q8IL08_PLAF7/1403-1496;PF13634	d.211	94	2	94	97.87	Uni_5674_A8PNH8|d.211.1.1|1-298|d2fo1e1	298	(81-179)	32.89	2.2e-89	92	Confident*	Ankyrin repeat	Nucleoporin FG repeat region	CL0647		No superfamily association
C5FSG5_ARTOC/154-248;PF13634	a.118	95	2	94	96.84	Int_106330|a.118.5.1_10|a.118.8.7_2	473	(95-189)	19.87	6.5e-132	92	No ambiguity	Bacterial muramidases|HAT/Suf repeat	Nucleoporin FG repeat region	CL0647		No superfamily association
Q9HLL4_THEAC/181-397;PF13632	c.68	217	1	216	99.08	Uni_234_B7GIE1|c.68.1.18|56-436|d2bo4a1	381	(104-334)	60.37	5.6e-29	215	No ambiguity	MGS-like	Glycosyl transferase family group 2	CL0110	clan fold match	fold match
A4SYE6_POLSQ/47-269;PF10108	c.55	223	4	220	96.86	Uni_4000_C5FQ24|c.55.3.5|344-816|d1noya_	473	(241-466)	47.57	1.2e-24	216	No ambiguity	DnaQ-like 3'-5' exonuclease	Predicted 3'-5' exonuclease related to the exonuclease domain of PolB	CL0219	clan fold match	fold match
B3LEZ9_DROMO/89-254;PF13631	f.21	166	1	166	99.4	Uni_347_A6XAX3|f.21.1.2|1-260|d1q90b_	260	(88-253)	63.46	1.3e-78	165	No ambiguity	Cytochrome b of cytochrome bc1 complex (Ubiquinol-cytochrome c reductase)	Cytochrome b(N-terminal)/b6/petB	CL0328	clan fold match	fold match
S6ABW5_PSERE/614-764;PF10106	b.108	151	6	146	92.72	Uni_6_A0Y0R3|b.108.1.2|435-668|d1k28a2	234	(52-222)	72.65	8.8e-39	140	No ambiguity	Tail-associated lysozyme gp5, C-terminal domain	Uncharacterized protein conserved in bacteria (DUF2345)	No clan		No superfamily association
K1RQJ6_CRAGI/187-531;PF16529	b.69	345	53	343	84.06	Uni_6011_Q7ZUV4|b.69.9.1|98-516|d1k32a3	419	(133-417)	67.78	4.2e-73	290	Conflict	Tricorn protease domain 2	WD40 region of Ge1, enhancer of mRNA-decapping protein	CL0186	clan fold match	No superfamily association
Q55WD8_CRYNB/148-219;PF04182	c.10	72	3	72	95.83	Int_759276|c.10.1.2_10|c.10.1.1_18	422	(113-186)	17.3	3.2e-116	69	Confident*	Rna1p (RanGAP1), N-terminal domain|28-residue LRR	B-block binding subunit of TFIIIC	CL0123	clan fold not match	No superfamily association
U3GVZ6_9CORY/42-213;PF04213	b.68	172	5	170	95.93	Uni_2156_Q23DM8|b.68.11.1|688-1026|d1zgka1	339	(6-175)	49.85	2.1e-38	165	Confident*	Kelch motif	Htaa	No clan		No superfamily association
U4KX72_PYROM/83-262;PF08561	a.118	180	12	165	85	Int_65235|a.118.1.9_1|a.118.6.1_40	392	(52-242)	48.47	2.2e-28	153	No ambiguity	Regulatory subunit H of the V-type ATPase|Protein prenylyltransferase	Mitochondrial ribosomal protein L37	No clan		No superfamily association
D4K0G8_9FIRM/178-313;PF16994	d.211	136	5	119	83.82	Uni_6935_B4MCC1|d.211.1.1|205-692|d2fo1e1	488	(282-402)	24.59	4.6e-54	114	Conflict	Ankyrin repeat	Glycosyl-transferase family 4	CL0113	clan fold not match	fold NOT match
A4J358_DESRM/489-616;PF12696	c.37	128	1	128	99.22	Uni_11286_Q07GD2|c.37.1.11|13-467|d1e9ra_	455	(306-423)	25.71	5.6e-31	127	No ambiguity	RecA protein-like (ATPase-domain)	TraM recognition site of TraD and TraG	CL0023	clan fold match	fold match
G6CRH9_DANPL/20-527;PF13001	a.118	508	5	504	98.23	Uni_1830_Q7RN80|a.118.1.2|7-624|d1b3ua_	618	(19-551)	86.08	6.1e-15	499	No ambiguity	HEAT repeat	Proteasome stabiliser	No clan		No superfamily association
M2Q9R4_CERS8/111-253;PF14223	a.118	143	3	142	97.2	Int_189496|a.118.1.24_10|a.118.6.1_40	415	(153-310)	37.83	5.3e-45	139	No ambiguity	Plakophilin 1 helical region|Protein prenylyltransferase	gag-polypeptide of LTR copia-type	CL0523		No superfamily association
T1J9B0_STRMM/91-207;PF14223	b.69	117	4	113	93.16	Uni_7816_UPI00006CBC77|b.69.11.1|4-330|d1ri6a_	327	(210-323)	34.56	5.4e-39	109	Confident	Putative isomerase YbhE	gag-polypeptide of LTR copia-type	CL0523		No superfamily association
CITC_ECOLI/147-333;PF08218	c.26	187	1	187	99.47	Uni_3191_P77390|c.26.1.3|144-342|d1vlha_	199	(4-190)	93.47	2.2e-39	186	No ambiguity	Adenylyltransferase	Citrate lyase ligase C-terminal domain	CL0039	clan fold match	fold match
F4HB42_GALAU/4-295;PF05929	a.118	292	8	288	95.89	Int_126070|a.118.1.2_11|a.118.8.1_88	505	(175-489)	62.18	1.8e-17	280	No ambiguity	HEAT repeat|Tetratricopeptide repeat (TPR)	Phage capsid scaffolding protein (GPO) serine peptidase	No clan		No superfamily association
O49511_ARATH/481-513;PF04434	g.3	33	1	29	84.85	Uni_22526_UPI00017B4181|g.3.11.1|231-274|d1f7ea_	44	(14-41)	61.36	1.2e-08	28	Conflict	EGF-type module	SWIM zinc finger	No clan		No superfamily association
O84559_CHLTR/33-83;PF04434	b.69	51	1	51	98.04	Uni_2143_B2J0L8|b.69.9.1|390-677|d1k32a3	288	(174-224)	17.36	8.5e-98	50	Confident*	Tricorn protease domain 2	SWIM zinc finger	No clan		No superfamily association
E3MJZ8_CAERE/157-275;PF04435	a.118	119	2	117	96.64	Int_1949880|a.118.1.2_1|a.118.5.1_1	557	(148-267)	21.36	7.7e-57	115	No ambiguity	HEAT repeat|Bacterial muramidases	Domain of unknown function (DUF545)	No clan		No superfamily association
Q1DG14_MYXXD/21-294;PF09587	d.159	274	2	272	98.54	Uni_1433_Q08Y80|d.159.1.2|14-293|d3c9fa2	280	(11-279)	95.71	4.2e-25	270	Confident*	5'-nucleotidase (syn. UDP-sugar hydrolase), N-terminal domain	Bacterial capsule synthesis protein PGA_cap	CL0163	clan fold match	No superfamily association
K4KZ39_9FIRM/13-202;PF09581	d.211	190	11	184	91.05	Uni_817_A2DGD2|d.211.1.1|132-496|d1n11a_	365	(16-192)	48.22	4.6e-86	173	Confident	Ankyrin repeat	Stage III sporulation protein AF (Spore_III_AF)	No clan		No superfamily association
U5LCQ9_9BACI/13-175;PF09580	d.211	163	2	159	96.32	Uni_7340_B6QB42|d.211.1.1|923-1333|d2fo1e1	411	(125-293)	40.88	3.7e-70	157	Conflict	Ankyrin repeat	Sporulation lipoprotein YhcN/YlaJ (Spore_YhcN_YlaJ)	No clan		No superfamily association
D5WQA2_KYRT2/17-188;PF09580	b.69	172	5	170	95.93	Uni_2073_A8PWJ1|b.69.4.1|98-504|d1erja_	407	(75-238)	40.05	3.3e-60	165	Confident*	WD40-repeat	Sporulation lipoprotein YhcN/YlaJ (Spore_YhcN_YlaJ)	No clan		No superfamily association
O96208_PLAF7/103-159;PF07985	c.10	57	1	57	98.25	Uni_2184_A7Q456|c.10.1.1|325-827|d1z7xw1	503	(16-73)	11.33	1e-132	56	Confident*	28-residue LRR	SRR1	No clan		No superfamily association
A2EM40_TRIVA/56-107;PF07985	d.211	52	2	51	94.23	Uni_16049_UPI0000E4A105|d.211.1.1|1-416|d2fo1e1	416	(12-61)	11.78	8.7e-168	49	Confident	Ankyrin repeat	SRR1	No clan		No superfamily association
B9QD57_TOXGO/313-369;PF07985	a.118	57	2	57	96.49	Int_2024543|a.118.5.1_1|a.118.18.1_1	320	(4-57)	16.56	1.4e-28	55	No ambiguity	Bacterial muramidases|HCP-like	SRR1	No clan		No superfamily association
D3KI26_GIAIC/14-72;PF07985	a.138	59	4	57	89.83	Uni_2603_C3YEY2|a.138.1.1|12-495|d2cvca1	484	(392-447)	11.36	7.4e-139	53	Conflict	Cytochrome c3-like	SRR1	No clan		No superfamily association
D0LTX5_HALO1/268-335;PF07637	a.39	68	3	66	92.65	Uni_2385_B4FK79|a.39.1.5|44-216|d1m39a_	173	(3-66)	36.42	4e-32	63	Confident	Calmodulin-like	Protein of unknown function (DUF1595)	No clan		No superfamily association
A3I118_9BACT/44-102;PF07635	a.118	59	4	54	84.75	Uni_1373_A8NQ20|a.118.8.2|224-574|d1hz4a_	351	(250-299)	13.96	4.5e-72	50	No ambiguity	Transcription factor MalT domain III	Planctomycete cytochrome C	CL0318	clan fold not match	No superfamily association
Q7UGF7_RHOBA/41-98;PF07635	b.69	58	9	58	84.48	Uni_5206_Q7UGF7|b.69.10.1|49-346|d1jofa_	298	(1-50)	16.44	4e-33	49	No ambiguity	3-carboxy-cis,cis-mucoante lactonizing enzyme	Planctomycete cytochrome C	CL0318	clan fold not match	No superfamily association
Q7MDK6_VIBVY/1163-1180;PF07634	a.118	18	3	16	72.22	Uni_1115_A7NQ99|a.118.8.2|748-1064|d1hz4a_	317	(7-20)	4.1	5.7e-61	13	No ambiguity	Transcription factor MalT domain III	RtxA repeat	No clan		No superfamily association
YRRI_BACSU/19-347;PF01594	a.118	329	8	270	79.64	Int_29322|a.118.1.2_11|a.118.8.1_88	505	(150-434)	56.24	2.1e-06	262	No ambiguity	HEAT repeat|Tetratricopeptide repeat (TPR)	AI-2E family transporter	No clan		No superfamily association
D2R0P0_PIRSD/486-528;PF07639	a.138	43	4	36	74.42	Uni_1259_A7S589|a.138.1.1|9-428|d2cvca1	420	(22-51)	6.9	2.3e-289	32	No ambiguity	Cytochrome c3-like	YTV	No clan		No superfamily association
A4S0M1_OSTLU/602-814;PF07569	b.69	213	2	206	95.77	Uni_8296_Q4DF48|b.69.4.1|59-452|d1gxra_	394	(43-250)	52.54	1.3e-56	204	Conflict	WD40-repeat	TUP1-like enhancer of split	No clan		No superfamily association
Q5HNF3_STAEQ/2950-3017;PF07564	d.211	68	1	67	97.06	Uni_14863_UPI0000E473D2|d.211.1.1|76-588|d2fo1e1	513	(4-69)	12.67	3.9e-182	66	Confident*	Ankyrin repeat	Domain of Unknown Function (DUF1542)	No clan		No superfamily association
D8SLM2_SELML/37-134;PF04725	b.68	98	2	95	94.9	Uni_11455_Q9DER5|b.68.6.1|1319-1676|d2ghsa1	358	(204-309)	29.33	5.8e-29	93	Confident	SGL-like	Photosystem II 10 kDa polypeptide PsbR	No clan		No superfamily association
L0F1C2_DESDL/6-146;PF11071	a.118	141	1	140	98.58	Int_24233|a.118.5.1_10|a.118.1.10_17	498	(53-201)	29.72	5.7e-27	139	No ambiguity	Bacterial muramidases|Clathrin adaptor core protein	Nucleoside 2-deoxyribosyltransferase YtoQ	CL0498	clan fold not match	No superfamily association
Q9J828_9ABAC/1-158;PF11077	a.118	158	3	156	96.84	Int_2026364|a.118.5.1_1|a.118.17.1_1	349	(169-331)	46.42	8.7e-20	153	No ambiguity	Bacterial muramidases|Cullin repeat	Protein of unknown function (DUF2616)	No clan		No superfamily association
R5IPN1_9CLOT/10-370;PF14594	d.211	361	44	288	67.59	Uni_1457_A2DVX7|d.211.1.1|23-375|d1s70b_	353	(11-267)	72.52	3.2e-89	244	Conflict	Ankyrin repeat	Siphovirus ReqiPepy6 Gp37-like protein	No clan		No superfamily association
E1SVF5_FERBD/125-198;PF14358	f.21	74	1	74	98.65	Uni_492_Q4HQM7|f.21.1.1|14-229|d1kqfc_	216	(119-192)	33.8	4.3e-34	73	No ambiguity	Formate dehydrogenase N, cytochrome (gamma) subunit	Domain of unknown function (DUF4405)	CL0328	clan fold match	fold match
H2FVZ8_OCESG/28-342;PF11279	a.118	315	9	292	89.84	Int_121544|a.118.1.10_10|a.118.8.1_88	533	(133-420)	53.85	8.7e-12	283	No ambiguity	Clathrin adaptor core protein|Tetratricopeptide repeat (TPR)	Protein of unknown function (DUF3080)	No clan		No superfamily association
W0A8K8_9SPHN/144-196;PF14354	d.211	53	1	52	96.23	Uni_2033_A2ECT7|d.211.1.1|294-751|d2fo1e1	458	(32-84)	11.35	2.1e-217	51	Conflict	Ankyrin repeat	Restriction alleviation protein Lar	CL0167	clan fold not match	No superfamily association
A5UNN4_METS3/5-68;PF14354	g.37	64	1	63	96.88	Uni_67505_UPI0000E1F551|g.37.1.1|406-486|d2epsa1	81	(3-64)	75.31	1.4e-26	62	Confident*	Classic zinc finger, C2H2	Restriction alleviation protein Lar	CL0167	clan fold not match	No superfamily association
E1R6V8_SPISS/272-349;PF14355	a.118	78	2	77	96.15	Uni_5922_B2JAM0|a.118.8.1|212-598|d1hh8a_	387	(102-179)	19.9	3e-42	75	No ambiguity	Tetratricopeptide repeat (TPR)	Abortive infection C-terminus	No clan		No superfamily association
Q884I0_PSESM/6-89;PF14357	a.118	84	1	84	98.81	Int_202700|a.118.5.1_10|a.118.8.1_130	483	(183-268)	17.6	4.6e-137	83	No ambiguity	Bacterial muramidases|Tetratricopeptide repeat (TPR)	Domain of unknown function (DUF4404)	No clan		No superfamily association
S6B1M3_PSERE/5-359;PF14350	a.118	355	61	294	65.63	Int_121508|a.118.1.10_10|a.118.8.1_88	533	(126-370)	45.78	1.4e-07	233	No ambiguity	Clathrin adaptor core protein|Tetratricopeptide repeat (TPR)	Beta protein	No clan		No superfamily association
B4RAI3_PHEZH/44-179;PF14352	b.69	136	2	133	96.32	Uni_7293_Q46G45|b.69.2.2|40-346|d1pbyb_	307	(140-286)	47.56	8.7e-36	131	Confident*	Quinohemoprotein amine dehydrogenase B chain	Domain of unknown function (DUF4402)	No clan		No superfamily association
F7BJR0_MACMU/160-182;PF00402	a.40	23	2	23	91.3	Uni_2406_UPI0000D9EA68|a.40.1.1|213-294|d1h67a_	82	(57-78)	25.61	9.4e-15	21	No ambiguity	Calponin-homology domain, CH-domain	Calponin family repeat	No clan		No superfamily association
E4X252_OIKDI/173-197;PF00402	a.138	25	3	24	84	Uni_6274_UPI0000DA4105|a.138.1.1|162-644|d2cvca1	483	(1-20)	3.93	8.9e-236	21	No ambiguity	Cytochrome c3-like	Calponin family repeat	No clan		No superfamily association
C7RN42_ACCPU/16-225;PF09976	a.118	210	2	209	98.57	Int_1984972|a.118.1.9_1|a.118.5.1_1	404	(131-387)	63.37	8.7e-20	207	No ambiguity	Regulatory subunit H of the V-type ATPase|Bacterial muramidases	Tetratricopeptide repeat-like domain	CL0020	clan fold match	No superfamily association
Q63U07_BURPS/41-146;PF09977	b.69	106	4	104	94.34	Int_2499582|b.69.5.1_1|b.69.6.1_1	361	(109-237)	35.46	2.4e-49	100	No ambiguity	Regulator of chromosome condensation RCC1|Clathrin heavy-chain terminal domain	Putative Tad-like Flp pilus-assembly	CL0496		No superfamily association
A2BMQ9_HYPBU/4-185;PF09970	d.218	182	2	153	82.97	Uni_14_A2BMQ9|d.218.1.11|5-156|d2fcla1	152	(1-152)	99.34	2.8e-84	151	No ambiguity	TM1012-like	Nucleotidyl transferase of unknown function (DUF2204)	CL0260	clan fold match	fold match
F1MZZ2_BOVIN/24-68;PF15172	a.118	45	1	45	97.78	Uni_215_A0DVF9|a.118.8.7|5-529|d2ooea1	525	(62-106)	8.38	1.7e-152	44	No ambiguity	HAT/Suf repeat	Prolactin-releasing peptide	No clan		No superfamily association
D4K2X1_9FIRM/265-528;PF16465	b.69	264	8	263	96.59	Uni_9007_Q6CK63|b.69.4.1|10-419|d1pgua1	410	(47-311)	64.39	1.2e-38	255	Confident*	WD40-repeat	Domain of unknown function (DUF5046)	CL0186	clan fold match	No superfamily association
Q9GYU2_CAEEL/13-176;PF06162	c.56	164	21	163	86.59	Uni_40_A5JYY7|c.56.4.1|29-222|d1iu8a_	194	(2-144)	73.2	1.8e-15	142	No ambiguity	Pyrrolidone carboxyl peptidase (pyroglutamate aminopeptidase)	Putative pyroglutamyl peptidase PgaPase_1	CL0379	clan fold match	No superfamily association
I1FL95_AMPQE/90-192;PF14772	d.211	103	3	101	95.15	Uni_4220_A2HF11|d.211.1.1|17-261|d2fo1e1	245	(85-183)	40	2e-53	98	Confident*	Ankyrin repeat	Sperm tail	No clan		No superfamily association
I4A3B7_ORNRL/32-213;PF16266	a.118	182	3	180	97.25	Int_126068|a.118.1.2_11|a.118.8.1_88	505	(110-340)	45.54	7.7e-07	177	Confident*	HEAT repeat|Tetratricopeptide repeat (TPR)	Domain of unknown function (DUF4919)	No clan		No superfamily association
Q8Y3M2_LISMO/6-233;PF16265	c.18	228	2	223	96.93	Uni_553_O74834|c.18.1.1|76-309|d1okba_	234	(4-216)	90.6	2.8e-56	221	No ambiguity	Uracil-DNA glycosylase	Domain of unknown function (DUF4918)	No clan		fold match
F6QC63_MONDO/2-68;PF11092	a.118	67	1	67	98.51	Int_2025478|a.118.5.1_1|a.118.8.8_1	275	(131-199)	24.73	5.5e-73	66	No ambiguity	Bacterial muramidases|CT2138-like	Neuronal protein 3.1 (p311)	No clan		No superfamily association
E3MDE1_CAERE/109-199;PF15083	d.211	91	2	90	96.7	Uni_7954_B8NUK4|d.211.1.1|851-1270|d2fo1e1	420	(244-332)	20.95	6.2e-141	88	Confident*	Ankyrin repeat	Colipase-like	No clan		fold NOT match
L2GWZ2_VAVCU/88-284;PF17022	a.118	197	3	188	93.91	Uni_6993_UPI0001791852|a.118.1.1|1-494|d1wa5b_	494	(11-208)	39.88	2.3e-38	185	No ambiguity	Armadillo repeat	Polar tube protein 2 from Microsporidia	No clan		No superfamily association
A8FAU7_BACP2/261-350;PF13037	d.211	90	2	89	96.67	Uni_1514_A2DXB6|d.211.1.1|187-611|d2fo1e1	425	(189-282)	21.88	1.6e-87	87	Confident*	Ankyrin repeat	Domain of unknown function (DUF3898)	No clan		No superfamily association
D9SWX1_CLOC7/10-72;PF13031	d.211	63	2	63	96.83	Uni_15406_UPI0000E48863|d.211.1.1|113-547|d2fo1e1	435	(234-301)	15.4	1.4e-170	61	Confident*	Ankyrin repeat	Protein of unknown function (DUF3892)	No clan		No superfamily association
A9GPR2_SORC5/5-88;PF13031	a.118	84	2	81	94.05	Int_121582|a.118.1.10_10|a.118.8.2_21	386	(187-276)	23.06	4.6e-34	79	Confident	Clathrin adaptor core protein|Transcription factor MalT domain III	Protein of unknown function (DUF3892)	No clan		No superfamily association
Q04EA5_OENOB/4-93;PF13031	b.69	90	1	87	95.56	Uni_6759_Q22D02|b.69.2.1|1788-2151|d2bbkh_	364	(45-132)	23.9	4.5e-85	86	Confident*	Methylamine dehydrogenase, H-chain	Protein of unknown function (DUF3892)	No clan		No superfamily association
F6VUT3_XENTR/31-134;PF15797	b.81	104	6	90	80.77	Uni_967_Q0I3Z2|b.81.3.1|838-986|d1p9ha_	149	(10-91)	54.36	1.3e-06	84	No ambiguity	Adhesin YadA, collagen-binding domain	Domain of unknown function (DUF4706)	No clan		No superfamily association
E5S526_TRISP/567-649;PF15796	a.114	83	1	82	97.59	Uni_99_Q8AVM0|a.114.1.1|417-668|d1f5na1	252	(111-189)	30.95	1.2e-31	81	No ambiguity	Interferon-induced guanylate-binding protein 1 (GBP1), C-terminal domain	KELK-motif containing domain of MRCK Ser/Thr protein kinase	No clan		No superfamily association
F6QZ73_XENTR/288-357;PF15792	d.211	70	1	70	98.57	Uni_8506_C1QF93|d.211.1.1|29-237|d1uoha_	209	(16-78)	29.67	7.7e-40	69	Confident*	Ankyrin repeat	Lung adenoma susceptibility protein 2	No clan		No superfamily association
T1FKV4_HELRO/40-141;PF16199	c.1	102	1	102	99.02	Uni_1466_UPI00006A5B4B|c.1.28.2|53-515|d1olta_	463	(260-339)	17.06	2.6e-42	101	No ambiguity	Oxygen-independent coproporphyrinogen III oxidase HemN	Radical_SAM C-terminal domain	No clan		No superfamily association
Q47444_ECOLX/1-226;PF03627	b.2	226	21	215	85.84	d1j8ra_|b.2.3.3	196	(1-195)	98.98	9.5e-67	194	No ambiguity	PapG adhesin receptor-binding domain	PapG carbohydrate binding domain	CL0204	clan fold match	fold match
A8GHC2_SERP5/28-115;PF10697	b.69	88	3	87	95.45	Uni_2497_A9V8K5|b.69.4.1|398-901|d1gxra_	504	(298-392)	18.65	1.9e-78	84	Confident*	WD40-repeat	Protein of unknown function (DUF2502)	No clan		No superfamily association
Q65MJ3_BACLD/9-57;PF07853	c.10	49	6	48	85.71	Uni_7037_C0P3Z6|c.10.2.1|2-463|d2omza2	462	(118-164)	9.96	1.5e-46	42	No ambiguity	Internalin LRR domain	Protein of unknown function (DUF1648)	No clan		No superfamily association
YP148_YEAST/45-432;PF10455	a.238	388	5	251	63.4	Uni_86_A5DTV0|a.238.1.1|43-351|d2d4ca1	309	(1-257)	82.85	6.7e-43	246	No ambiguity	BAR domain	Bin/amphiphysin/Rvs domain for vesicular trafficking	CL0145	clan fold match	No superfamily association
C5E1X1_LACTC/779-916;PF13329	a.118	138	3	136	96.38	Int_1941351|a.118.1.1_1|a.118.8.7_1	645	(327-460)	20.62	7.3e-39	133	No ambiguity	Armadillo repeat|HAT/Suf repeat	Autophagy-related protein 2 CAD motif	No clan		No superfamily association
C4KZ28_EXISA/80-135;PF03994	d.211	56	1	55	96.43	Uni_10413_Q16FR1|d.211.1.1|1-435|d2fo1e1	435	(66-121)	12.64	7.5e-241	54	Confident*	Ankyrin repeat	Domain of Unknown Function (DUF350)	No clan		No superfamily association
C6VZZ6_DYAFD/164-237;PF03993	a.118	74	1	74	98.65	Int_106343|a.118.5.1_10|a.118.8.7_2	473	(259-337)	16.49	3.9e-97	73	No ambiguity	Bacterial muramidases|HAT/Suf repeat	Domain of Unknown Function (DUF349)	No clan		No superfamily association
C1A585_GEMAT/12-113;PF02465	a.118	102	3	101	96.08	Int_26907|a.118.1.7_1|a.118.1.2_13	125	(12-112)	80	1.8e-10	98	No ambiguity	Leukotriene A4 hydrolase C-terminal domain|HEAT repeat	Flagellar hook-associated protein 2 N-terminus	No clan		No superfamily association
A0CDD6_PARTE/21-137;PF02466	a.118	117	3	111	92.31	Int_1989057|a.118.1.16_1|a.118.8.2_1	291	(162-279)	40.21	1.2e-38	108	Confident	PBS lyase HEAT-like repeat|Transcription factor MalT domain III	Tim17/Tim22/Tim23/Pmp24 family	No clan		No superfamily association
A9V5M5_MONBE/143-240;PF12333	c.10	98	2	97	96.94	Uni_2993_B4JCU8|c.10.1.2|32-330|d2ca6a1	299	(81-212)	43.81	4.8e-21	95	No ambiguity	Rna1p (RanGAP1), N-terminal domain	Rix1 complex component involved in 60S ribosome maturation	No clan		No superfamily association
H2TRB1_TAKRU/133-238;PF12333	a.118	106	2	104	96.23	Int_2042909|a.118.8.7_1|a.118.24.1_1	536	(28-152)	23.13	5.3e-63	102	Confident*	HAT/Suf repeat|Pseudo ankyrin repeat	Rix1 complex component involved in 60S ribosome maturation	No clan		No superfamily association
S2JKN2_MUCC1/139-247;PF12333	b.69	109	3	107	95.41	Uni_7819_Q233I1|b.69.4.1|1942-2403|d1sq9a_	462	(123-246)	26.62	9.4e-54	104	Confident*	WD40-repeat	Rix1 complex component involved in 60S ribosome maturation	No clan		No superfamily association
O26229_METTH/10-89;PF03444	a.4	80	1	78	96.25	Int_386390|a.4.5.51_1|a.4.5.8_3	83	(1-81)	96.39	3.2e-17	77	No ambiguity	Heat-inducible transcription repressor HrcA, N-terminal domain|N-terminal domain of molybdate-dependent transcriptional regulator ModE	Winged helix-turn-helix transcription repressor, HrcA DNA-binding	CL0123	clan fold match	fold match
A0LE64_SYNFM/19-141;PF02662	c.10	123	2	122	97.56	Uni_2036_A8P8G3|c.10.2.2|202-322|d1dcea3	121	(10-118)	89.26	2.7e-09	120	No ambiguity	Rab geranylgeranyltransferase alpha-subunit, C-terminal domain	Methyl-viologen-reducing hydrogenase, delta subunit	No clan		No superfamily association
A8E2Q7_BPPHE/6-124;PF11672	g.37	119	2	77	63.03	Uni_94997_UPI0001795C1E|g.37.1.1|792-898|d1sp2a_	107	(3-78)	70.09	1.9e-25	75	Conflict	Classic zinc finger, C2H2	zinc-finger-containing domain	No clan		No superfamily association
A0A0D1E4D8_USTMA/18-145;PF05615	c.10	128	7	126	92.97	Uni_2931_A7SCI3|c.10.1.1|61-217|d1pgva_	157	(31-150)	75.8	9.4e-20	119	No ambiguity	28-residue LRR	Tho complex subunit 7	No clan		No superfamily association
C4ZDY9_AGARV/2-117;PF13470	c.120	116	1	116	99.14	Uni_1338_C4FMJ6|c.120.1.1|1-133|d1y82a1	133	(2-118)	87.22	7.7e-23	115	No ambiguity	PIN domain	PIN domain	CL0280	clan fold match	fold match
Q8XSL4_RALSO/735-773;PF05593	c.10	39	1	39	97.44	Uni_3326_A8W3R6|c.10.1.1|224-664|d1z7xw1	441	(5-44)	8.84	1.3e-61	38	No ambiguity	28-residue LRR	RHS Repeat	No clan		No superfamily association
O52666_ECOLX/711-750;PF05593	d.211	40	1	40	97.5	Uni_14353_UPI0000E45CF7|d.211.1.1|479-913|d2fo1e1	435	(6-44)	8.74	5.4e-137	39	Confident*	Ankyrin repeat	RHS Repeat	No clan		No superfamily association
Q8XSJ7_RALSO/966-1004;PF05593	b.76	39	1	38	94.87	Uni_3149_C3XD68|b.76.2.1|3-131|d1h3ia1	129	(27-67)	31.01	8.3e-49	37	No ambiguity	Histone H3 K4-specific methyltransferase SET7/9 N-terminal domain	RHS Repeat	No clan		No superfamily association
O52661_ECOLX/582-619;PF05593	b.68	38	1	38	97.37	Uni_7884_C8QVK4|b.68.6.1|1272-1583|d2ghsa1	312	(183-220)	11.86	2.1e-38	37	No ambiguity	SGL-like	RHS Repeat	No clan		No superfamily association
O52666_ECOLX/459-496;PF05593	b.69	38	1	38	97.37	Uni_9343_Q7NJ67|b.69.4.1|561-1005|d1gxra_	445	(256-295)	8.76	2.5e-114	37	Confident*	WD40-repeat	RHS Repeat	No clan		No superfamily association
Q9I120_PSEAE/1670-1741;PF05594	c.10	72	2	71	95.83	Int_2576211|c.10.1.1_1|c.10.1.2_1	173	(97-167)	40.46	1e-24	69	No ambiguity	28-residue LRR|Rna1p (RanGAP1), N-terminal domain	Haemagluttinin repeat	CL0268	clan fold not match	No superfamily association
Q8KT64_PHOLU/2531-2595;PF05594	a.118	65	2	64	95.38	Uni_3660_B9M0H9|a.118.8.7|1093-1584|d2ooea1	492	(6-69)	12.8	5.9e-32	62	No ambiguity	HAT/Suf repeat	Haemagluttinin repeat	CL0268	clan fold not match	No superfamily association
O32608_EDWTA/494-532;PF05594	d.211	39	1	39	97.44	Uni_15562_UPI0000E48D04|d.211.1.1|88-596|d2fo1e1	509	(105-147)	8.25	1.6e-190	38	Confident*	Ankyrin repeat	Haemagluttinin repeat	CL0268	clan fold not match	No superfamily association
Q9JY30_NEIMB/268-358;PF05594	b.80	91	1	91	98.9	Uni_232_C9WXX1|b.80.1.11|81-395|d1rwra_	315	(188-278)	28.57	5.9e-22	90	No ambiguity	Filamentous hemagglutinin FhaB, secretion domain	Haemagluttinin repeat	CL0268	clan fold match	fold match
Q9JPJ4_NEIME/527-610;PF05594	b.69	84	2	83	96.43	Uni_1961_B0CBF6|b.69.2.3|60-379|d1l0qa2	320	(109-186)	24.06	3e-59	81	Confident*	YVTN repeat	Haemagluttinin repeat	CL0268	clan fold not match	No superfamily association
Q8DX60_STRA5/13-104;PF05595	b.69	92	1	90	96.74	Uni_5487_C6H1K8|b.69.2.1|297-646|d2bbkh_	350	(259-347)	25.14	2.5e-58	89	Confident*	Methylamine dehydrogenase, H-chain	Domain of unknown function (DUF771)	No clan		No superfamily association
R5HVL4_9FIRM/39-106;PF05598	a.118	68	4	66	91.18	Int_200485|a.118.4.1_1|a.118.8.2_25	347	(167-227)	17.29	2.9e-19	62	No ambiguity	Lipovitellin-phosvitin complex, superhelical domain|Transcription factor MalT domain III	Transposase domain (DUF772)	No clan		No superfamily association
G8TDJ1_NIAKG/40-139;PF17152	c.47	100	4	100	96	Int_1240540|c.47.1.20_1|c.47.1.16_1	135	(39-135)	71.11	2.3e-17	96	Confident*	HyaE-like|Txnl5-like	Periplasmic sensor domain	CL0165	clan fold not match	No superfamily association
H2IUA4_RAHAC/33-132;PF17157	a.118	100	2	97	95	Int_24497|a.118.1.10_10|a.118.18.1_26	249	(1-103)	40.96	5.8e-25	95	No ambiguity	Clathrin adaptor core protein|HCP-like	Gammaproteobacterial periplasmic sensor domain	No clan		No superfamily association
B4L4P6_DROMO/405-590;PF13251	a.118	186	1	185	98.92	Uni_5262_Q6AI08|a.118.1.1|88-935|d1ibrb_	848	(331-511)	21.23	1.4e-58	184	No ambiguity	Armadillo repeat	Domain of unknown function (DUF4042)	CL0020	clan fold match	No superfamily association
F1MC17_BOVIN/4-93;PF12020	a.138	90	2	89	96.67	Uni_5481_UPI00004D9CBE|a.138.1.1|784-1287|d2cvca1	504	(280-368)	17.46	4.3e-152	87	Confident*	Cytochrome c3-like	TAFA family	No clan		No superfamily association
MTRH_METKA/7-312;PF02007	c.1	306	21	294	89.22	Uni_738_B8FUR2|c.1.21.2|26-286|d3bofa1	261	(1-259)	98.85	2.3e-143	273	No ambiguity	Methyltetrahydrofolate-utiluzing methyltransferases	Tetrahydromethanopterin S-methyltransferase MtrH subunit	CL0036	clan fold match	fold match
Q3AFK4_CARHZ/18-98;PF09578	b.109	81	3	80	95.06	Uni_573_B5CP85|b.109.1.1|70-356|d2bmla1	287	(164-241)	26.83	4.1e-51	77	Confident*	Cell wall binding repeat	Spore cortex protein YabQ (Spore_YabQ)	No clan		No superfamily association
Q2NQE9_SODGM/10-154;PF10076	a.118	145	2	144	97.93	Int_107210|a.118.17.2_10|a.118.5.1_10	513	(316-470)	30.02	3e-41	142	No ambiguity	Exocyst complex component|Bacterial muramidases	Uncharacterised protein conserved in bacteria (DUF2313)	No clan		No superfamily association
J9JW58_ACYPI/40-259;PF09777	b.69	220	17	200	83.18	Uni_9589_UPI000175F2FC|b.69.2.1|60-413|d2bbkh_	354	(3-204)	56.78	7.8e-18	183	Confident	Methylamine dehydrogenase, H-chain	Osteopetrosis-associated transmembrane protein 1 precursor	No clan		No superfamily association
Q0AT75_MARMM/41-259;PF10670	a.118	219	16	216	91.32	Uni_12525_C4CXX7|a.118.8.1|132-563|d1w3ba_	432	(147-356)	48.38	3.2e-28	200	No ambiguity	Tetratricopeptide repeat (TPR)	Domain of unknown function (DUF4198)	No clan		No superfamily association
B1I3P5_DESAP/1-204;PF10670	b.69	204	8	199	93.63	Uni_5253_B9W8Y4|b.69.4.1|121-372|d1vyhc1	252	(47-243)	77.78	1.2e-56	191	Confident	WD40-repeat	Domain of unknown function (DUF4198)	No clan		No superfamily association
B3QT22_CHLT3/2-78;PF10678	d.211	77	2	77	97.4	Uni_15578_UPI0000E48D79|d.211.1.1|23-445|d2fo1e1	423	(81-154)	17.26	3.3e-216	75	Confident*	Ankyrin repeat	Protein of unknown function (DUF2492)	No clan		No superfamily association
G3R_VAR67/483-575;PF09372	c.10	93	2	93	97.85	Uni_1688_A7PJZ5|c.10.2.1|176-596|d2omza2	421	(201-301)	23.75	4.6e-171	91	No ambiguity	Internalin LRR domain	PRANC domain	CL0271		No superfamily association
Q7LYX0_9CAUD/69-101;PF09373	a.118	33	1	33	96.97	Int_105899|a.118.5.1_10|a.118.8.1_130	483	(337-384)	9.73	2.2e-59	32	Confident*	Bacterial muramidases|Tetratricopeptide repeat (TPR)	Pseudomurein-binding repeat	No clan		No superfamily association
R6MA36_9FIRM/48-152;PF05119	d.211	105	3	103	95.24	Uni_1749_A2E388|d.211.1.1|17-384|d2fo1e1	368	(214-313)	26.9	5.4e-110	100	Confident*	Ankyrin repeat	Phage terminase, small subunit	No clan		No superfamily association
G0L413_ZOBGA/20-153;PF05117	b.69	134	3	129	94.03	Uni_7132_P47025|b.69.4.1|382-714|d1gxra_	333	(195-318)	36.94	2e-50	126	Confident	WD40-repeat	Family of unknown function (DUF695)	No clan		No superfamily association
TEG7_HHV6Z/1-213;PF04533	a.118	213	3	209	96.71	Int_1967897|a.118.1.3_1|a.118.8.8_1	237	(4-233)	96.62	1.3e-17	206	Confident*	Clathrin heavy chain proximal leg segment|CT2138-like	Herpes virus U44 protein	No clan		No superfamily association
A7RZP5_NEMVE/398-752;PF08424	a.118	355	7	342	94.37	Int_214672|a.118.17.2_10|a.118.8.1_88	587	(179-537)	60.99	1.1e-16	335	No ambiguity	Exocyst complex component|Tetratricopeptide repeat (TPR)	NRDE-2, necessary for RNA interference	No clan		No superfamily association
D3S1S7_FERPA/189-250;PF08350	d.211	62	1	61	96.77	Uni_1619_A2E0D2|d.211.1.1|336-753|d2fo1e1	418	(311-371)	14.35	4.5e-217	60	Confident*	Ankyrin repeat	Domain of unknown function (DUF1724)	No clan		No superfamily association
Q8TMZ5_METAC/196-258;PF08350	a.118	63	2	61	93.65	Uni_12352_UPI000155C1EF|a.118.6.1|863-1226|d1d8da_	364	(287-350)	17.31	2.4e-42	59	No ambiguity	Protein prenylyltransferase	Domain of unknown function (DUF1724)	No clan		No superfamily association
Q21G43_SACD2/111-200;PF13643	a.118	90	1	89	97.78	Int_2033059|a.118.8.1_1|a.118.8.4_1	165	(22-127)	63.64	4.5e-17	88	Confident*	Tetratricopeptide repeat (TPR)|PrgX C-terminal domain-like	Domain of unknown function (DUF4145)	CL0291	clan fold not match	No superfamily association
A8IE22_AZOC5/25-274;PF10118	a.118	250	9	248	95.6	Int_121485|a.118.1.10_10|a.118.8.1_88	533	(97-346)	46.72	4.9e-14	239	No ambiguity	Clathrin adaptor core protein|Tetratricopeptide repeat (TPR)	Predicted metal-dependent hydrolase	No clan		No superfamily association
C7NAK2_LEPBD/59-223;PF13644	a.118	165	2	162	96.97	Uni_3572_B7KM43|a.118.8.2|63-360|d1hz4a_	298	(23-212)	63.42	7.6e-07	160	Confident*	Transcription factor MalT domain III	DKNYY family	No clan		No superfamily association
D1AQW7_SEBTE/212-393;PF13644	b.69	182	2	179	97.25	Uni_7848_UPI00006CDA5F|b.69.11.1|1563-1838|d1ri6a_	276	(1-176)	63.41	5.1e-24	177	Conflict	Putative isomerase YbhE	DKNYY family	No clan		No superfamily association
B2VCS0_ERWT9/21-84;PF15959	c.10	64	1	64	98.44	Uni_2409_A7QUW7|c.10.2.1|731-1187|d2omza2	457	(185-251)	14.44	7.2e-74	63	No ambiguity	Internalin LRR domain	Domain of unknown function (DUF4762)	No clan		No superfamily association
Q92VY3_RHIME/47-333;PF10111	c.68	287	1	286	99.3	Uni_3639_UPI000192429D|c.68.1.17|66-389|d1xhba2	324	(23-314)	89.81	1.5e-53	285	Confident*	Polypeptide N-acetylgalactosaminyltransferase 1, N-terminal domain	Glycosyltransferase like family 2	CL0110	clan fold match	fold match
Q3Z8Y5_DEHM1/164-406;PF13485	d.92	243	3	225	91.36	Uni_1903_Q7Z266|d.92.1.13|279-545|d3b7sa3	267	(21-265)	91.39	2.9e-60	222	Confident	Zn aminopeptidase catalytic domain	Peptidase MA superfamily	No clan		No superfamily association
B9JVB4_AGRVS/185-340;PF13480	d.108	156	1	156	99.36	Uni_1158_Q92QS2|d.108.1.4|199-356|d1ne9a2	158	(1-155)	97.47	3e-24	155	No ambiguity	FemXAB nonribosomal peptidyltransferases	Acetyltransferase (GNAT) domain	CL0257	clan fold match	No superfamily association
G8PN29_PSEUV/194-342;PF13480	b.69	149	6	147	94.63	Uni_169_A0D307|b.69.11.1|21-293|d1ri6a_	273	(7-154)	53.85	1.3e-14	141	Confident	Putative isomerase YbhE	Acetyltransferase (GNAT) domain	CL0257	clan fold not match	fold NOT match
Q18J31_HALWD/305-488;PF13482	c.55	184	1	184	99.46	Uni_5400_Q18J31|c.55.3.5|305-492|d1x9ma1	188	(1-184)	97.34	4.1e-70	183	Confident*	DnaQ-like 3'-5' exonuclease	RNase_H superfamily	CL0219	clan fold match	fold match
B2KCM8_ELUMP/314-486;PF13482	a.118	173	2	165	94.22	Uni_6257_Q2LT36|a.118.8.7|231-834|d2ooea1	604	(52-211)	26.32	5.6e-22	163	No ambiguity	HAT/Suf repeat	RNase_H superfamily	CL0219	clan fold not match	No superfamily association
Q5SDH6_9NEOP/27-61;PF11415	g.3	35	1	35	97.14	Uni_59_Q5SDH9|g.3.7.4|26-61|d1mm0a_	36	(2-36)	94.44	2.1e-20	34	No ambiguity	Insect defensins	Antifungal peptide termicin	CL0054	clan fold match	fold match
B4KTY0_DROMO/295-385;PF15881	a.118	91	5	89	92.31	Int_2034960|a.118.8.2_1|a.118.8.7_1	444	(7-97)	20.27	3.8e-66	84	No ambiguity	Transcription factor MalT domain III|HAT/Suf repeat	Domain of unknown function (DUF4734)	No clan		No superfamily association
A5KBN1_PLAVS/206-241;PF04886	a.118	36	2	33	86.11	Uni_865_UPI000176141B|a.118.1.8|529-858|d1m8za_	330	(206-237)	9.39	6.2e-123	31	No ambiguity	Pumilio repeat	PT repeat	No clan		No superfamily association
Q46324_EHRRU/33-290;PF01617	f.4	258	28	221	74.81	Int_1914168|f.4.5.1_10|f.4.1.1_11	219	(3-209)	94.06	1.2e-16	193	No ambiguity	Autotransporter|Outer membrane protein	Surface antigen	CL0193	clan fold match	No superfamily association
S2J7V3_MUCC1/61-89;PF08518	a.118	29	1	28	93.1	Uni_1764_B0EUW9|a.118.8.7|16-483|d2ooea1	468	(367-394)	5.77	8.3e-25	27	Confident	HAT/Suf repeat	Spa2 homology domain (SHD) of GIT	No clan		No superfamily association
O84231_CHLTR/32-190;PF04156	a.118	159	2	157	97.48	Int_2012758|a.118.1.24_1|a.118.8.7_1	549	(202-364)	29.51	4.6e-48	155	No ambiguity	Plakophilin 1 helical region|HAT/Suf repeat	IncA protein	No clan		No superfamily association
E6K0H6_PARDN/50-268;PF12687	d.211	219	49	213	74.89	Uni_8234_C0QW34|d.211.1.1|50-574|d2fo1e1	525	(75-239)	31.24	2.2e-101	164	Conflict	Ankyrin repeat	Protein of unknown function (DUF3801)	No clan		No superfamily association
Q6AFZ9_LEIXX/39-158;PF12688	a.118	120	1	118	97.5	Int_2012343|a.118.1.24_1|a.118.8.2_1	455	(157-288)	28.79	1.1e-38	117	Confident*	Plakophilin 1 helical region|Transcription factor MalT domain III	Tetratrico peptide repeat	CL0020	clan fold match	fold match
R6NBX2_9FIRM/31-209;PF07751	a.118	179	5	177	96.09	Int_2042522|a.118.8.7_1|a.118.17.2_1	589	(290-495)	34.8	5.3e-35	172	Confident*	HAT/Suf repeat|Exocyst complex component	Abi-like protein	No clan		No superfamily association
D1A9I5_THECD/63-218;PF14219	b.69	156	3	155	97.44	Uni_3964_B9H856|b.69.11.1|281-575|d1ri6a_	295	(130-285)	52.54	3.6e-49	152	Confident*	Putative isomerase YbhE	Domain of unknown function (DUF4328)	No clan		No superfamily association
D7L8Z3_ARALL/23-128;PF05938	b.69	106	10	85	70.75	Uni_162_A6UFB1|b.69.8.1|256-733|d1tyea_	478	(172-240)	14.23	4.1e-128	75	No ambiguity	Integrin alpha N-terminal domain	Plant self-incompatibility protein S1	No clan		No superfamily association
R7CYF7_9BACE/45-230;PF09603	a.118	186	10	183	93.01	Uni_22176_UPI00017931A5|a.118.8.1|14-214|d1elra_	201	(5-184)	89.05	7.2e-17	173	Confident	Tetratricopeptide repeat (TPR)	Fibrobacter succinogenes major domain (Fib_succ_major)	No clan		No superfamily association
Q5L9I5_BACFN/520-712;PF09603	b.69	193	3	188	95.85	Uni_7819_Q233I1|b.69.4.1|1942-2403|d1sq9a_	462	(213-407)	41.99	3.9e-49	185	Confident*	WD40-repeat	Fibrobacter succinogenes major domain (Fib_succ_major)	No clan		No superfamily association
GLPR_HAEIN/6-62;PF08220	a.4	57	1	56	96.49	Int_363428|a.4.5.51_1|a.4.5.33_2	71	(5-69)	90.14	1.5e-13	55	Confident*	Heat-inducible transcription repressor HrcA, N-terminal domain|Transcriptional regulator IclR, N-terminal domain	DeoR-like helix-turn-helix domain	CL0123	clan fold match	fold match
A2SNC1_METPP/12-105;PF14216	a.118	94	2	94	97.87	Int_162022|a.118.1.9_1|a.118.6.1_40	392	(191-291)	25.51	8.5e-36	92	No ambiguity	Regulatory subunit H of the V-type ATPase|Protein prenylyltransferase	Domain of unknown function (DUF4326)	No clan		No superfamily association
R5ZPG5_9CLOT/24-98;PF14213	a.118	75	2	75	97.33	Int_52946|a.118.1.5_10|a.118.1.24_12	340	(164-248)	24.71	2.6e-107	73	No ambiguity	Leucine-rich repeat variant|Plakophilin 1 helical region	Domain of unknown function (DUF4325)	No clan		No superfamily association
SLA1_SCHPO/1120-1175;PF08226	b.81	56	1	56	98.21	Uni_180_A9AMY5|b.81.3.1|178-346|d1p9ha_	169	(73-128)	32.54	3.3e-25	55	No ambiguity	Adhesin YadA, collagen-binding domain	Domain of unknown function (DUF1720)	No clan		No superfamily association
D3B6S1_POLPA/203-230;PF00526	a.138	28	1	28	96.43	Uni_3254_P11976|a.138.1.1|107-611|d2cvca1	505	(3-26)	4.55	3e-225	27	No ambiguity	Cytochrome c3-like	Dictyostelium (slime mold) repeat	No clan		No superfamily association
VE1_HPV41/16-135;PF00524	a.118	120	2	118	96.67	Int_2035909|a.118.8.2_1|a.118.17.2_1	469	(91-221)	27.72	4.6e-41	116	No ambiguity	Transcription factor MalT domain III|Exocyst complex component	E1 Protein, N terminal domain	No clan		No superfamily association
Q091U4_STIAD/44-173;PF11303	a.118	130	3	123	92.31	Int_223291|a.118.17.1_1|a.118.8.7_2	399	(267-389)	30.58	6.3e-11	120	No ambiguity	Cullin repeat|HAT/Suf repeat	Protein of unknown function (DUF3105)	No clan		No superfamily association
Q02AI8_SOLUE/1003-1074;PF07624	a.118	72	2	72	97.22	Int_52930|a.118.1.23_1|a.118.1.5_12	345	(248-318)	20.29	4.1e-46	70	No ambiguity	Diap1 N-terninal region-like|Leucine-rich repeat variant	Protein of unknown function (DUF1585)	No clan		No superfamily association
A9F723_SORC5/57-119;PF07626	d.211	63	1	62	96.83	Uni_7389_B6QHD1|d.211.1.1|1090-1491|d2fo1e1	402	(130-194)	15.92	2.8e-149	61	Confident*	Ankyrin repeat	Protein of unknown function (DUF1587)	No clan		No superfamily association
Q6CA84_YARLI/336-638;PF04082	a.118	303	69	259	62.71	Int_2036344|a.118.8.2_1|a.118.24.1_1	441	(224-424)	45.35	3.9e-48	190	Confident	Transcription factor MalT domain III|Pseudo ankyrin repeat	Fungal specific transcription factor domain	CL0507		No superfamily association
G0QY13_ICHMG/460-558;PF08647	a.118	99	3	99	96.97	Int_116758|a.118.8.2_10|a.118.1.1_75	299	(57-155)	32.78	8.9e-31	96	Confident*	Transcription factor MalT domain III|Armadillo repeat	BRE1 E3 ubiquitin ligase	No clan		No superfamily association
Q6CF00_YARLI/305-431;PF08642	b.69	127	5	121	91.34	Uni_6714_Q5KNF0|b.69.11.1|403-698|d1ri6a_	296	(4-115)	37.5	8.9e-45	116	Confident	Putative isomerase YbhE	Histone deacetylation protein Rxt3	CL0513	clan fold not match	No superfamily association
Q6UKY3_CHLRE/53-119;PF04716	a.118	67	1	66	97.01	Int_202515|a.118.5.1_10|a.118.6.1_19	454	(132-206)	16.3	1.3e-116	65	Confident*	Bacterial muramidases|Protein prenylyltransferase	ETC complex I subunit conserved region	No clan		No superfamily association
STX3_ANESU/1-23;PF08098	g.11	23	1	23	95.65	d1ansa_|g.11.1.1	27	(1-23)	81.48	5.2e-14	22	No ambiguity	Neurotoxin III (ATX III)	Anemonia sulcata toxin III family	No clan		fold match
B9T010_RICCO/7-44;PF14369	g.37	38	1	38	97.37	Uni_108078_UPI00017EFD37|g.37.1.1|935-988|d2csha1	54	(2-45)	79.63	1.9e-16	37	Confident*	Classic zinc finger, C2H2	zinc-ribbon	CL0167	clan fold not match	No superfamily association
B2WNT3_PYRTR/372-451;PF12812	b.80	80	3	79	95	Uni_1094_A8Y9S3|b.80.8.1|35-165|d2f3la1	131	(25-115)	68.7	1.7e-11	76	Confident*	Pentapeptide repeats	PDZ-like domain	CL0466	clan fold not match	No superfamily association
U5S2I3_9CLOT/9-106;PF10844	d.211	98	3	96	94.9	Uni_10530_Q17IG6|d.211.1.1|373-775|d2fo1e1	403	(99-192)	23.08	9.4e-64	93	Conflict	Ankyrin repeat	Protein of unknown function (DUF2577)	No clan		No superfamily association
R7GTJ5_9FIRM/11-232;PF10844	d.3	222	37	185	66.67	Uni_658_B7IYW3|d.3.1.16|27-168|d2evra2	142	(1-140)	97.89	4e-35	148	No ambiguity	NlpC/P60	Protein of unknown function (DUF2577)	No clan		No superfamily association
D3F285_CONWI/315-460;PF06974	c.43	146	1	146	99.32	Int_1224875|c.43.1.3_1|c.43.1.2_25	208	(60-206)	70.19	1.9e-41	145	No ambiguity	Choline/Carnitine O-acyltransferase|NRPS condensation domain (amide synthase)	Protein of unknown function (DUF1298)	No clan		No superfamily association
T2GFM1_DESGI/5-102;PF14361	d.211	98	4	96	93.88	Uni_12185_Q7PLP5|d.211.1.1|226-764|d2fo1e1	539	(119-215)	17.81	6.3e-66	92	Confident	Ankyrin repeat	RsbT co-antagonist protein rsbRD N-terminal domain	No clan		No superfamily association
C5D907_GEOSW/10-199;PF14367	c.120	190	1	146	76.32	Uni_1637_C9RWJ0|c.120.1.1|8-156|d1v96a1	149	(4-149)	97.32	9.8e-96	145	No ambiguity	PIN domain	Domain of unknown function (DUF4411)	CL0280	clan fold match	fold match
Q9PQ05_UREPA/258-341;PF07198	c.10	84	2	83	96.43	Int_2577013|c.10.1.1_1|c.10.2.4_1	160	(4-87)	51.88	2.9e-55	81	No ambiguity	28-residue LRR|U2A'-like	Protein of unknown function (DUF1410)	No clan		No superfamily association
A0EI12_PARTE/43-162;PF13863	a.118	120	2	119	97.5	Uni_7606_UPI00006CD5C0|a.118.8.7|299-843|d2ooea1	545	(340-468)	23.49	1.2e-125	117	Confident*	HAT/Suf repeat	Domain of unknown function (DUF4200)	No clan		No superfamily association
Q6YZ44_ORYSJ/63-107;PF07197	c.10	45	5	42	82.22	Uni_139_A1ZC38|c.10.2.1|54-362|d2omza2	309	(194-230)	11.65	7.8e-52	37	No ambiguity	Internalin LRR domain	Protein of unknown function (DUF1409)	No clan		No superfamily association
B5DNV6_DROPS/259-347;PF13864	a.118	89	19	87	76.4	Uni_3119_B2J834|a.118.6.1|726-1061|d1d8da_	336	(73-147)	22.02	3.2e-61	68	No ambiguity	Protein prenylyltransferase	Calmodulin-binding	No clan		No superfamily association
Q8CX01_STRA5/39-255;PF07373	a.118	217	41	216	80.65	Int_134416|a.118.1.15_1|a.118.5.1_5	350	(19-204)	52.86	7.4e-15	175	No ambiguity	Mo25 protein|Bacterial muramidases	CAMP factor (Cfa)	No clan		No superfamily association
G8TP47_NIAKG/39-158;PF06718	a.118	120	2	119	97.5	Int_199915|a.118.4.1_1|a.118.5.1_5	330	(153-276)	37.27	3.8e-19	117	No ambiguity	Lipovitellin-phosvitin complex, superhelical domain|Bacterial muramidases	Protein of unknown function (DUF1203)	No clan		No superfamily association
Q6N7F9_RHOPA/23-138;PF07378	d.211	116	3	116	97.41	Uni_10597_Q20CQ7|d.211.1.1|690-963|d2fo1e1	274	(5-118)	41.24	1.2e-36	113	Conflict	Ankyrin repeat	Flagellar protein FlbT	No clan		No superfamily association
F6RQG3_MONDO/9-289;PF15768	a.118	281	5	198	68.68	Int_1989543|a.118.1.16_1|a.118.8.7_1	290	(66-254)	64.83	4e-28	193	No ambiguity	PBS lyase HEAT-like repeat|HAT/Suf repeat	Coiled-coil domain-containing protein 190	No clan		No superfamily association
R7GCA6_9FIRM/13-129;PF07179	b.69	117	2	116	97.44	Uni_10797_UPI0000E4A4A4|b.69.4.1|995-1440|d1gxra_	446	(281-400)	26.68	2.3e-53	114	Confident*	WD40-repeat	SseB protein N-terminal domain	No clan		No superfamily association
Q9HHJ9_HALSA/326-393;PF07282	b.69	68	2	67	95.59	Uni_6309_Q54KM3|b.69.2.3|419-729|d1l0qa2	311	(178-248)	22.51	3.2e-42	65	Confident*	YVTN repeat	Putative transposase DNA-binding domain	CL0167	clan fold not match	No superfamily association
F0R352_BACSH/22-195;PF06378	a.118	174	11	163	87.36	Int_2034967|a.118.8.2_1|a.118.8.7_1	444	(7-181)	39.19	2.4e-07	152	No ambiguity	Transcription factor MalT domain III|HAT/Suf repeat	Protein of unknown function (DUF1071)	No clan		No superfamily association
AKH_MANSE/20-64;PF06377	a.118	45	4	43	86.67	Uni_15903_Q12TQ4|a.118.8.1|196-555|d1hxia_	360	(218-255)	10.28	1.5e-84	39	No ambiguity	Tetratricopeptide repeat (TPR)	Adipokinetic hormone	No clan		No superfamily association
F2F8J2_SOLSS/58-93;PF06803	c.10	36	1	36	97.22	Uni_4124_B4W1Z2|c.10.2.1|72-462|d2omza2	391	(43-78)	8.95	1.4e-137	35	No ambiguity	Internalin LRR domain	Protein of unknown function (DUF1232)	No clan		No superfamily association
F6DLI9_DESRL/21-57;PF06803	b.69	37	1	37	97.3	Uni_3_A0BEC3|b.69.7.1|217-642|d1qfma1	426	(162-198)	8.45	9e-150	36	Confident*	Prolyl oligopeptidase, N-terminal domain	Protein of unknown function (DUF1232)	No clan		No superfamily association
B0T679_CAUSK/10-90;PF06620	b.69	81	1	80	97.53	Uni_11940_UPI000192425B|b.69.4.1|178-498|d1gxra_	321	(76-156)	24.92	4.6e-83	79	Confident*	WD40-repeat	Protein of unknown function (DUF1150)	No clan		No superfamily association
R5MT49_9BACE/28-132;PF16323	b.1	105	3	105	97.14	Uni_22813_UPI0000E48844|b.1.2.1|3445-3627|d1wfoa1	183	(80-180)	54.64	3.5e-29	102	Confident*	Fibronectin type III	Domain of unknown function (DUF4959)	No clan		fold match
D5CTL1_SIDLE/53-273;PF06629	d.211	221	13	170	71.04	Uni_11514_Q54VV9|d.211.1.1|624-1040|d1myoa_	417	(61-219)	37.89	6.3e-61	157	Confident	Ankyrin repeat	MltA-interacting protein MipA	CL0193	clan fold not match	No superfamily association
B1Y2G5_LEPCP/59-293;PF06629	a.118	235	9	235	96.17	Int_1940400|a.118.1.1_1|a.118.5.1_1	590	(191-434)	41.19	1.9e-67	226	No ambiguity	Armadillo repeat|Bacterial muramidases	MltA-interacting protein MipA	CL0193	clan fold not match	No superfamily association
M4NC85_9GAMM/36-258;PF06629	b.69	223	7	210	91.03	Uni_6635_C8V743|b.69.4.1|21-454|d1gxra_	434	(230-432)	46.54	4e-68	203	Confident	WD40-repeat	MltA-interacting protein MipA	CL0193	clan fold not match	No superfamily association
H2L652_ORYLA/469-652;PF12529	a.118	184	4	151	79.89	Int_1952403|a.118.1.2_1|a.118.24.1_1	548	(335-483)	27.01	5.3e-72	147	Conflict	HEAT repeat|Pseudo ankyrin repeat	Xylosyltransferase C terminal	No clan		No superfamily association
A0MBM6_9ENTO/100-122;PF12521	b.121	23	1	23	95.65	Uni_1386_Q6JKS2|b.121.4.1|568-856|d1tmf1_	289	(260-282)	7.61	1e-14	22	No ambiguity	Picornaviridae-like VP (VP1, VP2, VP3 and VP4)	Protein of unknown function (DUF3724)	No clan		No superfamily association
B0S4U2_DANRE/156-205;PF14788	a.39	50	1	50	98	Int_304162|a.39.1.8_10|a.39.1.7_1	160	(18-67)	30.63	4.5e-43	49	Confident*	Penta-EF-hand proteins|EF-hand modules in multidomain proteins	EF hand	CL0220	clan fold match	fold match
A0A0B2VC03_TOXCA/950-984;PF03057	a.118	35	1	35	97.14	Uni_2298_B3RPV7|a.118.8.7|567-1144|d2ooea1	578	(27-55)	4.84	1.2e-187	34	No ambiguity	HAT/Suf repeat	DUF236 repeat	No clan		No superfamily association
F0Y7H8_AURAN/157-268;PF14783	b.69	112	4	110	94.64	Uni_5491_Q10051|b.69.2.3|213-491|d1l0qa2	279	(126-237)	39.78	8.1e-70	106	Confident	YVTN repeat	Ciliary BBSome complex subunit 2, middle region	CL0186	clan fold match	No superfamily association
E4X0F5_OIKDI/717-983;PF16212	f.33	267	1	264	98.5	Uni_889_UPI00017B418F|f.33.1.1|643-1078|d1wpga4	436	(185-431)	56.42	2.2e-104	263	No ambiguity	Metal cation-transporting ATPase, transmembrane domain	Phospholipid-translocating P-type ATPase C-terminal	No clan		fold match
F2DU32_HORVD/35-120;PF14547	a.52	86	13	84	82.56	d1hypa_|a.52.1.1	75	(3-71)	90.67	1.9e-27	71	No ambiguity	Plant lipid-transfer and hydrophobic proteins	Hydrophobic seed protein	CL0482	clan fold match	fold match
FUT4_MOUSE/87-234;PF17039	c.87	148	1	148	99.32	Uni_217_Q62994|c.87.1.11|77-426|d2nzwa1	350	(11-158)	42	1e-38	147	No ambiguity	FucT-like	Fucosyltransferase, N-terminal	No clan		No superfamily association
C1FFA2_MICSR/31-175;PF11938	a.118	145	3	141	95.17	Uni_1610_A2RAM7|a.118.8.1|39-429|d1hxia_	391	(249-388)	35.55	5.2e-09	138	No ambiguity	Tetratricopeptide repeat (TPR)	TLR4 regulator and MIR-interacting MSAP	No clan		No superfamily association
L5LDA5_MYODS/222-435;PF06021	d.108	214	5	211	96.26	Int_1520429|d.108.1.5_1|d.108.1.10_1	273	(5-185)	65.93	3.3e-46	206	No ambiguity	Hypothetical protein cg14615-pa|EF1021-like	Aralkyl acyl-CoA:amino acid N-acyltransferase	No clan		fold match
Q6QXL6_GVAS/4-92;PF06024	b.69	89	3	88	95.51	Uni_1750_A8ZPE2|b.69.11.1|586-888|d1ri6a_	303	(9-94)	28.05	6.6e-72	85	Confident*	Putative isomerase YbhE	Nucleopolyhedrovirus protein of unknown function (DUF912)	No clan		No superfamily association
E9H9L3_DAPPU/85-180;PF16033	b.69	96	4	96	95.83	Uni_1128_Q82EY7|b.69.8.1|31-440|d1tyea_	410	(314-407)	22.68	1.6e-43	92	Confident*	Integrin alpha N-terminal domain	Domain of unknown function (DUF4789)	No clan		No superfamily association
C7RJI1_ACCPU/149-192;PF13005	g.37	44	2	44	95.45	Uni_79407_UPI0000F2DBD0|g.37.1.1|289-356|d2epsa1	68	(6-48)	61.76	5.7e-26	42	Confident*	Classic zinc finger, C2H2	zinc-finger binding domain of transposase IS66	No clan		No superfamily association
A1VTH3_POLNA/23-192;PF16036	d.36	170	2	170	98.82	Uni_165_C6P0H7|d.36.1.1|16-187|d1eyqa_	172	(4-171)	97.09	1.2e-38	168	No ambiguity	Chalcone isomerase	Chalcone isomerase-like	CL0560	clan fold match	fold match
G5AL43_HETGA/4-83;PF15786	c.37	80	2	80	97.5	Uni_26839_UPI0000D57496|c.37.1.8|1-187|d2ew1a1	187	(76-153)	41.18	3.3e-28	78	No ambiguity	G proteins	PET assembly of cytochrome c oxidase, mitochondrial	No clan		No superfamily association
C1DH84_AZOVD/25-45;PF10685	a.118	21	2	17	71.43	Uni_800_A4FD32|a.118.18.1|493-789|d1ouva_	297	(22-39)	5.72	7.7e-30	15	No ambiguity	HCP-like	Stress-induced bacterial acidophilic repeat motif	CL0385		No superfamily association
D5AME6_RHOCB/22-121;PF13316	a.118	100	4	98	94	Int_29824|a.118.1.2_11|a.118.8.7_36	542	(24-124)	18.45	8.3e-27	94	No ambiguity	HEAT repeat|HAT/Suf repeat	Protein of unknown function (DUF4087)	No clan		No superfamily association
D4J6I1_9FIRM/369-579;PF13311	c.1	211	1	173	81.52	Uni_270_A7B5A9|c.1.28.2|166-534|d1olta_	369	(217-369)	41.19	1.5e-57	172	No ambiguity	Oxygen-independent coproporphyrinogen III oxidase HemN	Protein of unknown function (DUF4080)	No clan		No superfamily association
R6RRY7_9BACE/26-332;PF16141	c.1	307	37	307	87.95	Uni_1228_C6IPE2|c.1.8.5|53-362|d1eoka_	310	(1-309)	99.35	9.8e-79	270	No ambiguity	Type II chitinase	Putative glycoside hydrolase Family 18, chitinase_18	CL0058	clan fold match	No superfamily association
C7R3D4_JONDD/49-161;PF13312	d.108	113	1	112	98.23	Uni_6514_B5HWY3|d.108.1.1|5-275|d1p0ha_	271	(44-148)	38.38	1.7e-43	111	No ambiguity	N-acetyl transferase, NAT	Domain of unknown function (DUF4081)	No clan		No superfamily association
R9AD77_WALI9/953-1185;PF10441	a.118	233	3	225	95.28	Int_1946099|a.118.1.10_1|a.118.8.7_1	669	(149-376)	33.93	1.9e-40	222	No ambiguity	Clathrin adaptor core protein|HAT/Suf repeat	Urb2/Npa2 family	No clan		No superfamily association
K3WRX3_PYTUL/855-1031;PF10442	c.10	177	8	165	88.7	Uni_2596_A9VDL4|c.10.1.2|102-418|d2ca6a1	317	(55-229)	54.89	4.3e-19	157	No ambiguity	Rna1p (RanGAP1), N-terminal domain	FIST C domain	No clan		No superfamily association
F5ZA88_ALTSS/245-375;PF10442	a.118	131	4	127	93.89	Int_2034881|a.118.8.2_1|a.118.8.5_1	163	(40-162)	74.85	6.2e-13	123	No ambiguity	Transcription factor MalT domain III|Atu0120-like	FIST C domain	No clan		No superfamily association
D0LZC1_HALO1/220-371;PF10442	b.69	152	2	149	96.71	Uni_1140_A5DY30|b.69.4.1|56-402|d1gxra_	347	(196-345)	42.94	1.2e-42	147	Confident*	WD40-repeat	FIST C domain	No clan		No superfamily association
YME2_NEUCR/380-822;PF10443	c.37	443	1	319	71.78	Uni_12092_B8MKR7|c.37.1.20|387-688|d2fnaa2	302	(2-301)	99.01	5.1e-164	318	No ambiguity	Extended AAA-ATPase domain	RNA12 protein	CL0023	clan fold match	No superfamily association
O07417_MYCTU/50-126;PF02470	b.68	77	1	75	96.1	Uni_1241_Q029Q7|b.68.6.2|44-334|d1v04a_	291	(212-282)	24.05	3.2e-69	74	Confident*	Serum paraoxonase/arylesterase 1, PON1	MlaD protein	No clan		No superfamily association
K3XSG2_SETIT/245-294;PF03478	b.109	50	4	49	90	Uni_816_C2EAW7|b.109.1.1|225-492|d2bmla1	268	(103-149)	17.16	6.2e-67	45	Confident	Cell wall binding repeat	Protein of unknown function (DUF295)	No clan		No superfamily association
M4F892_BRARP/343-394;PF03478	b.68	52	1	52	98.08	Uni_8563_Q8TR88|b.68.7.1|74-348|d1k32a2	275	(12-72)	21.82	4.5e-97	51	Confident*	Tricorn protease N-terminal domain	Protein of unknown function (DUF295)	No clan		No superfamily association
C7MQ01_SACVD/3-182;PF02474	d.108	180	9	178	93.89	Int_3253944|d.108.1.8_1|d.108.1.10_1	304	(4-193)	62.17	2.2e-11	169	No ambiguity	AstA-like|EF1021-like	Nodulation protein A (NodA)	CL0257	clan fold match	fold match
Q20531_CAEEL/1540-1621;PF02494	b.69	82	2	81	96.34	Uni_7152_P56093|b.69.4.1|182-514|d1gxra_	333	(160-250)	27.03	4.9e-75	79	Confident*	WD40-repeat	HYR domain	CL0159	clan fold not match	No superfamily association
Q9YVN8_MSEPV/10-106;PF02498	a.118	97	1	95	96.91	Int_1946124|a.118.1.10_1|a.118.8.7_1	669	(183-279)	14.35	4.3e-62	94	Confident*	Clathrin adaptor core protein|HAT/Suf repeat	BRO family, N-terminal domain	No clan		No superfamily association
A0A0P9RNL1_PSESG/25-110;PF02498	b.69	86	2	85	96.51	Uni_4681_B7XIH7|b.69.4.1|240-569|d2ovrb2	330	(206-288)	24.85	4.8e-47	83	Confident*	WD40-repeat	BRO family, N-terminal domain	No clan		No superfamily association
G4T7B6_PIRID/5-151;PF11640	d.211	147	11	141	88.44	Uni_6479_B3ER20|d.211.1.1|319-720|d2fo1e1	402	(214-345)	32.59	2.4e-75	130	Conflict	Ankyrin repeat	Telomere-length maintenance and DNA damage repair	No clan		No superfamily association
Q5LD36_BACFN/304-466;PF17140	a.118	163	2	161	97.55	Int_1950801|a.118.1.2_1|a.118.8.7_1	613	(132-299)	27.24	2e-78	159	Confident*	HEAT repeat|HAT/Suf repeat	Domain of unknown function (DUF5113)	No clan		No superfamily association
Q03RE3_LACBA/12-96;PF13262	a.118	85	3	84	95.29	Int_111371|a.118.17.1_1|a.118.18.1_33	268	(3-84)	30.22	4.4e-19	81	No ambiguity	Cullin repeat|HCP-like	Protein of unknown function (DUF4054)	No clan		No superfamily association
Q8B9F1_NPVR1/1-390;PF05054	a.118	390	122	382	66.67	Int_214699|a.118.17.2_10|a.118.8.1_88	587	(110-359)	42.42	6.4e-12	260	No ambiguity	Exocyst complex component|Tetratricopeptide repeat (TPR)	Protein of unknown function (DUF673)	No clan		No superfamily association
Q8SSW4_DICDI/568-610;PF05725	c.10	43	1	43	97.67	Uni_4774_B4WSF3|c.10.1.1|163-603|d1z7xw1	441	(55-101)	10.43	5.2e-144	42	No ambiguity	28-residue LRR	FNIP Repeat	CL0022	clan fold match	No superfamily association
A9KS63_CLOPH/357-503;PF12010	c.94	147	1	146	98.64	Uni_10457_A9KS63|c.94.1.1|43-504|d1j1na_	462	(315-460)	31.39	2.6e-48	145	No ambiguity	Phosphate binding protein-like	Domain of unknown function (DUF3502)	No clan	fold match
