# Supplementary material for: Use of designed sequences in protein structure recognition
Source: Biol Direct. 2018 May 9;13:8. doi: 10.1186/s13062-018-0209-6 (PMC5960202; doi:10.1186/s13062-018-0209-6)
Supplement: Supplementary file 8 — Table S4. TM-Align scores for Pfam families with known structure information but no fold association available in SCOP. (XLSX 14 kb) [file 13062_2018_209_MOESM8_ESM.xlsx]

## Sheet: file_mapped_FINAL
Table S4 : TM Align scores for Pfam families with known structure information but no fold association available in SCOP
Note : Comparison of structures associated by our approach with the structures given by Pfam for 65 families.
Pfam ID of the family	Structure associated by our approach		Structure available for the Pfam family		Validation
	PDB entry	chain	PDB entry	chain	TM score	fold associated
PF13727	1OMO	A	3NKL	B	0.54857	c.2
PF01209	1TW3	A	4OBW	C	0.6726	c.66
PF16473	1J9A	A	4OKE	A	0.74292	c.55
PF08448	1P97	A	3BWL	C	0.65222	d.110
PF14573	1OR5	A	3CE7	A	0.70733	a.28
PF09423	1UTE	A	2YEQ	A	0.74879	d.159
PF13443	1X57	A	3TYR	A	0.6341	a.35
PF14659	1P7D	A	2KKP	A	0.66501	d.163
PF13533	1VF7	A	4KKT	D	0.50648	f.46
PF14870	2EBS	A	2XBG	A	0.77077	b.69
PF13920	1T1H	A	3EB5	A	0.58431	g.44
PF16990	1UXZ	A	2BGO	A	0.75333	b.18
PF13174	2OOE	A	3VTY	A	0.61477	a.118
PF15409	1U5F	A	4IAP	B	0.67671	b.55
PF07993	1BXK	A	4U7W	B	0.73859	c.2
PF01170	1WY7	A	3V8V	B	0.71717	c.66
PF00165	1BL0	A	4FE7	A	0.70577	a.4
PF16472	1QNI	A	3S25	A	0.68389	b.69
PF07646	1ZGK	A	4UNM	A	0.71946	b.68
PF08913	2B0H	A	2KVP	A	0.85401	a.24
PF04056	1JEY	B	4WFQ	A	0.79486	c.62
PF08662	1K32	A	3WJ9	B	0.52331	b.69
PF16897	1JAL	A	2EKI	A	0.65588	c.37
PF16819	2EBS	A	4R5O	D	0.54605	b.69
PF13519	1N3Y	A	2X5N	A	0.75868	c.62
PF13570	1KB0	A	3HXJ	B	0.68843	b.70
PF08357	1FYX	A	3VBC	A	0.64486	c.23
PF07738	1K3I	A	4DXT	A	0.60695	b.18
PF11465	1F97	A	2PTU	D	0.76775	b.1
PF15777	1EXK	A	3LD0	G	0.57306	g.54
PF12681	1SQI	A	2QNT	A	0.66638	d.32
PF06100	1B5Q	A	4IA5	A	0.691	c.3
PF13970	2BGR	A	3S9J	A	0.5403	b.70
PF14583	1TBG	A	3PE7	A	0.67534	b.69
PF07591	1DQ3	A	2LWY	A	0.84408	b.86
PF12690	2FO1	E	3ISY	A	0.54515	d.211
PF12728	1R8E	A	4J2N	A	0.67163	a.6
PF13596	1EW0	A	2QKP	D	0.56957	d.110
PF03022	2GHS	A	3Q6K	A	0.73863	b.68
PF13492	1F5M	A	3EEA	A	0.72791	d.110
PF06977	1IJQ	A	3QQZ	A	0.64307	b.68
PF14501	1I58	A	4BXI	A	0.70498	d.122
PF12348	1QGR	A	4K92	B	0.6513	a.118
PF04613	2F9C	A	3PMO	A	0.54841	b.81
PF08266	1L3W	A	4ZPS	A	0.64857	b.1
PF02719	1R6D	A	3VVC	A	0.74626	c.2
PF13768	1N3Y	A	4FX5	A	0.78586	c.62
PF08840	1DIN	A	3HLK	B	0.71722	c.69
PF13495	1A0P	A	2A3V	A	0.50337	a.60
PF10771	1R1U	A	2L02	B	0.67412	a.4
PF13581	1I58	A	4R39	C	0.63574	d.122
PF13578	2BM8	A	3DR5	A	0.62276	c.66
PF03664	1YIF	A	3WN1	A	0.69854	b.67
PF16743	1TYE	A	3OD9	B	0.62294	b.69
PF13517	1TYE	A	2C25	A	0.63027	b.69
PF13188	1EW0	A	4L9F	A	0.77282	d.110
PF13469	1NST	A	2ZQ5	A	0.59635	c.37
PF14639	3BZK	A	3PSI	A	0.69575	c.55
PF13549	1A9X	A	1WR2	A	0.59596	d.142
PF16756	1GXR	A	2W18	A	0.68435	b.69
PF06462	1V04	A	4RUQ	A	0.76257	b.68
PF03060	1JCN	A	3BW2	A	0.593	c.1
PF01207	2B4G	A	4YCO	A	0.6146	c.1
PF09325	1X04	A	4FZS	A	0.55792	a.238
PF03793	1K25	A	3OUV	A	0.63302	d.11
