# Supplementary material for: Use of designed sequences in protein structure recognition
Source: Biol Direct. 2018 May 9;13:8. doi: 10.1186/s13062-018-0209-6 (PMC5960202; doi:10.1186/s13062-018-0209-6)
Supplement: Supplementary file 9 — Table S5. Pfam 31 families now associated with structural folds and consensus with our application dataset. (XLSX 21 kb) [file 13062_2018_209_MOESM9_ESM.xlsx]

## Sheet: Sheet1
Table S5 : Pfam(v.31) families now associated with structural folds and consensus with our application dataset.
Note : The consensus between our approach and the fold associated with the families is given under the comments section.
Pfam Accession	SCOP family(Pfam 31)	PDB entry	Uniprot ID	Chain	Start region	End region	SCOP fold associated ( NrichD)	Pfam Query identifier	Coverage(Start-End)	Target from NrichD	E-value	Confidence	Comments
PF04083	c.69.1.6	1hlg	P07098	B	35	97	c.69	A7SVU2_NEMVE/47-127;PF04083	97.53% (1-80)	Uni_4980_UPI0000F2AE7D|c.69.1.6|23-393|d1hlga_	6.6e-20	No ambiguity	Fold association correct
		1hlg	P07098	A	35	97
		1k8q	P80035	B	35	97
		1k8q	P80035	A	35	97
PF05057	c.69.1.18	1tah	Q05489	D	48	166	c.69	A0A023ZC21_YEASX/192-415;PF05057	99.11%(1-223)	Int_1452153|c.69.1.6_10|c.69.1.29_74	8.5e-50	Confident*	Fold association correct
		1cvl	Q05489	A	48	166
		1tah	Q05489	B	48	166
		1tah	Q05489	C	48	166
		2es4	Q05489	A	48	166
		2es4	Q05489	B	48	166
		1qge	Q05489	D	48	166
		1tah	Q05489	A	48	166
		5lip	P22088	A	54	172
		4lip	P22088	E	54	172
		1ys2	P22088	X	54	172
		1ys1	P22088	X	54	172
		2nw6	P22088	A	54	172
		3lip	P22088	A	54	172
		1hqd	P22088	A	54	172
		1oil	P22088	A	54	172
		1oil	P22088	B	54	172
		4lip	P22088	D	54	172
		2lip	P22088	A	54	172
	c.69.1.35	1r3d	Q9KQM4	A	12	118
PF05219	c.66.1.41	2p7h	Q6D6E7	A	28	155	c.66	Q22123_CAEEL/16-281;PF05219	90.98%(20-262)	Uni_2054_Q00T76|c.66.1.18|976-1271|d2o57a1	5.1e-30	No ambiguity	Fold association correct
		2p7h	Q6D6E7	C	28	155
		2p7i	Q6D6E7	A	28	155
		2p7i	Q6D6E7	B	28	155
		2p7h	Q6D6E7	D	28	155
		2p7h	Q6D6E7	B	28	155
PF05834	c.3.1.2	2gmh	P55931	B	70	124	c.3	Q8LJ81_ORYSJ/119-518;PF05834	93.5%(1-375)	Uni_4614_A9BUR8|c.3.1.2|40-419|d1pn0a1	1.1e-27	Confident	Fold association correct
		2gmh	P55931	B	70	124
		2gmj	P55931	B	70	124
		2gmj	P55931	B	70	124
		2gmh	P55931	A	70	124
		2gmh	P55931	A	70	124
		2gmj	P55931	A	70	124
		2gmj	P55931	A	70	124
	c.3.1.6	3fpz	P32318	B	67	210
		3fpz	P32318	A	67	210
PF06259	c.69.1.17	1tia	P61870	A	147	235	c.69	P71654_MYCTU/277-466;PF06259	96.84%(4-188)	Uni_211_A4QSH9|c.69.1.17|30-298|d3tgla_	8.5e-14	Confident*	Fold association correct
PF06342	c.69.1.10	3v1k	P47229	B	4	261	c.69	Q9N4E1_CAEEL/11-307;PF06342	97.64%(4-294)	Uni_338_B3S105|c.69.1.5|15-432|d1wpxa1	2.9e-16	No ambiguity	Fold association correct
		3v1m	P47229	A	4	261
		2ri6	P47229	A	4	261
		2puj	P47229	A	4	261
		2rht	P47229	A	4	261
		2pu5	P47229	B	4	261
		3v1l	P47229	A	4	261
		2pu7	P47229	A	4	261
		3v1k	P47229	A	2	261
		2og1	P47229	A	2	261
		2og1	P47229	B	4	261
		2pu5	P47229	A	2	261
		2puh	P47229	A	4	261
		2rhw	P47229	A	4	261
		3v1n	P47229	A	4	261
PF07021	c.66.1.43	1ve3	O57965	A	28	219	c.66	Q98G08_RHILO/8-202;PF07021	97.95%(2-193)	Int_3106573|c.66.1.19_1|c.66.1.53_1	6.2e-47	Confident*	Fold association correct
		1ve3	O57965	B	28	219
	c.66.1.41	1vlm	Q9X119	A	25	127
		1vlm	Q9X119	B	25	127
	c.66.1.21	1nkv	P39367	A	25	96
		1nkv	P39367	B	25	91
		1nkv	P39367	C	25	96
PF07224	c.69.1.16	4cg1	E5BBQ3	A	12	183	c.69	CLH1_ARATH/11-323;PF07224	90.42%(14-297)	Uni_906_B4KDH4|c.69.1.17|19-501|d1ukca_	2e-11	Confident	Fold association correct
		4cg2	E5BBQ3	A	12	183
		4cg3	E5BBQ3	A	12	183
		3wyn	F7IX06	A	75	195
		3vis	F7IX06	A	75	195
		3wyn	F7IX06	B	75	195
		3vis	F7IX06	B	75	195
PF08386	c.69.1.0	3e3a	P9WNH1	B	169	261	c.69	Q5R036_IDILO/362-463;PF08386	95.1%(2-99)	Int_1441449|c.69.1.16_10|c.69.1.21_22	6.5e-19	Confident*	Fold association correct
		3hys	P9WNH1	A	169	261
		3e3a	P9WNH1	A	169	262
		3hss	P9WNH1	B	169	262
		3hzo	P9WNH1	B	169	262
		3hys	P9WNH1	B	169	262
		3hzo	P9WNH1	A	169	261
		3hss	P9WNH1	A	169	261
	c.69.1.12	1hl7	Q8GJP7	A	195	280
		1hkh	Q8GJP7	A	195	280
		1hkh	Q8GJP7	B	195	280
		1hl7	Q8GJP7	B	195	280
PF10340	c.69.1.0	3g9t	Q0GMU2	A	35	226	c.69	Q6CM49_KLULA/7-335;PF10340	95.74%(8-323)	Uni_893_A7EFP9|c.69.1.21|308-637|d1lnsa3	3.1e-48	Confident*	Fold association correct
		3h17	Q0GMU2	A	35	226
		3g9z	Q0GMU2	A	35	226
		3h19	Q0GMU2	A	35	226
		3l1h	Q0GMU2	A	35	226
		3l1j	Q0GMU2	A	35	226
		3g9u	Q0GMU2	A	35	226
		3h1a	Q0GMU2	A	35	226
		3fak	Q0GMU2	A	35	226
		3v9a	Q0GMU2	A	35	226
		3l1i	Q0GMU2	A	35	226
		3h1b	Q0GMU2	A	35	226
		3h18	Q0GMU2	A	35	226
		2c7b	Q5G935	B	31	235
		2c7b	Q5G935	A	31	235
		4wy5	V5J5W4	B	34	249
		4wy5	V5J5W4	A	34	249
	c.69.1.32	1vkh	Q04066	A	10	132
		1vkh	Q04066	B	10	132
	c.69.1.2	1jji	O28558	A	23	242
		1jji	O28558	D	23	242
		1jji	O28558	C	23	242
		1jji	O28558	B	23	242
	c.69.1.0	3aio	Q976W8	B	44	213
		3aim	Q976W8	C	44	213
		3aik	Q976W8	B	44	213
		3ail	Q976W8	A	44	213
		3ail	Q976W8	B	44	213
		3ain	Q976W8	A	44	213
		3ain	Q976W8	B	44	213
		3aik	Q976W8	C	44	213
		3aik	Q976W8	A	44	213
		3aio	Q976W8	D	44	213
		3aim	Q976W8	B	44	213
		3ail	Q976W8	D	44	213
		3aio	Q976W8	C	44	213
		3ain	Q976W8	D	44	213
		3aio	Q976W8	A	44	213
		3aim	Q976W8	D	44	213
		3ain	Q976W8	C	44	213
		3ail	Q976W8	C	44	213
		3aim	Q976W8	A	44	213
		3aik	Q976W8	D	44	213
		3zwq	A3MVR4	B	64	240
		3zwq	A3MVR4	A	64	240
		2yh2	Q8NKS0	B	64	240
		2yh2	Q8NKS0	C	64	240
		2yh2	Q8NKS0	A	64	240
		2yh2	Q8NKS0	D	64	240
		4p9n	Q5NU42	A	40	212
		3wj1	Q5NU42	A	40	212
PF12218	b.68.1.2	3ju4	Q04830	A	246	312	b.80	A5VW57_9CAUD/146-212;PF12218	98.51%(1-67)	Uni_198_C5FIT8|b.80.1.8|192-693|d1h80a_	5.3e-41	Confident*	Fold association incorrect
		3ju4	Q04830	A	246	312							the fold (b.68) is there in our list of hits ( 3 in number) but is not reported as it doesnt have the highedt frequency
		3gvk	Q04830	B	246	312
		3gvk	Q04830	B	246	312
		3gvk	Q04830	C	246	312
		3gvk	Q04830	C	246	312
		3gvk	Q04830	A	267	312
		3gvk	Q04830	A	267	312
		3gvl	Q04830	A	246	312
		3gvl	Q04830	A	246	312
		3gvj	Q04830	A	246	312
		3gvj	Q04830	A	246	312
PF12847	c.66.1.4	1dus	Q58292	A	46	186	c.66	F9VJK7_ARTSS/3-153;PF12847	98.01%(2-150)	Int_1358206|c.66.1.21_10|c.66.1.53_4	5.5e-42	Confident*	Fold association correct
	c.66.1.22	1l3b	O26249	G	24	162
		1l3b	O26249	H	24	162
		1l3c	O26249	D	24	162
		1l3i	O26249	A	24	162
		1f38	O26249	C	24	162
		1kxz	O26249	E	24	162
		1l3b	O26249	F	24	162
		1l3i	O26249	D	24	162
		1l3b	O26249	E	24	162
		1l3i	O26249	E	24	162
		1f38	O26249	A	24	162
		1kxz	O26249	D	24	162
		1kxz	O26249	A	24	162
		1l3i	O26249	B	24	162
		1kxz	O26249	B	24	162
		1l3c	O26249	B	24	162
		1f38	O26249	D	24	162
		1l3c	O26249	A	24	162
		1l3b	O26249	B	24	162
		1kxz	O26249	F	24	162
		1f38	O26249	B	24	162
		1l3b	O26249	C	24	162
		1kxz	O26249	C	24	162
		1l3b	O26249	A	24	162
		1l3b	O26249	D	24	162
		1kxz	O26249	H	24	162
		1l3i	O26249	F	24	162
		1l3c	O26249	C	24	162
		1kxz	O26249	G	24	162
	c.66.1.0	2yxd	Q57836	B	27	159
		2yxd	Q57836	A	27	159
	c.66.1.30	1sg9	Q9WYV8	C	109	195
		1sg9	Q9WYV8	A	109	195
		1sg9	Q9WYV8	B	109	195
		1vq1	Q9WYV8	A	109	195
		1nv9	Q9WYV8	A	109	195
		1nv8	Q9WYV8	A	109	195
		1nv8	Q9WYV8	B	109	195
		1vq1	Q9WYV8	B	109	195
PF13454	c.3.1.5	2gvc	Q9HFE4	E	10	176	c.3	D9QK96_BRESC/5-170;PF13454	99.4%(1-166)	Uni_28488_UPI000179244B|c.3.1.5|2-262|d1lpfa1	8e-40	Confident*	Fold association correct
		1vqw	Q9HFE4	B	10	176
		2gvc	Q9HFE4	A	10	176
		2gvc	Q9HFE4	D	10	176
		2gv8	Q9HFE4	B	10	176
		1vqw	Q9HFE4	A	10	176
		2gvc	Q9HFE4	B	10	176
		2gv8	Q9HFE4	A	10	176
	c.4.1.3	1wam	Q48485	A	7	97
		2bi8	Q48485	A	7	97
		2bi7	Q48485	A	7	97
	c.3.1.2	2gmj	P55931	A	72	117
		2gmj	P55931	A	72	117
		2gmj	P55931	B	72	117
		2gmj	P55931	B	72	117
		2gmh	P55931	B	72	117
		2gmh	P55931	B	72	117
		2gmh	P55931	A	72	117
		2gmh	P55931	A	72	117
PF15403	b.144.1.1	1s7m	Q48152	B	589	641	a.118	E1P0K9_NEILA/1882-1938;PF15403	68.42%(17-56)	Uni_3449_B3QPU9|a.118.6.1|161-524|d1dcea1	5.4e-48	Conflict	Fold association incorrect
		1s7m	Q48152	A	589	641							the fold (b.144) is there in our list of hits( 9 in number) but is not reported as it doesnt have the highest frequency
		1s7m	Q48152	F	589	641
		1s7m	Q48152	C	589	641
		1s7m	Q48152	D	589	641
		1s7m	Q48152	E	589	641
PF08117	g.3.6.3	1lmr	P58608	A	1	35	g.3	IOB1_ISYOB/2-36;PF08117	97.14%(1-35)	Uni_3_P58609|g.3.6.3|2-36|d1lmra_	3e-27	No ambiguity	Fold association correct
		1i26	P58606	A	1	34
PF07822	g.2.2.1	1vib	P01525	A	1	55	g.2	NXB2_CERLA/1-55;PF07822	98.18%(1-55)	Uni_2_P01526|g.2.2.1|1-55|d1viba_	6.2e-37	No ambiguity	Fold association correct
PF12217	b.68.1.0	4hiz	I7HXG2	C	143	598	b.68	O80102_9VIRU/234-693;PF12217	99.78%(1-460)	Uni_3_O80102|b.68.1.2|167-698|d1v0ea1	1.6e-149	No ambiguity	Fold association correct
		4hiz	I7HXG2	A	143	598
		4hiz	I7HXG2	B	143	598
PF09075	g.2.1.1	1ehs	P22542	A	24	71	g.2	A0A0E0U858_ECOLX/24-71;PF09075	97.92%(1-48)	d1ehsa_|g.2.1.1	1.1e-36	No ambiguity	Fold association correct
PF12219	b.108.1.3	1v0e	Q04830	A	756	910	b.108	A4UUQ0_9VIRU/546-705;PF12219	96.25%(3-157)	Uni_11_Q5XB75|b.108.1.5|7-368|d2c3fa1	8.2e-15	No ambiguity	Fold association correct
		1v0e	Q04830	B	756	910
		1v0e	Q04830	C	756	910
		1v0e	Q04830	D	756	910
		1v0e	Q04830	E	756	910
		1v0e	Q04830	F	756	910
		1v0f	Q04830	A	756	910
		1v0f	Q04830	B	756	910
		1v0f	Q04830	C	756	910
		1v0f	Q04830	D	756	910
		1v0f	Q04830	E	756	910
		1v0f	Q04830	F	756	910
	b.108.1.0	3gvj	Q04830	A	756	910
		3gvk	Q04830	A	756	910
		3gvk	Q04830	B	756	910
		3gvk	Q04830	C	756	910
		3gvl	Q04830	A	756	910
		3ju4	Q04830	A	756	910
		4hiz	I7HXG2	A	599	756
		4hiz	I7HXG2	B	599	756
		4hiz	I7HXG2	C	599	756
PF02429	a.131.1.1	1ppr	P80484	M	58	203	a.131	Q8H1I8_SYMKA/53-198;PF02429	99.32%(1-146)	d1pprm1|a.131.1.1	1.6e-69	No ambiguity	Fold association correct
		2x21	P80484	M	58	203
		3iiu	P80484	M	58	203
